# Supplementary material for: The rises and falls of opsin genes in 59 ray-finned fish genomes and their implications for environmental adaptation
Source: Sci Rep. 2017 Nov 14;7:15568. doi: 10.1038/s41598-017-15868-7 (PMC5686071; doi:10.1038/s41598-017-15868-7)
Supplement: Supplementary file 2 — Dataset 1 [file 41598_2017_15868_MOESM2_ESM.xlsx]

## Sheet: TableS1-newest
species	Common name	Aquaria	Habitat	depth range	migration	Source of Genome Assembly	Source of Genome Annotation	Fishbase link
Actinopterygii; Neopterygii; Holostei
Lepisosteiformes (Gars)
Lepisosteus oculatus	Spotted gar	freshwater	pelagic			NCBI RefSeq (GCF_000242695.1)	NCBI RefSeq (GCF_000242695.1)	http://www.fishbase.org/summary/Lepisosteus-oculatus.html
Actinopterygii; Neopterygii; Teleostei
Otomorpha
Anguilliformes (Eels and morays)
Anguilla rostrata	American eel	marine, freshwater, brackish	demersal	0 - 464 m	catadromous	NCBI GenBank (GCA_001606085.1)	N/A	http://www.fishbase.org/summary/Anguilla-rostrata.html
Anguilla japonica	Japanese eel	marine, freshwater, brackish	demersal	1 - 400 m	catadromous	NCBI GenBank (GCA_000695075.1)	N/A	http://www.fishbase.org/summary/Anguilla-japonica.html
Anguilla anguilla	European eel	marine, freshwater, brackish	demersal	0 - 700 m	catadromous	NCBI GenBank (GCA_000470695.1)	N/A	http://www.fishbase.org/summary/Anguilla-anguilla.html
Osteoglossiformes (Bony tongues)
Scleropages formosus	Asian arowana (Asian bonytongue)	freshwater	benthopelagic			NCBI GenBank (GCF_001624245.1)	NCBI GenBank (GCF_001624245.1)	http://www.fishbase.org/summary/6357
Clupeiformes (Herrings)
Clupea harengus	Atlantic herring	marine	demersal	0 - 364 m	oceanodromous	NCBI RefSeq (GCF_000966335.1)	NCBI RefSeq (GCF_000966335.1)	http://www.fishbase.org/summary/Clupea-harengus.html
Cypriniformes (Carps)
Danio rerio	Zebrafish	freshwater	benthopelagic			NCBI RefSeq (GCF_000002035.5)	NCBI RefSeq (GCF_000002035.5)	http://www.fishbase.org/summary/Danio-rerio.html
Ctenopharyngodon idellus	Grass carp	freshwater	pelagic	0 - 30 m	potamodromous	http://www.ncgr.ac.cn/grasscarp/	http://www.ncgr.ac.cn/grasscarp/	http://www.fishbase.org/summary/79
Cyprinus carpio	Common carp	freshwater	benthopelagic		potamodromous	NCBI Genbank (GCA_000951615.1)	http://www.carpbase.org/	http://www.fishbase.org/summary/Cyprinus-carpio.html
Leuciscus waleckii	Amur ide	freshwater	benthopelagic		potamodromous	NCBI GenBank (GCA_900092035.1)	N/A	http://www.fishbase.org/summary/Leuciscus-waleckii.html
Sinocyclocheilus anshuiensis		freshwater	benthopelagic			NCBI RefSeq (GCF_001515605.1)	NCBI RefSeq (GCF_001515605.1)	http://www.fishbase.org/summary/Sinocyclocheilus-anshuiensis.html
Sinocyclocheilus grahami	Golden-line barbel	freshwater	benthopelagic			NCBI RefSeq (GCF_001515645.1)	NCBI RefSeq (GCF_001515645.1)	http://www.fishbase.org/summary/Sinocyclocheilus-grahami.html
Sinocyclocheilus rhinocerous		freshwater	benthopelagic			NCBI RefSeq (GCF_001515625.1)	NCBI RefSeq (GCF_001515625.1)	http://www.fishbase.org/summary/Sinocyclocheilus-rhinocerous.html
Gymnotiformes (Knifefishes)
Electrophorus electricus	Electric eel	freshwater	benthopelagic			http://efishgenomics.zoology.msu.edu/	http://efishgenomics.zoology.msu.edu/	http://www.fishbase.org/summary/4535
Characiformes (Characins)
Astyanax mexicanus	Blind cave fish	freshwater	benthopelagic		potamodromous	NCBI RefSeq (GCF_000372685.1)	NCBI RefSeq (GCF_000372685.1)	http://www.fishbase.org/summary/Astyanax-mexicanus.html
Pygocentrus nattereri	Red piranha	freshwater	pelagic			NCBI RefSeq (GCF_001682695.1)	NCBI RefSeq (GCF_001682695.1)	http://www.fishbase.org/summary/Pygocentrus-nattereri.html
Siluriformes (Catfishes)
Ictalurus punctatus	Channel catfish	freshwater	benthopelagic	15 - ? m		NCBI RefSeq (GCF_001660625.1)	NCBI RefSeq (GCF_001660625.1)	http://www.fishbase.org/summary/Ictalurus-punctatus.html
Tachysurus fulvidraco	Yellow catfish	freshwater	pelagic		non-migratory	http://dx.doi.org/10.6084/m9.figshare.1057746	N/A	http://www.fishbase.org/summary/Tachysurus-fulvidraco.html
Euteleosteomorpha
Esociformes (Pikes and mudminnows)
Esox lucius	Northern pike	freshwater	demersal	0 - 30 m	potamodromous	NCBI RefSeq (GCF_000721915.2)	NCBI RefSeq (GCF_000721915.2)	http://www.fishbase.org/summary/Esox-lucius.html
Salmoniformes (Salmons)
Salmo salar	Atlantic salmon	marine, freshwater, brackish	demersal	0 - 210 m	anadromous	NCBI RefSeq (GCF_000233375.1)	NCBI RefSeq (GCF_000233375.1)	http://www.fishbase.org/summary/Salmo-salar.html
Oncorhynchus mykiss	Rainbow trout	marine, freshwater, brackish	demersal	0 - 200 m	anadromous	http://www.genoscope.cns.fr/trout/data/	http://www.genoscope.cns.fr/trout/data/	http://www.fishbase.org/summary/Oncorhynchus-mykiss.html
Actinopterygii; Neopterygii; Neoteleostei
Paracanthomorphacea
Gadiformes (Cods)
Gadus morhua	Atlantic cod	marine	demersal	0 - 600 m, usually 150 - 200 m	oceanodromous	ensembl (Release 78)	ensembl (Release 78)	http://www.fishbase.org/summary/Gadus-morhua.html
Euacanthomorphacea
Scombrimorpharia
Scombriformes (Mackerels, tunas, bonitos)
Thunnus orientalis	Pacific bluefin tuna	marine	pelagic-oceanic	1 - 200 m	oceanodromous	http://nrifs.fra.affrc.go.jp/ResearchCenter/5_AG/genomes/Tuna_DNAmicroarray/index.html	http://nrifs.fra.affrc.go.jp/ResearchCenter/5_AG/genomes/Tuna_DNAmicroarray/index.html	http://www.fishbase.org/summary/Thunnus-orientalis.html
Syngnathiformes (Pipefishes and seahorses)
Hippocampus comes	Tiger tail seahorse	coastal	reef-associated	15 - 30 m	non-migratory	NCBI RefSeq (GCF_001891065.1)	NCBI RefSeq (GCF_001891065.1)	http://www.fishbase.org/summary/Hippocampus-comes.html
Gobiomorpharia
Gobiiformes (gobies)
Boleophthalmus pectinirostris	Blue-spotted mudskipper	brackish	demersal	<100	non-migratory	NCBI GenBank (GCA_000788275.1)	N/A	http://www.fishbase.org/summary/Boleophthalmus-pectinirostris.html
Periophthalmus magnuspinnatus	Giant-fin mudskipper	brackish	demersal	<100		NCBI GenBank (GCA_000787105.1)	N/A	http://www.fishbase.org/summary/Periophthalmus-magnuspinnatus.html
Carangimorpharia
Pleuronectiformes (Flatfishes)
Cynoglossus semilaevis	Tongue sole	coastal sea	demersal	~30m		NCBI RefSeq (GCF_000523025.1)	NCBI RefSeq (GCF_000523025.1)	http://www.fishbase.org/summary/Cynoglossus-semilaevis.html
Centropomidae
Lates calcarifer	Barramundi	marine	demersal	10 - 40 m	catadromous	NCBI RefSeq (GCF_001640805.1)	NCBI RefSeq (GCF_001640805.1)	http://www.fishbase.org/summary/Lates-calcarifer.html
Ovalentaria
Cichliformes (Cichlids)
Astatotilapia burtoni (Haplochromis burtoni)	Burton's mouthbrooder	freshwater	benthopelagic			NCBI RefSeq (GCF_000239415.1)	NCBI RefSeq (GCF_000239415.1)	http://www.fishbase.org/summary/Astatotilapia-burtoni.html
Maylandia zebra (Metriaclima zebra)	Zebra mbuna	freshwater	demersal	6 - 28 m		NCBI RefSeq (GCF_000238955.2)	NCBI RefSeq (GCF_000238955.2)	http://www.fishbase.org/summary/Maylandia-zebra.html
Neolamprologus brichardi	Lyretail cichlid	freshwater	benthopelagic			NCBI RefSeq (GCF_000239395.1)	NCBI RefSeq (GCF_000239395.1)	http://www.fishbase.org/summary/Neolamprologus-brichardi.html
Oreochromis niloticus	Nile tilapia	freshwater, brackish	benthopelagic	0 - 6 m	potamodromous	NCBI RefSeq (GCF_000188235.2)	NCBI RefSeq (GCF_000188235.2)	http://www.fishbase.org/summary/Oreochromis-niloticus.html
Pundamilia nyererei	Nyerere's Victoria Cichlid	freshwater	benthopelagic	1 - 4 m		NCBI RefSeq (GCF_000239375.1)	NCBI RefSeq (GCF_000239375.1)	http://www.fishbase.org/summary/Haplochromis-nyererei.html
Amphilophus citrinellus	Midas cichlid	freshwater	benthopelagic			NCBI GenBank (GCA_000751415.1)	N/A	http://www.fishbase.org/summary/Amphilophus-citrinellus.html
Cyprinodontiformes (Rivulines, killifishes and live bearers)
Austrofundulus limnaeus		freshwater	benthopelagic		non-migratory	NCBI RefSeq (GCF_001266775.1)	NCBI RefSeq (GCF_001266775.1)	http://www.fishbase.org/summary/Austrofundulus-limnaeus.html
Cyprinodon variegatus	Sheepshead minnow	freshwater, brackish	benthopelagic		non-migratory	NCBI GenBank (GCA_000732505.1)	N/A	http://www.fishbase.org/summary/Cyprinodon-variegatus+variegatus.html
Fundulus heteroclitus	Mummichog	freshwater, brackish	benthopelagic		non-migratory	NCBI RefSeq (GCF_000826765.1)	NCBI RefSeq (GCF_000826765.1)	http://www.fishbase.org/summary/Fundulus-heteroclitus.html
Kryptolebias marmoratus	Mangrove rivulus	freshwater, brackish	benthopelagic		non-migratory	NCBI RefSeq (GCF_001649575.1)	NCBI RefSeq (GCF_001649575.1)	http://www.fishbase.org/summary/Kryptolebias-marmoratus.html
Nothobranchius furzeri	Turquoise killifish	freshwater, brackish	benthopelagic		non-migratory	NCBI GenBank (GCA_000878545.1)	N/A	http://www.fishbase.org/summary/Nothobranchius-furzeri.html
Poecilia formosa	Amazon molly	freshwater, brackish	benthopelagic		non-migratory	NCBI RefSeq (GCF_000485575.1)	NCBI RefSeq (GCF_000485575.1)	http://www.fishbase.org/summary/Poecilia-formosa.html
Poecilia latipinna	Sailfin molly	freshwater, brackish	benthopelagic		non-migratory	NCBI RefSeq (GCF_001443285.1)	NCBI RefSeq (GCF_001443285.1)	http://www.fishbase.org/summary/Poecilia-latipinna.html
Poecilia mexicana	Shortfin molly	freshwater, brackish	benthopelagic		non-migratory	NCBI RefSeq (GCF_001443325.1)	NCBI RefSeq (GCF_001443325.1)	http://www.fishbase.org/summary/Poecilia-mexicana.html
Poecilia reticulata	Guppy	freshwater, brackish	benthopelagic		non-migratory	NCBI RefSeq (GCF_000633615.1)	NCBI RefSeq (GCF_000633615.1)	http://www.fishbase.org/summary/Poecilia-reticulata.html
Xiphophorus maculatus	Southern platyfish	freshwater	benthopelagic		non-migratory	NCBI RefSeq (GCF_000241075.1)	NCBI RefSeq (GCF_000241075.1)	http://www.fishbase.org/summary/Xiphophorus-maculatus.html
Xiphophorus couchianus	Monterrey platyfish	freshwater	benthopelagic		non-migratory	NCBI RefSeq (GCA_001444195.1)	N/A	http://www.fishbase.org/summary/Xiphophorus-couchianus.html
Xiphophorus hellerii	Green swordtail	freshwater, brackish	benthopelagic		non-migratory	NCBI RefSeq (GCA_001443345.1)	N/A	http://www.fishbase.org/summary/Xiphophorus-hellerii.html
Beloniformes (Needle fishes)
Oryzias latipes	Medaka	freshwater	benthopelagic		amphidromous	NCBI RefSeq (GCF_000313675.1)	NCBI RefSeq (GCF_000313675.1)	http://www.fishbase.org/summary/Oryzias-latipes.html
Ovalentaria incertae sedis
Pomacentridae (Damselfishes)
Stegastes partitus	Bicolor damselfish	marine	reef-associated	0 - 100 m	non-migratory	NCBI RefSeq (GCF_000690725.1)	NCBI RefSeq (GCF_000690725.1)	http://www.fishbase.se/summary/Stegastes-partitus.html
Percomorpharia
Labriformes (Wrasses)
Labrus bergylta	Ballan wrasse	coastal	reef-associated	1 - 50 m		NCBI RefSeq (GCF_900080235.1)	NCBI RefSeq (GCF_900080235.1)	http://www.fishbase.org/summary/Labrus-bergylta.html
Tetraodontiformes (Puffers and filefishes)
Mola mola	Ocean sunfish	marine	pelagic-oceanic;	30 - 480 m	oceanodromous	NCBI GenBank (GCA_001698575.1)	N/A	http://www.fishbase.org/summary/Mola-mola.html
Takifugu flavidus	Yellowbelly pufferfish	coastal sea	demersal	~20m		NCBI GenBank (GCA_000400755.1)	N/A	http://www.fishbase.org/summary/Takifugu-flavidus.html
Takifugu rubripes	Torafugu (Japanese pufferfish)	coastal sea	demersal	10~135m	non-migratory	NCBI RefSeq (GCF_000180615.1)	NCBI RefSeq (GCF_000180615.1)	http://www.fishbase.org/summary/Takifugu-rubripes.html
Tetraodon nigroviridis	Green-spotted pufferfish	coastal sea	demersal	0~50m		ensembl (Release 78)	ensembl (Release 78)	http://www.fishbase.org/summary/Tetraodon-nigroviridis.html
Perciformes
Nototheniidae (Cod icefishes)
Notothenia coriiceps	Black rockcod	marine	demersal	0 - 550 m		NCBI RefSeq (GCF_000735185.1)	NCBI RefSeq (GCF_000735185.1)	http://www.fishbase.org/summary/Notothenia-coriiceps.html
Sebastidae (Rockfishes, rockcods and thornyheads)
Sebastes aleutianus	Rougheye rockfish	marine	bathydemersal	25 - 900 m		NCBI GenBank (GCA_001910805.1)	N/A	http://www.fishbase.org/summary/Sebastes-aleutianus.html
Gasterosteidae (Sticklebacks and tubesnouts)
Gasterosteus aculeatus	Three-spined stickleback	marine	benthopelagic	0 - 100 m	anadromous	ensembl (Release 78)	ensembl (Release 78)	http://www.fishbase.org/summary/Gasterosteus-aculeatus.html
Percomorpharia incertae sedis
Moronidae (Temperate basses)
Dicentrarchus labrax	European seabass	brackish, coastal	demersal	10 - 100 m	oceanodromous	NCBI GenBank (GCA_000689215.1)	http://seabass.mpipz.mpg.de/DOWNLOADS/	http://www.fishbase.se/summary/Dicentrarchus-labrax.html
Sciaenidae (Drums or croakers)
Larimichthys crocea	Large yellow croaker	brackish, coastal	benthopelagic	0 - 120 m	oceanodromous	NCBI RefSeq (GCF_000742935.1)	NCBI RefSeq (GCF_000742935.1)	http://www.fishbase.org/summary/Larimichthys-crocea.html
Miichthys miiuy	Mi-iuy croaker	brackish, coastal	demersal	15 - 100 m		NCBI GenBank (GCA_001593715.1)	N/A	http://www.fishbase.org/summary/Miichthys-miiuy.html
