# Supplementary material for: The rises and falls of opsin genes in 59 ray-finned fish genomes and their implications for environmental adaptation
Source: Sci Rep. 2017 Nov 14;7:15568. doi: 10.1038/s41598-017-15868-7 (PMC5686071; doi:10.1038/s41598-017-15868-7)
Supplement: Supplementary file 3 — Dataset 2 [file 41598_2017_15868_MOESM3_ESM.xlsx]

## Sheet: Table S2
Family	Sequence ID	Species	cds length	Gene Type	Chromosome/Scaffold/Contigs	estimated start position	estimated end position	strand	Tuning Site (164/181/261/269/292)	Coding sequence	Note
LWS	Amphilophus_citrinellus|LWS	Amphilophus citrinellus	1074	complete	CCOE01001335.1	511868	513899	-	?/H/Y/T/A	ATGGCAGAAGAGTGGGGAAAACAGTCTTTTGCTGCCAGGCGGTACCATGAAGATACAACAAGGGGATCAGCCTTTGCATATACCAACAGCAATAACACCAGAGATCCCTTTGAGGGTCCCAATTACCACATTGCACCTAGATGGGTTTACAATCTTTCAACACTCTGGATGCTTTTCGTGGTGGTTGCATCAACTTTTACCAATGGTCTTGTCTTGGTGGCCACGATGAAGTTCAAGAAACTGCGTCACCCCCTAAACTGGATCCTGGTGAATCTAGCTGTTGCTGATCTGGGAGAGACACTTTTGGCCAGCAGCATTAGTGTATGCAACCAGTTTTTTGGCTACTTCATTCTAGGACACCCAATGTGTATCTTTGAGGGCTATACTGTAGCAACTTGT…
LWS	Astyanax_mexicanus|LWS	Astyanax mexicanus	1074	complete	NW_006739174.1	251333	252924	+	S/H/Y/T/A	ATGGGTGACCAGTGGGGAGACGCTGTTTTCGCAGCCAGGCGACGGGGCGACGACACGACGCGAGAGGCAGCTTTCACCTACACCAACAGCAACAACACGAAAGATCCCTTTGAGGGACCCAATTACCACATTGCCCCAAGATGGGTGTACAATCTGGCTACATGCTGGATGTTCTTTGTGGTCGTCGCCTCAACCGTGACCAACGGCCTGGTGCTGGTGGCCTCAGCCAAATTCAAGAAACTGCGTCACCCTCTGAACTGGATCCTGGTGAATCTCGCTATAGCTGATCTGTTAGAGACACTATTGGCCAGCACCATCAGCGTCTGCAACCAGTTCTTCGGCTACTTCATCCTCGGACATCCAATGTGTGTATTTGAAGGCTTTACAGTTGCTACCTGT…
LWS	Astyanax_mexicanus|LWS_g1	Astyanax mexicanus	1050	complete	NW_006749498.1	482731	485590	-	A/H/F/A/A	ATGGCCGCACACGAGCCTGTGTTCGCCGCCCGGCGCCACAATGAAGACACCACAAGGGAGTCTGCATTTGTCTACACAAATGCTAATAATACAAGAGATCCTTTTGAAGGACCAAACTATCACATTGCCCCTCGATGGGTCTACAACGTATCATCCTTATGGATGATCTTTGTTGTCATTGCATCAGTCTTCACTAATGGTTTGGTAATTGTAGCAACAGCAAAGTTCAAGAAGCTGCGACACCCTCTAAACTGGATTCTGGTAAACCTGGCTATAGCCGATCTCGGGGAGACAGTTCTTGCCAGCACAATCAGTGTCATCAACCAGATCTTCGGCTACTTCATCCTTGGACACCCAATGTGCGTTTTTGAGGGGTGGACGGTGTCTGTCTGTGGTATC…
LWS	Astyanax_mexicanus|LWS_g2	Astyanax mexicanus	1068	complete	NW_006749498.1	472116	476952	-	A/H/F/A/A	ATGGCCGCACATGCCGATGAGCCTGTGTTCGCTGCCCGGCGCTACAATGAGGAAACCACAAGGGAGTCTGCGTTTGTTTACACAAATGCCAACAATACAAGAGATCCATTTGAGGGACCCAACTATCACATTGCCCCTCGATGGGTCTACAACCTAGCATCCTTATGGATGATCATTGTTGTTATCGCATCAATCTTCACTAACAGTCTGGTAATTGTAGCTACAGCAAAGTTCAAGAAGCTGCGACACCCTCTAAACTGGATTCTGGTAAACCTGGCTATAGCCGATCTTGGGGAGACAGTTCTTGCCAGCACAATCAGTGTGTTCAACCAGGTCTTCGGCTACTTTGTCCTTGGACACCCAATGTGCATTTTTGAGGGATGGACGGTGTCTGTCTGT…
LWS	Austrofundulus_limnaeus|LWS1	Austrofundulus limnaeus	1074	complete	NW_013953028.1	134670	137974	-	A/H/Y/T/A	ATGGCAGAAGAGTGGGGGAAACAGGTGTTTGCTGCCAGGAGGTACCATGAAGACACAACCAGAGAGTCTTCCTTTGTTTACACAAACAGCAATAACACAAGAGATCCTTTTGAGGGACCTAACTACCACATCGCTCCTCGATGGGTTTACAACCTTGCAACGGTCTGGATGTTTTTTGTGGTCGTTGCATCAGTCTTCACCAACGGTCTCGTCTTGGTGGCCACAGCCAAGTTTAAGAAACTCCGTCACCCTCTGAACTGGATCTTGGTCAATCTTGCGATTGCTGATCTTGGAGAGACTGTCTTTGCCAGCACCATCAGCGTGTGCAACCAGTTCTTTGGATATTTCATCTTGGGACACCCAATGTGTATCTTTGAGGGCTATACTGTCTCAACTTGT…
LWS	Austrofundulus_limnaeus|LWS2	Austrofundulus limnaeus	1074	complete	NW_013953028.1	129816	131539	-	S/H/Y/T/A	ATGGCAGAGGAGTGGGGGAAACAGGTGTTTGCTGCCAGGAGGCACCATGATGACACAACCAGAGAGTCTGCCTTCGTTTACACAAACAGCAATAACACCAGAGATCCTTTTGAGGGACCTAACTACCACATCGCTCCTCGATGGGTTTACAACCTTGCAACGGTCTGGATGTTTTTTGTGGTCGTTGCATCAGTCTTCACCAACGGTCTCGTCTTGGTGGCCACATTCAAGTTTAAGAAACTCCGTCACCCTCTGAACTGGATCTTGGTCAATCTTGCGATTGCTGATCTTGGAGAGACTCTCTTTGCCAGCACCATCAGCGTGTGCAACCAGTTCTTTGGATATTTCATCTTGGGACACCCAATGTGCATCTTTGAGGGCTTTACTGTCTCAACTTGT…
LWS	Boleophthalmus_pectinirostris|LWS1	Boleophthalmus pectinirostris	1074	complete	KN525025.1	446040	447650	+	A/H/Y/T/A	ATGGCAGAGGAGTGGGGCAAACAGGTGTTCGCTGCCAGGCGGTACCACGAAGACACAACAAGGGGCTCTGCATTTACTTACACAAACAGCAACAACACAAGAGATCCCTTCGAGGGTCCCAACTACCATATTGCCCCGAGATGGGTGTACAACCTTTCCACAGTTTGGATGTTATTTGTGGTTGTTGCATCGGTGTTCACCAACGGTCTTGTATTGGTGGCCACAGCCAAATTCAAGAAACTGCGCCACCCTCTCAACTGGATCCTGGTCAATCTGGCTATTGCCGATCTTGGAGAGACAGTTTTTGCCAGCACCATTAGTGTTTGTAACCAGTTCTTTGGCTACTTCATCCTTGGACATCCCATGTGCGTCTTCGAGGGATACACAGTCTCTACTTGT…
LWS	Boleophthalmus_pectinirostris|LWS2	Boleophthalmus pectinirostris	1074	complete	KN523301.1	762938	768503	-	A/H/F/A/A	ATGGCAGAGGAGTGGGGGAAACAGGTGTACGGCGCCCGGCGGTACCACGACGAGACGACCCGAGGATCTATTTTCACTTACACAAACTCCAACAACACCCGAGATCCTTTTGAAGGGCCAAACTACCACATCGCCCCCCGGTGGGTGTACAACCTCTCTACTGCCTGGATGCTGTTCGTGGTGGTGGCGTCCGTCTTCACTAACGGCTTGGTCCTGGTCGCCACAGCAAAGTTCAAAAAGCTGCGTCACCCTTTGAACTGGATCCTGGTGAATCTGGCCATCGCAGATCTGGGGGAGACCATCTTCGCCTCCACCATCTCCGTCTGTAACCAGTTCTTCGGTTACTTCATCCTCGGACACCCCATGTGCATCTTTGAAGGCTACACTGTCTCTGTCTGT…
LWS	Clupea_harengus|LWS1	Clupea harengus	1074	complete	NW_012224044.1	1099867	1101908	-	A/H/Y/T/A	ATGGCGGAGCAGTGGGGCGAAGCGGCTTTTGCTGCGAGGCGAAGGGGAGATGACTCCACCAGGGAGTCAATGTTCACCTACACAAATGCAAATAACACTAGAGATCCATTTGAGGGACCCAACTACCACATTGCGCCACGGTGGATCTACAATGTCTCTACAATTTGGATGTTCTTTGTGGTCATTCTCTCTGTGTTCACTAACGGCCTGGTCCTGGTGGCCACAGCAAAGTTCAAGAAGCTCCGCCACCCTCTCAACTGGATTTTGGTCAATCTGGCTATTGCTGATCTTGGGGAGACAGTTTTAGCCAGCACAATTAGTGTAATTAACCAGTACTTTGGCTACTTCATCCTGGGACACCCCATGTGCGTTTTCGAGGGCTACACTGTTTCGACCTGC…
LWS	Clupea_harengus|LWS2	Clupea harengus	1074	complete	NW_012224044.1	1096588	1098280	-	A/H/Y/T/A	ATGGCAGATGAGTGGGGAAATTCTGTTTACGCTGCCAGAAGACGAGGCGATGACACGACCAGGGAGACTTCCTTCACATACACCAACAGCAACAACACTAAAGATCCTTTTGAGGGGCCCAACTACCAAATTGCCCCGAGGTGGTGCTACAACCTTGCCACAGTGTGGATGTTTATTGTGGTCGTTCTCTCTGTGTTCACTAACGGCCTGGTCCTGGTGGCCACAGCAAAGTTCAAGAAGCTCCGCCACCCTCTCAACTGGATTTTGGTCAATCTGGCTATTGCTGATCTTGGGGAGACAGTTTTAGCCAGCACAATTAGTGTAATTAACCAGTACTTTGGCTACTTCATCCTGGGACACCCCATGTGCGTTTTCGAGGGCTACACTGTGTCTGTCTGC…
LWS	Ctenopharyngodon_idellus|LWS	Ctenopharyngodon idellus	1074	complete	LG10..S010..CI01000306	3123572	3125457	+	S/H/Y/T/A	ATGGCAGAGCAATGGGGAGAAGCGATATTCGCAGCCAGGCGAAAAGGAGATGAAACAACGAGAGAAACAATGTTCGTATATACTAACAGCAATAACACCAGGGATCCCTTTGAGGGACCCAACTACCACATTGCCCCTCGATGGGTTTACAACCTAGCAACAGTCTGGATGTTCTTCGTGGTCGTCGCCTCGACCTTCACCAATGGCTTGGTGCTGGTGGCCACGGCCAAATTTAAGAAGCTCCGTCACCCTCTCAACTGGATCTTGGTCAACCTTGCTATAGCTGATCTAGCAGAGACTCTGTTGGCCAGCACCATTAGTGTGATCAACCAAGTTTTCGGCTACTTTATCCTCGGACATCCCATGTGTATTTTTGAAGGCTACACTGTATCTGTATGT…
LWS	Cynoglossus_semilaevis|LWS	Cynoglossus semilaevis	1074	complete	NC_024317.1	13019693	13021895	-	S/H/Y/T/A	ATGGCAGAAGAATGGGGGAAACAGATGTTTGCTGCCAGGCGTTACCACGACGACACAACAAGGGGATCGGCCTTCGTTTACACAAACAGCAACCACACCAGAGATCCATTTGAGGGTCCCAACTACCACATTGCTCCACGATGGGTTTACAACGTTGCAACATTGTGGATGTTTTTTGTGGTTGTCGCTTCAGTCTTCACCAATGGTCTCGTGTTGGTGGCAACAGCAAAGTTCAAGAAATTGCGTCACCCACTGAACTGGATCTTGGTCAATCTGGCCATTGCTGATCTTGGAGAGACAGTATTTGCCAGCACCATCAGCGTATGCAATCAATTTTTTGGTTACTTTATTCTCGGACACCCAATGTGCATCTTCGAGGGCTATGTTGTGTCAGTCTGT…
LWS	Cyprinodon_variegatus|LWS_P180	Cyprinodon variegatus	1074	complete	KL652529.1	1841358	1843102	-	P/H/Y/A/A	ATGGCAGAAGAATGGTGGAAACAGCCTTTTGCTTCTGGGCAGAACAATGACGACACAACAAGGGACTCTGTATTCACATACACAAACAGCAATCACACAAAAGATCCTTTTGAGGGACCAAACTACCATATCGCTCCTCGGTGGGTTTACAACGTTGCTACAGTATGGATGTTTTTTGTGGTCGTTCTATCAGTCTTCACCAACGGCCTTGTCTTGGTGGCCACCGCAAAGTTCAAGAAACTCCGTCATCCCCTTAACTGGATTCTTGTCAACCTTGCTATTGCTGATCTTGGAGAGACAGTCTTTGCCAGCACCATCAGCGTGTGTAATCAGTTTTTTGGATATTTCATTCTGGGACACCCAATGTGTGTCTTTGAAGGCTATATCGTCTCAACTTGT…
LWS	Cyprinodon_variegatus|LWS_S180-1	Cyprinodon variegatus	1074	complete	KL652529.1	1850257	1851999	-	S/H/Y/T/A	ATGGCAGAGGAATGGGGAAAACAAGTGTTCGCTGCCAGGCGATACAACGAAGAGACAACGAGGGGCTCTGCCTTTACATACACAAACAGCAATCAAACCAGAGATCCTTTTGAGGGACCAAACTACCATATTGCTCCTCGGTGGGTTTACAACGTCGCTACAGTATGGATGTTTTTCGTGGTCGTTCTATCAGTCTTCACCAACGGCCTCGTCTTGGTGGCCACTGCAAAGTTCAAGAAACTTCGTCATCCCCTTAATTGGATCCTTGTCAACCTTGCTATTGCTGATCTTGGAGAAACAGTCTTTGCCAGCACCATCAGCGTGTGTAATCAGTTTTTTGGATATTTCATTCTGGGACACCCAATGTGTGTCTTTGAAGGCTATATCGTCTCAACTTGT…
LWS	Cyprinodon_variegatus|LWS_S180-2	Cyprinodon variegatus	1074	complete	KL652529.1	1832622	1834409	+	S/H/Y/T/A	ATGGCAGAGCAATGGGGTGCACAGGTGTTTGCTGCGAGGCGGCACAATGAAGATACAACGAGGGGCTCTGCATTCACGTACACAAACAGCAATCATACCAGAGATCCTTTTGAGGGACCAAACTACCATATCGCTCCTCGGTGGGTTTACAACGTTGCTACAGTATGGATGTTTTTTGTGGTCGTTCTATCAGTCTTCACCAACGGCCTCGTTTTGGTGGCCACTGCAAAGTTCAAGAAACTCCGTCATCCCCTTAACTGGATTCTTGTCAACCTTGCTATTGCTGATCTTGGAGAGACGGTCTTTGCCAGCACCATCAGCGTGTGTAATCAGTTTTTTGGATATTTCATTCTGGGACACCCAATGTGTGTCTTTGAAGGCTATATCGTCTCAACTTGT…
LWS	Cyprinodon_variegatus|LWS_S180r	Cyprinodon variegatus	1074	complete	KL652537.1	213895	215053	+	S/Y/F/A/S	ATGGGAGAAGGATGGAGAAAACAGGTGTTTGCTGCCAAAAGACACAATGAAGATACTACAAGGGACTCCGCTTTCACATACACAAACAGTAATCATACCAAAGATCCTTTTGAGGGACCAAACTACCATGTCGCTCCTCGATGGGTTTACAATGTCTCAACAGTCTGGATGTTGTTTGTGGTTGTTTCATCTGTCTTTACCAATGGCCTGGTTTTAGTAGCTACAGCAAAGTTCAAGAAACTCCGTCATCCTCTCAACTGGATCTTAGTCAACCTTGCCGTTGCTGATCTTGGTGAGACGGTTTTTGCCAGTACCGTCAGTGTGTGCAACCAGTTTTTTGGCTATTTCATTTTGGGACATCCAATGTGTGTCTTTGAAGGTTACGTTGTCTCAGTTTGT…
LWS	Cyprinus_carpio|LWS1	Cyprinus carpio	1074	complete	LN590682.1	7096249	7097830	-	A/H/Y/T/A	ATGGCAGAGCAGTGGGGAGATGCAATCTTCGCAGCTAGGCGAAAGGGAGATGAAACAACGAGGGAAACGATGTTTGTGTATACCAAAAGCAATAACACCAAGGCCAGAAGGACCATACAGGACAAAGAACCTGCCCGTCGATGGGTGTACAACGTAGCAACAGTATGGATGTTCTTTGTGGTCATTGCCTCGACCTTCAACAATGGCCTGGTGCTGGTGGCCACAACCAAATTTAAGAAGCTCCGTCACCCTCTTAACTGGATCCTGGTCGACCTTGCTCTAGCTGATCTAGGAGAGACTCTTTTGGCCAGCACCATCAGTGTCATCAACCAGATTATTGGCTACTTTATCCTCAGACATCCCATGTGTATTTTTGAGGGATACACTGTGTCTGTATGT…	containing 34 N's in coding sequences but the complete gene structure can be inferred by closely related sequences
LWS	Cyprinus_carpio|LWS2	Cyprinus carpio	1074	complete	LN591115.1	154572	156307	+	S/H/Y/T/A	ATGGCAGAGCAGTGGGGAGACGCAATCTTTGCAGCCAGGCGAAGGGGAGATGAAACGACGAGGGAAACAATGTTTGTATATACAAACAGCAATAACACCAGGGATCCCTTTGAGGGACCCAACTACCACATTGCCCCTCGATGGGTGTACAACCTAGCAACAGTATGGATGTTCTTTGTGGTCATTGCCTCAACCTTCACCAATGGCCTGGTGCTGGTGGCCACAGCCAAATTTAAGAAGCTCCGTCACCCTCTTAACTGGATCCTGGTCAACCTCGCTATAGCTGATCTAGCAGAGACTCTTTTGGCCAGCACCATCAGTGTCATCAACCAGATTTTTGGCTACTTTATCCTCGGACACCCCATGTGTATTTTTGAAGGCTACACCGTGTCTGTATGT…
LWS	Danio_rerio|LWS1	Danio rerio	1074	complete	NC_007122.6	25240125	25241894	+	A/H/Y/T/A	ATGGCAGAGCAGTGGGGAGATGCAATCTTCGCAGCTAGGCGAAAGGGAGATGAAACAACGAGGGAAACGATGTTTGTGTATACCAAAAGCAATAACACCAAGGCCAGAAGGACCATACAGGACAAAGAACCTGCCCGTCGATGGGTGTACAACGTAGCAACAGTATGGATGTTCTTTGTGGTCATTGCCTCGACCTTCAACAATGGCCTGGTGCTGGTGGCCACAACCAAATTTAAGAAGCTCCGTCACCCTCTTAACTGGATCCTGGTCGACCTTGCTCTAGCTGATCTAGGAGAGACTCTTTTGGCCAGCACCATCAGTGTCATCAACCAGATTATTGGCTACTTTATCCTCAGACATCCCATGTGTATTTTTGAGGGATACACTGTGTCTGTATGT…
LWS	Danio_rerio|LWS2	Danio rerio	1071	complete	NC_007122.6	25243669	25245175	+	A/H/F/T/A	ATGGCAGAGTGGGCCAATGGGGCATTTGCCGCGAGACGGCGAGGGGACGAAACAACAAGGGACAACGCTTTCTCATATACCAACAGCAATAACACAAGGGATCCCTTTGAGGGTCCCAATTACCACATTGCCCCTCGATGGGTGTACAATGTTGCAACAGTCTGGATGTTCTTTGTGGTTGTCGCCTCAACCTTCACCAATGGCCTGGTACTGGTGGCCACGGCCAAATTCAAGAAGCTCCGTCACCCTCTCAACTGGATCTTGGTCAACCTTGCTATAGCTGATCTGGGAGAGACTCTGTTTTCCAGCACAATCAGCGTCATCAATCAGGTTTTCGGCTACTTTATACTCGGACATCCCATGTGTATTTTTGAAGGCTACACTGTGTCAGTATGTGGT…
LWS	Dicentrarchus_labrax|LWS	Dicentrarchus labrax	1071	complete	LG1A	8221135	8223012	+	A/H/Y/T/A	ATGGCAGAAGAGTGGGGAAAACAAGTATTTGCTGCCAGGCGGTACAATGAAGATACCACCAGGGGATCTGCTTTTGCCTACACAAACACCAATAATACCAGAGATCCTTTTGAGGGGCCCAATTACCACATTGCTCCACGATGGATTTACAACCTTTCAACACTCTGGATGTGTATCGTGGTCGTCTTATCAGTCTTCACCAACGGTCTTGTCTTGGTGGCCACCGCAAAGTTCAAGAAACTCCGTCACCCTCTGAACTGGATCTTGGTCAATCTTGCAATTGCTGATCTTGGAGAGACAGTTTTTGCCAGCACCATCAGTGTATGCAACCAGTTTTTTGGTTACTTTATTCTCGGACACCCAATGTGCGTCTTTGAGGGCTATACTGTCTCCGTTTGT…
LWS	Electrophorus_electricus|LWS	Electrophorus electricus	1077	complete	scaffold4576	13529	15557	-	S/H/Y/T/A	ATGGCAGACCAATGGGGAGAAGCAATGTTTGCAGCCAGGCGGCGGGGCGATGACACAACTCGGGAATCAGTCTTCGTATACACTAACACCAATAACACCAAAGGACCCTTTGAGGGACCCAACTACCACATTGCCCCAAGATGGGTTTATCACGTTGCTACTCTGTGGATGTTCCTCGTGGTGGTTCTCTCAACCTTCACCAATGGCCTGGTGCTGGTGGCCACAGTCAAATTCAAGAAACTACGCCATCCTCTTAACTGGATCTTGGTCAACCTTGCTGTTGCCGATCTCGCAGAGACATTAATTGCCAGTACTATCAGTGTATGCAACCAGTTCTTTGGCTACTTCATCCTTGGACACCCGATGTGTGTTCTTGAGGGTTTCACGGTTGCTACGTGT…
LWS	Esox_lucius|LWS1	Esox lucius	1062	complete	NC_025984.2	28669173	28671963	+	S/H/F/T/A	ATGGCAGAGCTAGGAATGTTTGCTGCCAGGCGGCATGATGAAACAACAAGAGAATCAGGCTTCACCTATACCAACAGCAATCACACCAAAGATCCTTTTGAGGGTCCCAACTACCATATTGCTCCAAGATGGGTGTACAATCTTTCAACACTTTGGATGATCATTGTGGTCATACTCTCAGTGTTCACCAATGGTCTGGTACTAGTGGCTACTGCAAAATTCAAGAAGCTTCAACACCCTCTGAACTGGATCTTGGTCAACCTTGCTATTGCAGACATCGGGGAGACACTTTTGGCTAGCACTATCAGCGTTTGCAACCAAATCTTTGGCTACTTCATTCTGGGACACCCAATGTGTGTCTTTGAGGGATACGTTGTCTCTGTGTGTGGTATTACAGCT…
LWS	Esox_lucius|LWS2	Esox lucius	1074	complete	NC_025984.2	28674071	28676829	+	S/H/Y/T/A	ATGGCAGAGAGTTGGGGAAGGGCTGTTTTTGCAGCCCGGCGACATAACGAAGAAACGACAAGAGAATCTTCCTTCACCTACACCAACACTAATAACACAAAAGATCCTTTTGAGGGTCCCAACTACCACATTGCTCCAAGATGGGTGTACAATCTTTCAACACTTTGGATGATCATGGTGGTCATACTCTCAGTTTTCACCAATGGTCTGGTACTAGTGGCTACTGCCAAATTCAAGAAGCTCCAACACCCTCTGAACTGGATCTTGGTCAACCTTGCTATTGCAGACATCGGAGAGACACTTTTGGCTAGCACCATCAGCGTTATCAACCAGATCTTTGGCTACTTCATTCTGGGACACCCAATGTGTGTCTTAGAGGGATTCACTGTCTCCACTTGC…
LWS	Esox_lucius|LWS3	Esox lucius	1062	complete	CM002843.2	20396447	20400282	-	S/H/Y/T/A	ATGGCAGAGCCAGGAGTGTTTGCAGCCAGGCGGCACGAAGACACAACGAGAGAATCCGGCTTCGCCTACACCAACAGCAATAACACCAAAGATCCTTTTGAAGGCCCCAACTATCACATTGCTCCAAGATGGGTCTACAATTTGGCAACACTTTGGATGTTTGTGGTGGTCGTCGCGTCAATCTTCACCAATGGCCTGGTACTTGTGGCAACTGCAAAATTCAAGAAGCTCCAACACCCTCTCAACTGGATCTTGGTCAACCTTGCTTTTGCTGATATTTTGGAGACAATTTTGGCTAGCACCATAAGTGTTTGCAACCAGTTTTTCGGCTACTTCATTCTGGGTCATCCAATGTGTGTCTTTGAAGGATTTACTGTTGCAACTTGTGGTATTTGCGGT…
LWS	Esox_lucius|LWS4	Esox lucius	1062	complete	CM002843.2	20392052	20394880	-	S/H/Y/T/A	ATGGCAGAACCAGGAGTGTTTGCCGCCAGACGGCATGAAGAAACAACGAGAGAAACTATGTTCACCTACACCAACAGCAATAACACCAGAGATCCTTTTGAGGGCCCCAACTATCAGATTGCTCCAAGATGGGTCTACAATCTGGCAACACTTTGGATGTTTATGGTGGTCGTCGCGTCAATCTTCACCAATGGCCTGGTACTTGTGGCAACTGCAAAATTCAAGAAGCTTCAACACCCTCTCAACTGGATCTTGGTCAACCTTGCATTAGCTGACATTTTGGAGACAATTTTGGCTAGCACCATAAGTGTTTGCAACCAGTTTTTCGGCTACTTCATTCTGGGTCATCCAATGTGCGTCTTTGAAGGATTTACTGTTGCCACTTGTGGTATTTGTGGT…
LWS	Fundulus_heteroclitus|LWS_P180	Fundulus heteroclitus	1074	complete	NW_012224858.1	23018	24839	-	P/H/F/A/A	ATGGCAGAACAATGGAGAAAACAACCATTTGCTGCTAGGCAGCATGATGAAGATACAACGAGGGGTTCTGCATTCATATACACAAACAGCAATAATACTAAAGATCCTTTTGAGGGTCCAAACTATCACATCGCTCCTCGATGGGTTTACAATCTTGCAACTGTCTGGATGTTTGTCGTGGTGGTTTTATCAGTTTTCACCAACGGCCTCGTCTTGGTGGCCACAGCAAAATTCAAGAGACTTCGTCATCCCCTGAACTGGATCTTGGTCAACCTTGCCATTGCTGATCTTGGAGAGACAGTCTTTGCCAGCACTATCAGTGTATGCAACCAGTTTTATGGATATTTCATTCTGGGACATCCAATGTGCGTCTTTGAAGGCTATGTTGTCTCAATTTGT…
LWS	Fundulus_heteroclitus|LWS_S180-1	Fundulus heteroclitus	1074	complete	NW_012224858.1	54010	55845	-	S/H/Y/T/A	ATGGCAGAGGAATGGGGAAAACAGGCTTTCGCTGCCAGGCGGTACAATGAAGAAACAACGAGGGGATCTGCATTCACATACACAAACAGCAACCATACGAAAGATCCTTTTGAGGGACCAAACTACCACATCGCTCCTCGATGGGTTTACAATCTTGCAACCGTCTGGATGTTTTTCGTGGTGGTTTTATCAGTCTTCACCAACGGCCTCGTCTTGGTGGCCACGGCAAAGTTCAAGAAACTTCGTCATCCCCTGAACTGGATCTTGGTCAACCTTGCCATTGCTGATCTTGGAGAGACAGTCTTTGCCAGCACCATCAGTGTATGCAACCAGTTTTTTGGATATTTCATTCTGGGACATCCAATGTGCGTCTTTGAAGGCTACACTGTCTCAACTTGT…
LWS	Fundulus_heteroclitus|LWS_S180-2	Fundulus heteroclitus	1074	truncated	NW_012224858.1	7918	9736	+	-/-/-/-/-	ATGGCAGAGGAATGGGGAAAACAGTCGTTTGCTGCCAGGCGGTACAATGAAGAGACAACGAGGGGATCTGCATTCACATACACAAACAGCAATCAAACTCCAGATCCTTTTGAGGGACCAAACTACCACATCGCTCCTCGATGGGTTTACAATCTTGCAACCGTCTGGATGTTTTTCGTGGTGGTTTTATCAGTCTTCACCAACGGCCTCGTCTTGGTGGCCACGGCAAAGTTCAAGAAACTTCGTCATCCCCTGAACTGGATCTTGGTCAACCTTGCCATTGCTGATCTTGGAGAGACAGTCTTTGCCAGCACCATCAGTGTATGCAACCAGTTTTTTGGATATTTCATTCTGGGACATCCAATGTGCGTCTTTGAAGGCTACACTGTCTCAACTTGT…	exon 5 missing
LWS	Fundulus_heteroclitus|LWS_S180r	Fundulus heteroclitus	1074	complete	NW_012234329.1	368083	369494	-	S/H/Y/T/A	ATGGGAGAAGAATGGAGAAAACAGGCATTTGCTGCCAGAAAGCAACATGAAGATACAACAAGGGACTCTGCCTTCGCATACACAAACAGCAATCATACAAAAGATCCTTTTGAGGGACCAAACTACCACATCGCTCCTAGATGGGTTTACAATGTCTCAACAGTCTGGATGTTTTTCGTGGTCGTTTTATCAGTCTTCACCAACGGCCTGGTCATAGTAGCCACAGCAAGGTTCAAGAAACTCCGTCACCCCCTGAACTGGATCTTGGTCAACCTTGCCATTGCTGATCTCGGAGAGACAGTCTTTGCCAGCACCATCAGCGTGTGCAACCAATTTTATGGATATTTCATTTTGGGACATCCGATGTGCGTCTTTGAAGGCTACGTTGTCTCAACTTGT…
LWS	Gasterosteus_aculeatus|LWS	Gasterosteus aculeatus	1074	complete	groupXVII	10627143	10629060	+	S/H/Y/T/A	ATGGCAGAAGAGTGGGGAAAGCAGGCGTTTGCTGCCAGGCGGTACAATGAAGATACAACAAGAGGATCTATGTTCGTCTATACAAACAGCAATAATACCAAAGATCCCTTTGAGGGTCCCAACTACCACATTGCTCCTCGGTGGGTTTACAACCTTTCAACACTGTGGATGTTCATCGTGGTCGCTCTATCGGTCTTCACCAACGGTCTCGTCTTGGTGGCCACAGCAAAGTTCAAGAAACTCCAACACCCTCTGAACTGGATCTTGGTCAATCTTGCAATTGCTGATCTTGGAGAGACCGTTTTTGCCAGTACCATCAGTGTGTGCAACCAGTTTTTTGGTTACTTCATTCTGGGCCACCCGATGTGCGTCTTCGAGGGCTACGTCGTCTCAGTCTGT…
LWS	Astatotilapia_burtoni|LWS	Astatotilapia burtoni	1074	complete	NW_005179410.1	429853	432319	-	A/H/Y/T/A	ATGGCAGAAGAGTGGGGAAAACAAAGTTTTGCTGCAAGGCGGTATCATGAAGATTCAACCAGGGGATCAGCCTTCGTTTACACAAACAGCAATAACACCAGAGATCCCTTTGAGGGTCCCAATTACCACATCGCACCTCGATGGATTTACAATCTTGCAACACTCTGGATGTTTGTCGTGGTGGTCTTATCAGTCTTCACCAACGGTCTCGTCTTAGTGGCCACAATGAAGTTTAAGAAACTGCGTCACCCTCTAAACTGGATCTTGGTCAATCTAGCCATTGCTGATCTGGGAGAGACTGTTTTTGCCAGCACCATCAGTGTATGCAACCAGTTTTTTGGCTACTTCATTCTAGGACACCCAATGTGTATCTTTGAGGGCTATGTTGTCTCAGTTTGT…
LWS	Hippocampus_comes|LWS1	Hippocampus comes	1071	truncated	NW_017805546.1	2643910	2645802	-	-/-/-/-/-	ATGGCGGAGGCCTGGGATAAACCGTCCTTTGCCGCCAGGCGATACCACGAGACGACAAGGGAATCTGCGTTTGCTTACACAAACAGCAATAATACCAGAGNNNNNNNNNNNNNNNNNNNNNNNNNNNNNNNNNNNNNNNNNNNNNNNNNNNNNNNNNNNNNNNNNNNNNNNNNNNNNNNNNNNNNNNNNNNNNNNNNNNNNNNNNNNNNNNNNNNNNNNNNNNNNNNNNNNNNNNNNNNNNNNNNNNNTCTCAACTGGATTCTGGTCAATCTCGCCATAGCTGATCTGGGAGAAACGGTTTTTGCCAGCACTATCAGTGTTTGTAACCAGTTTTTTGGGTATTTTATTCTCGGGCACCCAATGTGCATATTTGAGGTGTACACTGTCTCAGTTTGTGGT…	>100N
LWS	Hippocampus_comes|LWS2	Hippocampus comes	1071	complete	NW_017805546.1	2631193	2633007	-	S/H/Y/T/A	ATGGCGGAGGCCTGGGATAAACCGTCCTTTGCCGCCAGGCGATACCACGAGACGACAAGGGAATCTGCGTTTGCTTACACAAACAGCAATAATACCAGAGGTCCTTTTGAAGGCCCAAACTACCACATTGCCCCGCGATGGGTTTACAATGTTGCAACATGCTGGATGTTTTTTGTGGTTGTTGCGTCAGTGTTCACCAACGGCCTCGTCTTGGTGGCAACAGCAAAATTCAAGAAACTCCGTCACCCTCTCAACTGGATTCTGGTCAATCTCGCCATAGCTGATCTGGGAGAAACGGTTTTTGCCAGCACTATCAGTGTTTGTAACCAGTTTTTTGGGTATTTTATTCTCGGGCACCCAATGTGCATATTTGAGGGGTACACTGTCTCAGTTTGTGGT…
LWS	Ictalurus_punctatus|LWS	Ictalurus punctatus	1077	complete	NC_030436.1	20932784	20934999	-	S/H/Y/T/A	ATGGCAGAGCAGTGGGGAGAAGCTATTTTTGCAGCCAGGCGGCGAGGTGATGAAACAACACAGGAATCAAGCTTCGTTTACACCAACAGCAATAACACCAAAGGTCCATTTGAGGGACCCAACTACCACATTGCCCCAAGATGGGTGTACCATGTTGCAACATTATGGATGTTTTTTGTGGTTATTGCCTCAACCTTCACTAACGGCCTGGTACTGGTAGCCACGGCCAAATTCAAGAAGCTTCGTCACCCTTTGAACTGGATCTTGGTCAATCTTGCGATAGCCGATATTTTAGAGACATTGTTGGCCAGCACCATTAGTGTCTGTAACCAATTTTTTGGCTACTTCATCCTTGGGCACCCAATGTGCATTTTTGAGGGTTTCACTGTTGCATGCTGT…
LWS	Kryptolebias_marmoratus|LWS1	Kryptolebias marmoratus	1074	complete	NW_016094379.1	645413	649432	-	S/H/Y/T/A	ATGGCAGAGGAGTGGGGAAAACAGGTGTTTGCTGCCAGGAGGCACCATGAAGACACAACCAGAGATTCTGCCTTTGCTTACACAAACAGCAACAACACCAGAGATCCTTTTGAGGGGCCTAACTACCACATCGCTCCTCGATGGGTTTACAACATTGCAACACTCTGGATGTTTTTCGTGGTTGTTGCATCAACCTTCACCAACGGTCTCGTCCTGGTGGCCACAGCGAAGTTCAAGAAACTCCGTCATCCTCTGAACTGGATCTTGGTCAATCTTGCAATCGCTGATCTTGGAGAGACGCTCTTTGCCAGCACCATCAGTGTGTGCAACCAGTTCTTTGGATATTTCATTCTGGGACACCCAATGTGCATCTTTGAGGGCTATACTGTCTCAGTTTGT…
LWS	Kryptolebias_marmoratus|LWS2	Kryptolebias marmoratus	1074	complete	NW_016094379.1	637961	640257	-	S/H/Y/T/A	ATGGCAGAGGAGTGGGGAAAACAGGTGTTTGCTGCCAGGAGGCACCATGAAGACACAACCAGAGATTCTGCCTTTGCTTACACAAACAGCAACAACACCAGAGATCCTTTTGAGGGGCCTAACTACCACATCGCTCCTCGATGGGTTTACAACATTGCAACACTCTGGATGTTTTTCGTGGTTGTTGCATCAACCTTCACCAACGGTCTCGTCCTGGTGGCCACAGCGAAGTTCAAGAAACTCCGTCATCCTCTGAACTGGATCTTGGTCAATCTTGCAATCGCTGATCTTGGAGAGACGCTCTTTGCCAGCACCATCAGTGTGTGCAACCAGTTCTTTGGATATTTCATTCTGGGACACCCAATGTGCATCTTTGAGGGCTATACTGTCTCAGTTTGT…
LWS	Labrus_bergylta|LWS1	Labrus bergylta	1073	pseudogene	FKLU01000062.1	1191143	1193093	+	-/-/-/-/-	ATGGCAGAAGAGTGGGGAAAACAGTCTTTTGAAGCCAGGAGGCACCATGAAGACACAACGAGGGGATCGTCCTTCGTTTACACAAACGTCAATCATACCCCAGATCCATTTGAGGGTCCCAATTACCACATTGCTCCACGATGGGTTTACAATCTTGCAACATTCTGGATGCTTATAGTGGTCGTCTTATCAGTTTTCACCAATGGTCTCGTCTTGGTGGCCACAGCAAAGTTCAAGAAACTCCGCCACCCTCTGAACTGGATCTTGGTCAATCTTGCAATTGCAGATCTTGGAGAGACACTTTTTGCCAGCACCATCAGTGTATCCAACCAGATTTTTGGTTACTTCATTCTCGGACACCCAATGTGCATGTTTGAGGGCTTTGTTGTCTCAACCTGT…	frameshift
LWS	Labrus_bergylta|LWS2	Labrus bergylta	1074	complete	FKLU01002639.1	8185	10139	+	S/H/Y/T/A	ATGGCAGAAGAGTGGGGAAAACAGTCTTTTGAAGCCAGGAGGCACCATGAAGACACAACGAGGGGATCGTCCTTCGTTTACACAAACGTCAATCATACCAAAGATCCATTTGAGGGTCCCAATTACCACATTGCTCCACGATGGGTTTACAATCTTGCAACATTCTGGATGCTTATAGTGGTCGTCTTATCAGTTTTCACCAATGGTCTCGTCTTGGTGGCCACAGCAAAGTTCAAGAAACTCCGCCACCCTCTGAACTGGATCTTGGTCAATCTTGCAATTGCAGATCTTGGAGAGACACTTTTTGCCAGCACCATCAGTGTATCCAACCAGATTTTTGGTTACTTCATTCTCGGACACCCAATGTGCATGTTTGAGGGCTTTGTTGTCTCAACCTGT…
LWS	Larimichthys_crocea|LWS	Larimichthys crocea	1077	complete	NW_011322462.1	935076	937225	+	S/H/F/T/A	ATGGCAGAAGAGTGGGGGAAACAGGCTTTTGCTGCCAGGCGGCACCATGAAGATTCAACCAGGGGATCTGCGTTCGTGTATACAAACAGCAATCACACCAGAGATCCCTTTGAGGGTCCCAATTACCACATTGCTCCTCGATGGGTTTACAATCTTGCAACACTCTGGATGTTTTTTGTGGTCGTCTTATCAGTCTTCACCAACGGTCTCGTCTTGGTGGCCACAGCAAAATTCAAGAAACTCCGTCACCCTCTCAACTGGATCTTGGTCAATCTTGCAGTTGCTGATCTTGGGGAGACACTTTTTGCCAGCACCATCAGTGTATCTAACCAGTTTTTTGGTTACTTCATTCTGGGACACCCAATGTGCATCTTTGAGGGCTATGTTGTCTCACTTTGT…
LWS	Lates_calcarifer|LWS1	Lates calcarifer	1074	complete	NW_017363914.1	1251456	1254427	-	S/H/Y/T/A	ATGGCAGAAGAGTGGGGAAAACAGGCTTTTGCCGCAAGGCGGTACCATGAAGATACAACAAGGGGATCTGCCTTCACTTACACAAACAGCAACCATACCAGAGATCCCTTTGAGGGTCCCAATTACCACATTGCTCCACGATGGGTTTACAATGTTGCAACTGTCTGGATGTTTTTTGTGGTCGTGGCATCAGTCTTCACCAATGGCCTCGTCCTGGTCGCCACAGCAAAGTTCAAGAAACTCCGTCACCCACTGAACTGGATCTTGGTCAATCTTGCAGTTGCTGATCTTGGAGAGACAGTTTTTGCCAGCACCATCAGTGTATGCAACCAGTTTTTTGGTTATTTCATTCTGGGACACCCAATGTGCGTCTTTGAGGGCTTCACTGTCTCCACTTGT…
LWS	Lates_calcarifer|LWS2	Lates calcarifer	1074	complete	NW_017363914.1	1245480	1247753	-	S/H/Y/T/A	ATGGCAGAAGAGTGGGGAAAACAGGCTTTTGCTGCGAGGCGGTACCATGAAGACACAACAAGGGGATCTGCCTTCGTTTACACAAACACCAACCATACCCGAGATCCCTTTGAGGGTCCCAATTACCACATTGCTCCACGATGGGTTTACAATGTTGCAACTCTCTGGATGTTTTTTGTGGTCGTGGCATCAGTCTTCACCAATGGCCTCGTCCTGGTCGCCACAGCAAAGTTCAAGAAACTTCGTCACCCACTGAACTGGATCTTGGTCAATCTTGCAGTTGCTGATCTTGGAGAGACAGTTTTTGCCAGCACCATCAGTGTATGCAACCAGTTTTTTGGTTACTTCATTTTAGGACACCCAATGTGCGTCTTTGAGGGCTACACTGTCTCTGTCTGT…
LWS	Lepisosteus_oculatus|LWS	Lepisosteus oculatus	1095	complete	NC_023179.1	2605997	2610690	-	S/H/Y/T/A	ATGACGGAGCACTGGGGGAGCGCTGTGTTTGCAGCCCGTCGAAAACATGAAGAGGACACCACAAGGGACTCCATCTTCACCTACACCAACACCAACAACACCAGAGGTCCCTTCGAGGGGCCGAACTACCATATTGCACCCCGCTGGGTGTACAACCTTTCCACCCTGTGGATGATCTTCGTGTTCACTGCCTCCGTCTTCACCAACGGCCTGGTGCTGGTGGCCACCTGGAAGTTCAAGAAGCTGCGACACCCGCTGAACTGGATCCTGGTGAACCTGGCCATCGCCGACCTGGGCGAGACTCTGCTGGCCACCACGATCAGCATCTGCAACCAGATCTTCGGCTACTTCATCCTTGGCCACCCCATGTGCGTCTTTGAGGGTTTCACCGTTGCCACT…
LWS	Leuciscus_waleckii|LWS1	Leuciscus waleckii	1062	complete	FLSR01004884.1	20224745	20226653	+	A/H/Y/T/A	ATGGCAGACGTGATGTTCGCAGCCAGGCGAAGGGGAGATGAAACAACGAGAGAAGCAATGTTCACATATACCAACAGCAATAACACCAAAGATCCCTTTGAGGGACCCAATNACCACATTGCCCCTCGATGGGTGTACAACGTCTCAACATGCTGGATGATATTCGTGGTAATTGCCTCGTCNTTCACCAATGGCCTGGTGCTGGTGGCCACGGCCAAATTCAAGAAGCTCCGTCACCCTCTCAACTGGATTTTGGTCAACCTCGCTATAGCTGATCTAGGAGAGACTCTGTTGGCCAGCACCATCAGTGTGATCAACCAGATTTTCGGATACTTTATCCTCGGACATCCCATGTGTGTACTTGAGGGCTACACTGTGTCTGTATGTGGTATCTCTGCT…	# of N =2
LWS	Leuciscus_waleckii|LWS2	Leuciscus waleckii	1032	pseudogene	FLSR01004884.1	20228468	20229923	+	-/-/-/-/-	ATGTCAGAGTGGTCCAATGTGATGTATGCTGCCAGACGACGAGGGGATGACACAACAAGGGAGTCTGTTTTCGTTTATACCAACAGCAATAACACAAGGGATCCCTTTGAGGGACCCAACTACAATATTGCCCCTCGATGGGTGTGCAACCTCGCAACAGTCTGGATGTTTTTCACCACCTTCACCAATGTGCTGGTGGCCACGGCCAAATTCAAGAAGCTCCGTCACCCTCTCAACTGGATTTTGGTCAACCTCGCTATAGCTGATCTAGCAGAGACTCTGTTGATCAACCAGGTTTTCGGATACTTTATCTTCGGACATCCCATGTGTGTCTTTGAGGGCTACACTGTGTCTGTATGTGGTATCGCTGGTCTGTGGTCTTTGACTCATCTCTTAGGA…	frameshift and stop codon
LWS	Maylandia_zebra|LWS	Maylandia zebra	1074	complete	NW_014447246.1	454262	456474	-	A/H/Y/T/A	ATGGCAGAAGAGTGGGGAAAACAAAGTTTTGCTGCAAGGCGGTATAATGAAGATTCAACCAGGGGATCAGCCTTCGCTTACACAAACAGCAATAACACCAGAGATCCCTTTGAGGGTCCCAATTACCACATCGCACCTCGATGGATTTACAATCTTGCAACACTCTGGATGTTTGTCGTGGTGGTCTTATCAGTCTTCACCAACGGTCTCGTCTTAGTGGCCACAATGAAGTTTAAGAAACTGCGTCACCCTCTAAACTGGATCTTGGTCAATCTAGCCATTGCTGATCTGGGAGAGACTGTTTTTGCCAGCACCATCAGTGTATGCAACCAATTTTTTGGCTACTTCATTCTAGGACACCCAATGTGTATCTTTGAGGGCTATGTTGTCTCAGTTTGT…
LWS	Miichthys_miiuy|LWS	Miichthys miiuy	975	truncated	JXSJ01000008.1	6899250	6900861	+	-/-/-/-/-	ATGGCAGAAGAGTGGGGGAAACAGGCTTTTGCTGCCAGGCGGTACCATGAAGATTCAACCAGGGGATCTGCTTTCGTTTATACAAACAGCAATCACACCAGAGATCCCTTTGAGGGTCCCAATTACCACATTGCTCCTCGATGGGTTTACAATGTTGCAACACTCTGGATGTTTTTTGTGGTCGTCTTATCAGTCTTCACCAACGGTCTCGTCTTGGTGGCCACAGCAAAATTCAAGAAACTCCGTCACCCTCTGAACTGGATCTTGGTCAATCTTGCAATTGCTGATCTTGGGGAGACAGTTTTTGCCAGCACCATCAGTGTATGTAACCAGTTTTTTGGTTACTTCATTCTGGGACACCCAATGTGCATCTTTGAGGGCTATGTTGTCTCACTTTGT…
LWS	Mola_mola|LWS	Mola mola	1074	complete	KV751324.1	10759375	10761014	-	S/H/F/T/A	ATGGCAAAGGAGTGGGGAAAACAAGCATTCGCAGCCAGGCGGTACCATGAAGATTCAACAAGGGGATCTGCTTTCACTTACACAAACAGTAATCATACCAAAGATCCTTTTGAGGGTCCCAATTACCACATTGNNNNNNNNNNNNNNNNNNNNNNNNNNNCATTCTGGATGTGTATTGTGGTCATCTTATCGGTCTTTACCAATGGTCTTGTGTTGGTGGCCACTGCAAAATTCAAGAAACTCCGTCACCCTCTGAACTGGATCTTGGTCAATCTTGCTATTGCTGATCTTGGAGAGACTGTTTTTGCCAGCACNNNNNNNNNNNNNNNNNNNTTCTTTGGGTACTTCATTTTGGGACATCCGATGTGCGTCCTTGAGGGCTATATTGTTTCTGTTTGC…	46N's
LWS	Neolamprologus_brichardi|LWS	Neolamprologus brichardi	1071	complete	NW_006272007.1	12622475	12624678	+	A/H/Y/T/A	ATGGCAAAAGAGTGGGGAAAACAGAGTTTTGCTGCAAGGCGGTATCATGAAGATTCAACCAGGGGATCAGCCTTCGCTTACACAAACAGCAACAACACCAGAGATCCCTTTGAGGGTCCTAATTACCACATCGCACCTCGATGGATTTACAATATTGCAACACTCTGGATGTTTGTCGTGGTGGTCTTATCAGTCTTCACCAACGGTCTCGTCTTAGTGGCCACAATGAAGTTTAAGAAACTGCGTCACCCTCTAAACTGGATCTTGGTCAATCTAGCCATTGCTGATCTGGGAGAGACTGTTTTTGCCAGCACCATCAGTGTATGCAACCAGTTTTTTGGCTACTTCATTCTAGGACACCCAATGTGTATCTTTGAGGGCTATGTTGTCTCAGTTTGT…	with 2 N's in coding region
LWS	Nothobranchius_furzeri|LWS1	Nothobranchius furzeri	1074	complete	JNBZ01083099.1	7511	9183	-	S/H/Y/T/A	ATGGCAGAGGAATGGGGAAAACCAGTGTTTGCAGCCAGGAGGTATCATGAAGATACAACAAGAGACTCTGCCTTTGCATACACTAACAGCAATAACACCCGAGATCCATTTGAAGGACCCAACTACCACATCGCTCCTCGATGGGTTTACAACATTTCAACCCTCTGGATGTGTTTTGTGGTGGTTGCATCAGTCTTCACCAATGGTCTTGTCTTGGTGGCCACAGCAAAGTTCAAGAAGCTCCGCCATCCTCTAAACTGGATCTTGGTCAATCTTGCAATTGCTGATCTTGGAGAAACAGTCTTTGCCAGCACCATCAGTGTGTGCAACCAGTTCTTTGGGTATTTCATTCTAGGACACCCTATGTGCGTCTTTGAGGGCTACACCGTGTCCGTTTGT…
LWS	Nothobranchius_furzeri|LWS2	Nothobranchius furzeri	1074	complete	KN858519.1	9865	12155	-	S/H/Y/T/A	ATGGCAGAGGAATGGGGAAAACCAGTGTTTGCAGCCAGGAGGAATTATGAAGATACAACAAGAGAGTCTGCCTTTGCTTACACAAACAGCAATAACACCCGAGATCCATTTGAAGGACCCAACTACCACATCGCTCCTCGATGGGTTTACAACCTTTCAACCATCTGGATGTGTTTTGTGGTGGTTGCATCAGTCTTCACCAATGGTCTTGTCTTGGTGGCCACAGCAAAGTTCAAGAAGCTCCGTCATCCTCTAAACTGGATCTTGGTCAATCTTGCAATTGCTGATCTTGGAGAAACAGTCTTTGCCAGCACCATCAGTGTGTGCAACCAGTTCTTTGGGTATTTCATTCTAGGACACCCTATGTGCGTCTTTGAGGGCTTCACCGTGTCCACTTGT…
LWS	Nothobranchius_furzeri|LWS3	Nothobranchius furzeri	1074	complete	KN853386.1	60560	62754	-	S/H/Y/T/A	ATGGCAGAGGAATGGGGAAAACCAGTGTTTGCAGCCAGGAGGCATCATGAAGATACAACAAGAGAGTCTGCCTTTGCATACACTAACAGCAATAACACCCGAGATCCATTTGAAGGACCCAACTACCACATCGCTCCTCGATGGGTTTACAACCTTTCAACCATCTGGATGTGTTTTGTGGTGGTTGCATCAGTCTTCACCAATGGTCTTGTCTTGGTGGCCACAGCAAAGTTCAAGAAGCTCCGTCATCCTCTAAACTGGATCTTGGTCAATCTTGCAATTGCTGATCTTGGAGAAACAGTCTTTGCCAGCACCATCAGTGTGTGCAACCAGTTCTTTGGGTATTTCATTCTAGGACACCCTATGTGCGTCTTTGAGGGCTTCACCGTGTCCACTTGT…
LWS	Notothenia_coriiceps|LWS	Notothenia coriiceps	1071	complete	NW_011342699.1	183385	185173	-	S/H/Y/T/A	ATGGCAGAAGAGTGGGGAAGACAGGTATTTTCAGCCAGGCGACACGAAGATTCAACAAGAGGATCGGCCTTCTCTTACACAAACAGCAATAATACCAAAGATCCCTTTGAGGGTCCCAATTACCACATTGCTCCAAGATGGGTTTACAATCTTTCAACGCTCTGGATGTTAGTTGTGGTTATGTTATCAGTCTTCACCAACGGTCTCGTCTTGGTGGCCACAGCAAAGTTCAAGAAACTCCAACACCCTCTGAACTGGATCTTGGTCAATCTTGCAATTGCTGATCTTGGAGAGACAGTTTTCGCCAGCACCATCAGTGTATGCAACCAGTATTTTGGTTACTTCATTCTTGGACACCCAATGTGCGTCTTTGAGGGCTACACTGTCTCAGTTTGTGGT…
LWS	Oncorhynchus_mykiss|LWS1	Oncorhynchus mykiss	1074	complete	chrUn	746421027	746423014	+	S/H/Y/T/A	ATGGCAGAAAGCTGGGGAAGTGCTGCTTATGCAGCCAGGCGACAAAACCAAGATACAACGAGAGAATCTTCCTTTACCTTCACCAACAGCAATAACACCAAAGATCCCTTTGAGGGCCCCAACTACCACATTGCTCCAAGATGGGTGTACAATGTTTCAACACTTTGGATGATCATAGTGGTCATCCTCTCAGTCTTCACCAATGGCCTGGTACTGGTGGCCACTGCAAAATTCAAGAAGCTCCAACACCCTCTGAACTGGATCTTGGTCAACCTTGCTATTGCTGACATTGGAGAAACACTTTTGGCAAGCACCATCAGCGTTTGCAACCAGTTTTTTGGCTACTTCATTCTGGGACATCCAATGTGTGTCTTTGAGGGATACACTGTCTCCACTTGC…
LWS	Oncorhynchus_mykiss|LWS2	Oncorhynchus mykiss	1062	complete	chrUn	746416036	746419564	+	A/H/F/T/A	ATGGCAGAGCTAGGAGTGTTAGCTGCCAGGCGGCACGACGATACAACGAGAGAATCAGGTTTCGCCTACACCAACAGCAATAACACCAAAGATCCTTTTGAGGGCCCCAACTACCACATTGCTCCAAGATGGGTATACAATCTCTCAACACTTTGGATGATCTTTGTGGTCATTACCTCAGTCTTCACCAATGGCCTGGTACTGGTGGCCACTGCAAAATTCAAGAAGCTCCAACACCCTCTGAACTGGATCTTGGTCAACCTTGCTATTGCTGACATTGGAGAAACACTTTTGGCAAGCACCATCAGCGTTTGCAACCAGATTTTTGGCTACTTTATTCTGGGACATCCAATGTGTGTCTTTGAGGGATACACTGTGTCTGTGTGTGGTATTGCTGCT…
LWS	Oreochromis_niloticus|LWS	Oreochromis niloticus	1077	complete	NC_022203.1	9844462	9846919	-	S/H/Y/T/A	ATGGCAGAAGAGTGGGGAAAACAGAGTTTTGCTGCAAGGCGGTATCATGAAGATACAACCAGGGGATCAGCCTTCACTTACACAAACAGCAATAACACCAGAGATCCCTTTGAGGGTCCCAATTACCACATCGCACCTCGATGGGTTTACAATCTTGCAACAGTCTGGATGTTTTTTGTGGTGATCGCGTCAGTCTTCACCAACGGTCTCGTCTTAGTGGCCACATGGAAGTTCAAGAAACTCCGTCACCCTCTAAACTGGATCTTGGTCAATCTAGCCATTGCTGATCTGGGAGAGACTGTTTTTGCCAGCACCATCAGTGTATGCAACCAGTTTTTTGGCTACTTCATTCTGGGACACCCAATGTGTGTCTTTGAAGGTTATACTGTCTCAACTTGT…
LWS	Oryzias_latipes|LWS-A	Oryzias latipes	1074	complete	NC_019863.1	28121429	28123269	+	S/H/Y/T/A	ATGGCAGAGGAGTGGGGAAAACAGGTTTTTGCTGCGAGGCGACACAATGAAGACACAACAAGAGGCTCTGCTTTTACTTACACAAACAGCAATCACACCCGAGATCCCTTTGAGGGTCCTAACTACCACATTGCTCCTCGATGGGTCTACAACGTTGCCACAGTTTGGATGTTTTTTGTGGTGGTTCTGTCCGTCTTCACCAACGGCCTGGTCTTGGTGGCCACAGCAAAGTTCAAGAAACTGCGCCACCCACTAAACTGGATTTTGGTCAATCTTGCCATAGCTGACCTGGGAGAAACAGTGTTTGCCAGCACCATTAGTGTGTGCAACCAGTTCTTTGGTTACTTCATTCTGGGACACCCCATGTGCGTGTTTGAGGGCTATGTGGTCTCCACTTGT…
LWS	Oryzias_latipes|LWS-B	Oryzias latipes	1074	complete	NC_019863.1	28128456	28130291	+	S/H/Y/T/A	ATGGCAGAGCAGTGGGGAAAACAGGTTTTTGCTGCGAGGCGACAAAATGAAGACACAACAAGAGGCTCTGCTTTTACTTACACAAACAGCAATCACACTCGAGATCCCTTTGAGGGTCCTAACTACCACATTGCTCCGCGTTGGGTCTACAACCTTGCCACACTTTGGATGTTTTTTGTGGTGGTTCTGTCCGTCTTCACCAACGGCCTGGTCTTGGTGGCCACAGCAAAGTTCAAGAAACTGCGCCACCCACTAAACTGGATTTTGTCCAATCTTGCCATAGCTGACCTGGGAGAAACAGTGTTTGCCAGCACCATTAGTGTGTGCAACCAGTTCTTTGGTTACTTCATTCTGGGACACCCCATGTGCGTGTTTGAGGGCTATGTGGTCTCCACTTGT…
LWS	Periophthalmus_magnuspinnatus|LWS1	Periophthalmus magnuspinnatus	1074	complete	KN462510.1	344669	346252	-	S/H/Y/T/A	ATGGCAGAGGAGTGGGGCAAACAGGTGTTCGCTGCCAGGCGGTATCATGAAGACACGACAAGGGGCTCCGCATTTACCTACACAAACAGCAACAACACAAGAGATCCCTTCGAGGGTCCCAACTACCATATTGCCCCCCGATGGGTTTACAACGTTTCCACGGTGTGGATGTTATTTGTGGTTGTTGCGTCGGTGTTCACAAATGGTCTTGTATTGGTGGCCACAGCCAAATTCAAGAAATTGCGCCACCCTCTCAACTGGATCCTGGTCAATCTGGCTATTGCTGATCTTGGAGAGACAGTTTTTGCCAGCACCATTAGTGTGTGCAACCAATTCTTTGGCTACTTCATCCTTGGACATCCCATGTGCATCTTCGAGGGCTACACTGTCTCTACCTGT…
LWS	Periophthalmus_magnuspinnatus|LWS2	Periophthalmus magnuspinnatus	1074	complete	KN462523.1	40660	47016	+	A/H/F/T/A	ATGGCAGAGGATTGGGGCAAACAGGTGTACGCCGCCCGGAGGTACCACGAGGACACGACCCGGGGAGCTGCGTTTACGTACACCAATTCCAACAACACCAGAGATCCTTTTGAGGGCCCAAACTACCACATTGCCCCACGCTGGGTCTACAACCTGTCCACAGCCTGGATGCTCTTCGTGGTGGTGGCTTCTGTCTTCACTAATGGCTTAGTTCTGGTTGCTACGGCGAAGTTCAAAAAGCTACGTCACCCTTTGAACTGGATCTTGGTGAATCTGGCCATAGCAGATCTGGGAGAAACCGTTTTCGCCTCCACCATCTCCGTTTGTAACCAGTTTTTCGGTTACTTCATCCTCGGACACCCCATGTGTATCTTTGAAGGCTACACTGTCTCTGTCTGT…
LWS	Poecilia_formosa|LWS_S180r	Poecilia formosa	1074	complete	NW_006799940.1	3397219	3400634	-	S/H/F/A/A	ATGGCAGAAGATTGGGGAAAGCAGGCGTTTGCTCCCTGGAAGAACAATAAAGAAACTACAAGGGGATTTGCTTTCACATACACAAACAGCAATCATACAAGAGATCCGTTTGAGGGACCAAACTACCACATTGCTCCCCGATGGGTTTACAACATCACAACAGTCTGGATGTGTTTTGTGGTCGTCTTATCAGTCTTCACAAATGGTCTGGTCTTGGTAGCCACGGCAAGGTTCAAGAAACTCCGTCATCCCCTGAACTGGATCTTAGTCAACCTTGCCATTGCCGATCTCGGAGAGACGGTCTTTGCCAGCACCATCAGCGTGTGCAACCAGTTTTTTGGATATTTTATTTTGGGACATCCAATGTGCGTCTTTGAAGGCTACGTTGTCTCGACTTGT…
LWS	Poecilia_formosa|LWS_S180	Poecilia formosa	1071	complete	NW_006800119.1	939753	941592	+	S/H/Y/T/A	ATGGCAGAGGAATGGGGAAAACCGGTGTTTGCTGCCAGGCGGCACGAAGACACAACAAGAGGTTCCGCATTCACATACACAAACACCAATCATACAAAAGATCCCTTTGAAGGACCAAACTACCACATCGCTCCTCGATGGGTTTACAATATCTCCACACTCTGGATGTGTATTGTGGTCGTTTTATCAGTCTTCACCAATGGCCTCGTCTTGGTGGCCACAGCAAAGTTCAAGAAACTTCGTCATCCTCTCAACTGGATCTTGGTCAACCTTGCTATTGCTGATCTTGGAGAGACAGTCTTTGCCAGCACCATCAGTGTGTGCAACCAGTTCTTTGGATATTTCATTCTGGGACATCCAATGTGCGTCTTTGAAGGCTTTACTGTCTCAACTTGTGGT…
LWS	Poecilia_latipinna|LWS_S180	Poecilia latipinna	1071	complete	NW_015113513.1	242369	244262	+	S/H/Y/T/A	ATGGCAGAGGAATGGGGAAAACAGGTGTTTGCTGCCAGGCGGCACGAAGATACAACAAGAGGCGCCGCATTCACATACACAAACAGCAATCATACAAAAGATCCCTTTGAAGGACCAAACTACCACATCGCTCCTCGATGGGTTTACAATATCTCCACACTCTGGATGTGTATTGTGGTCGTTTTATCAGTCTTCACCAATGGCCTCGTCTTGGTGGCCACAGCAAAGTTCAAGAAACTTCGTCATCCTCTCAACTGGATCTTGGTCAACCTTGCTATTGCTGATCTTGGAGAGACAGTCTTTGCCAGCACCATCAGTGTGTGCAACCAGTTCTTTGGGTATTTCATTCTGGGACATCCAATGTGTGTCTTTGAAGGCTTTACTGTCTCAACTTGTGGT…
LWS	Poecilia_latipinna|LWS_S180r	Poecilia latipinna	1074	complete	NW_015113566.1	180496	186612	-	S/H/F/A/A	ATGGCAGAAGATTGGGGAAAGCAGGCGTTTGCTCCCTGGAAGAACAATGAAGAAACTACAAGGGGCTCTGCTTTCACATACACAAACAGCAATCATACAAGAGATCCGTTTGAGGGACCAAACTACCACATTGCTCCCCGATGGGTTTACAACATCACAACAGTCTGGATGTGTTTTGTGGTCGTCTTATCAGTCTTCACAAATGGTCTGGTCTTGGTAGCCACGGCAAGGTTCAAGAAACTCCGTCATCCCCTGAACTGGATCTTAGTCAACCTTGCCATTGCCGATCTCGGAGAGACGGTCTTTGCCAGCACCATCAGCGTGTGCAACCAGTTTTTTGGATATTTTATTTTGGGACATCCAATGTGCGTCTTTGAAGGCTACGTTGTCTCGACTTGT…
LWS	Poecilia_mexicana|LWS_S180	Poecilia mexicana	1071	complete	NW_015096525.1	112582	114481	+	S/H/Y/T/A	ATGGCAGAGGAATGGGGAAAACCGGTGTTTGCTGCCAGGCGGCACGAAGACACAACAAGAGGTTCCGCATTCACATACACAAACACCAATCATACAAAAGATCCCTTTGAAGGACCAAACTACCACATCGCTCCTCGATGGGTTTACAACCTCTCGACACTCTGGATGTGTATCGTGGTCGTTTTATCAGTCTTCACCAATGGCCTCGTCTTGGTGGCCACAGCAAAGTTCAAGAAACTTCGTCATCCTCTCAACTGGATCTTGGTCAACCTTGCTATTGCTGATCTTGGAGAGACAGTCTTTGCCAGCACCATCAGTGTGTGCAACCAGTTCTTTGGATATTTCATTCTGGGACATCCAATGTGCGTCTTTGAAGGCTTTATTGTCTCAACTTGTGGT…
LWS	Poecilia_mexicana|LWS_S180r	Poecilia mexicana	1074	complete	NW_015095406.1	180934	185176	-	S/H/F/A/A	ATGGCAGAAGATTGGGGAAAGCAGGCGTTTGCTCCCTGGAAGAACAATAAAGAAACTACAAGGGGATTTGCTTTCACATACACAAACAGCAATCATACAAGAGATCCTTTTGAGGGACCAAACTACCACATTGCTCCCCGATGGGTTTACAACATCACAACAGTCTGGATGTGTTTTGTGGTCATCTTATCAGTCTTCACAAATGGTCTGGTCTTGGTAGCCACGGCAAGGTTCAAGAAACTCCGTCATCCCCTGAACTGGATCTTAGTCAACCTTGCCATTGCCGATCTCGGAGAGACTGTCTTTGCCAGTACCATCAGCGTGTGCAACCAGTTTTTTGGATATTTTATTTTGGGACATCCAATGTGCGTCTTTGAAGGCTACGTTGTCTCGACTTGT…
LWS	Poecilia_reticulata|LWS_A180	Poecilia reticulata	1071	complete	NC_024335.1	30945512	30947312	-	S/H/Y/T/A	ATGGCAGAAGAATGGGGAAAACAGGTGTTTGCTGCCAGGCGGCACGAAGATACAACAAGAGGCGCCGCATTCACATACACAAACAGCAATCATACAAAAGATCCCTTTGAAGGACCAAACTACCACATTGCTCCTCGATGGGTTTACAACCTCTCCACACTCTGGATGTGTATCGTGGTCGTTTTATCAGTCTTCACCAACGGCCTCGTCTTGGTGGCCACAGCAAAGTTCAAGAAACTTCGTCATCCTCTCAACTGGATCTTGGTCAACCTTGCCATTGCTGATCTTGGAGAGACAGTCTTTGCCAGCACCATCAGTGTGTGCAACCAGTTCTTTGGATATTTCATTCTGGGACACCCAATGTGTGTCTTTGAAGGCTTTGTTGTCTCAACTTGTGGT…
LWS	Poecilia_reticulata|LWS_P180	Poecilia reticulata	1074	complete	NC_024335.1	30930291	30939848	-	P/H/F/A/A	ATGTCAGATGATTGGAGAAAACAGCCGTTTGCTGCCAGGCGGCACAATGAAGATACAACAAGGGGCTCTGTATTCACATACACAAACAGCAATCAAACAAGAGATCCCTTTGAAGGACCAAACTACCACATCGCTCCTCGATGGGTTTACGATGTTGCAACGGTCTGGATGTGTATCGTGGTCGTTTTATCAGTCTTCACCAATGGCCTCGTTTTGGTGGCAACAGCAAAGTTCAAGAAACTTCGTCATCCTCTCAACTGGATCTTGGTCAACCTTGCCATTGCTGATCTTGGAGAGACAGTCTTTGCCAGCACCATCAGTGTGTGCAACCAGTTCTTTGGATATTTCATTCTGGGACACCCAATGTGTGTCTTTGAAGGCTATGTTGTCTCAATTTGT…
LWS	Poecilia_reticulata|LWS_S180	Poecilia reticulata	1071	complete	NC_024335.1	30924401	30926200	+	S/H/Y/T/A	ATGGCAGAGGAATGGGGAAAACAAGTGTTTGCTGCCAGGCGTCACGAAGATACAACAAGAGGCGCCGCATTCACATACACAAACAGCAATCATACAAGAGATCCCTTTGAAGGACCAAACTACCACATTGCTCCTCGATGGGTTTACAACSTCTCCACACTCTGGATGTGTATCGTGGTCGTTTTATCAGTCTTCACCAAYGGCCTCGTCTTGGTGGCCACAGCAAAGTTCAAGAAACTTCGTCATCCTCTCAACTGGATCTTGGTCAACCTTGCCATTGCTGATCTTGGAGAGACAGTCTTTGCCAGCACCATCAGTGTGTGCAACCAGTTCTTTGGATATTTCATTCTGGGACACCCAATGTGTGTCTTTGAAGGCTWTGTTGTCTCAACTTGTGGT…
LWS	Poecilia_reticulata|LWS_S180r	Poecilia reticulata	1074	complete	NC_024351.1	11303785	11305178	+	S/H/Y/T/A	ATGGCAGAAGATTGGGGAAAGCAGGCGTTTGCTCCCTGGAAGAACAATGAAGAAACTACAAGGGGCTCTGCTTTCACATACACAAACAGCAATCATACAAGAGATCCTTTTGAGGGACCAAACTACCATATCGCTCCTCGATGGGTTTACAACATCACGACAGTCTGGATGTGTTTTGTGGTCGTCTTAGCAGTCTTCACAAATGGTCTGGTCTTGGTAGCCACAGCAAGGTTCAAGAAACTCCGTCATCCCCTGAACTGGATCTTAGTCAACCTTGCCATTGCCGACCTCGGAGAGACGGTCTTTGCCAGCACCATCAGCGTGTGCAACCAGTTTTTTGGATATTTTATTTTGGGACATCCAATGTGCGTCTTTGAAGGCTACGTTGTCTCGACTTGT…
LWS	Pundamilia_nyererei|LWS	Pundamilia nyererei	1074	complete	NW_005187579.1	22410	24766	-	A/H/Y/T/A	ATGGCAGAAGAGTGGGGAAAACAAAGTTTTGCTGCAAGGCGGTATCATGAAGATTCAACCAGGGGATCAGCCTTCGCTTACACAAACAGCAATAACACCAGAGATCCCTTTGAGGGTCCCAATTACCACATCGCACCTCGATGGATTTACAATCTTGCAACACTCTGGATGTTTGTCGTGGTGGTCTTATCAGTCTTCACCAACGGTCTCGTCTTAGTGGCCACAATGAAGTTTAAGAAACTGCGTCACCCTCTAAACTGGATCTTGGTCAATCTAGCCATTGCTGATCTGGGAGAGACTGTTTTTGCCAGCACCATCAGTGTATGCAACCAATTTTTTGGCTACTTCATTCTAGGACACCCAATGTGTATCTTTGAGGGCTATGTTGTCTCAGTTTGT…
LWS	Pygocentrus_nattereri|LWS_g3	Pygocentrus nattereri	570	pseudogene	NW_016243978.1	254931	257430	+	-/-/-/-/-	ATGGCTGCATATGCAAATGTATTTTTGCTGCCTGCTGCCACAATGAAGACACCACAAGAGAGTCTGCATTTGTTTACACATATGCCAGCAATANNNNAGATCCATCACAAGGTCCAAGCTACCACATTGCTCCTCGCTGGGTCTACAACGTTGCTTCCATGTGGATGATCTTCGTTGTTATTGCATCCGTCTTTACTAACAGTCTGGTATTCATAGCAACCGCAAAGTTTAAGAAGCTGAGGCACCCTCAAAACTGGATTCTGATAAACCTGGCTATAGCAGATCTTGGAGAGACAGGTTTCACCAGCACAATCAGCGACATCAACCAGATCTTCGGCTACTTCATCCTTGGCCACCCCATGTGCATTTTTGAAGGGTGGACTGTGCCCGTCTGTGGTA…	indels cause frame shift and early stop codons
LWS	Pygocentrus_nattereri|LWS_g2	Pygocentrus nattereri	1068	complete	NW_016243978.1	260809	264387	+	S/H/F/A/A	ATGGCTGCACATGCGAACGAACCTGTATTTGCTGCCCGCCGCTACAATGAAGACACCACAAGAGAGTCTGTGTTTGTTTACACAAATGCTAACAATACGAGAGATCCATTTGAGGGTCCAAACTACCATATTGCCCCTCGCTGGGTCTACAATGTCTCTTCCATATGGATGATCTTCGTTGTCTTTGCATCCGTCTTCACTAATGGTCTGGTAATCGTAGCAACAGCAAAGTTTAAGAAGCTGAGGCATCCTCTAAACTGGATTCTGGTAAACCTGGCTATAGCAGATCTTGGAGAGACTGTTTTTGCCAGCACAATCAGCGTCATCAACCAGGTTTTCGGCTACTTCATCCTTGGGCACCCCATGTGCGTCTTTGAAGGGTGGACCGTGTCTGTCTGT…
LWS	Pygocentrus_nattereri|LWS_g1	Pygocentrus nattereri	1068	complete	NW_016243978.1	276019	280930	+	S/H/F/T/A	ATGGCTGCACATGCGAACGAACCTGTATTTGCTGCCCGCCGCTACAATGAAGACACCACAAGAGAGTCTGTGTTTGTTTACACAAATTCTAACAATACGAGAGATCCATTTGAGGGTCCAAACTACCATATTGCCCCTCGCTGGGTCTACAACGTTGCTTCCATATGGATGATCTTCGTTGTCATTGCATCCGTCTTCACTAATGGTCTGGTAATCGTAGCAACAGCAAAGTTTAAGAAGCTGAGGCACCCTCTAAACTGGATTCTGGTAAACCTGGCTATAGCAGATCTTGGAGAAACGGTTCTCGCCAGCACAATCAGTGTTATCAATCAGATCTTTGGCTACTTCATCCTTGGGCACCCCTTGTGCATCTTTGAAGGGTGGACCGTGTCCGTCTGT…
LWS	Pygocentrus_nattereri|LWS1	Pygocentrus nattereri	1074	complete	NW_016244103.1	82650	84723	-	S/H/Y/T/A	ATGGCAGAGCAATGGGGAGACGCTATATTTGCAGCTAGGAGACGGGGAGATGATACAACACGGGACTCAGCCTTTGCATACACCAACAGCAATAACACTAGAGATCCCTTTGAGGGACCCAACTATCACATTGCCCCAAGATGGGTGTACAATCTTTCTACAATGTGGATGTTTTTTGTGGTCGTTGCCTCAACCTTCACCAATGGCCTGGTGCTAGTGGCCACAGCCAAATTCAAGAAGCTTCGTCACCCTCTCAACTGGATCTTGGTCAACCTTGCTGTGGCTGATCTTGCAGAGACATTGTTCGCCAGCACAGTCAGCGTCTGCAATCAGTTCTTTGGCTACTTCATCCTTGGACACCCACTGTGTGTTTTCGAAGGTTTCACAGTTGCTACTTGT…
LWS	Pygocentrus_nattereri|LWS2	Pygocentrus nattereri	1074	complete	NW_016244103.1	78663	81488	-	S/H/Y/T/A	ATGGCTGATCAATGGGGAGATGCTGTTTTTGCAGCCAGGCGACGGGGTGATGACACAACGCGGGAGGCAGCCTTCACCTACACCAACAGCAATAACACCAGAGACCCATTTGAGGGACCCAACTACCACATTGCCCCAAGATGGGTGTACAATCTTTCTACAATGTGGATGCTTTTTGTGGTCCTTGCCTCAACCTTCACCAATGGCCTGGTACTAGTGGCCACAGCCAAATTCAAGAAGCTCCGCCACCCTCTCAACTGGATCTTGGTCAACCTTGCTGTGGCTGATCTTGCAGAGACACTATTTGCCAGCACAATCAGCGTCTGCAATCAGTTCTTCGGCTACTTTATCCTTGGACACCCAATGTGTGTTTTCGAAGGCTTCACAGTTGCTACTTGT…
LWS	Salmo_salar|LWS1	Salmo salar	1074	complete	NC_027311.1	70960910	70962898	+	A/H/Y/T/A	ATGGCAGAAAGGTGGGGAAGTGCTGCTTATGCAGCCAGGCGACAAAACCAAGATACAACGAGAGAATCTTCCTTCACCTTCACCAACAGCAATAACACCAAAGATCCTTTTGAGGGCCCCAACTACCACATTGCTCCAAGATGGGTGTACAATCTCTCAACACTTTGGATGGTCATAGTGGTCATCCTCTCAGTCTTCACCAATGGCCTGGTACTGGTGGCCACTGCAAAATTCAAGAAGCTCCAACACCCTCTCAACTGGATCTTGGTCAACCTTGCTATTGCTGACATTGGAGAAACACTTTTGGCAAGCACCATCAGCGTTTGCAACCAGTTTTTTGGCTACTTCATTCTGGGACATCCAATGTGTGTCTTTGAGGGATACACTGTTTCTGTGTGT…
LWS	Salmo_salar|LWS2	Salmo salar	1062	complete	NC_027311.1	70955869	70959443	+	A/H/F/T/A	ATGGCAGAGCTAGGAGTGTTTGCTGCCAGGCGGCACGACGATACAACGAGAGAATCAGGTTTCGCCTACACCAACAGCAATAACACCAAAGATCCTTTTGAGGGCCCCAACTACCACATTGCTCCAAGATGGGTGTACAATCTCTCAACACTTTGGATGATCTTTGTGGTCATCGCCTCAGTCTTCACCAATGGCCTGGTACTGGTGGCCACTGCAAAATTCAAGAAGCTCCAACACCCTCTCAACTGGATCTTGGTCAACCTTGCTATTGCTGACATTGGAGAAACACTTTTGGCAAGCACCATCAGCGTTTGCAACCAGATTTTTGGCTACTTCATTCTGGGACATCCAATGTGTGTCTTTGAGGGATACACTGTGTCTGTGTGTGGTATTGCTGCT…
LWS	Salmo_salar|LWS3	Salmo salar	1074	complete	NC_027321.1	15673916	15675890	-	A/H/Y/T/A	ATGGCAGAGGTTTGGGGAAATGCAGCTTATGCAGCCAGGCGACATAACGAAGAGACAACGAGAGAATCGTCCTTCACCTACACCAATAGCAATAACACCAAAGATCCCTTTGAGGGCCCCAACTACCACATTGCTCCAAGATGGGTGTACAATGTTTCAACACTTTGGATGATCCTAGTGGTCATCCTCTCAGTCTTCACCAATGGCCTGGTACTGGTGGCCACTGCAAAATTCAAGAAGCTCCAACACCCTCTCAACTGGATCTTGGTTAACCTTGCTATTGCTGACATCGGGGAGACACTTTTGGCTAGCACCATCAGCGTTATCAACCAGGTTTTTGGCTACTTCATTCTGGGACACCCAATGTGTGTCTTTGAGGGATTCACTGTCTCCACTTGT…
LWS	Scleropages_formosus|LWS1	Scleropages formosus	1077	complete	KV410171.1	1018026	1020438	-	S/H/Y/T/A	ATGGCCCAAGAGTGGGGAAATGCAGTGTTTGCAGCCAGACGGCGAAACGATGAAGAGACAACAAGGGAATCGGCTTTCACGTATACCAACAGCAACAACACCAGAGATCCTTTTGAGGGTCCGAATTACCACATCGCTCCCCGATGGGTGTACAATCTCTCCACAATGTGGATGATCTTTGTGGTCATCGCCTCCACCTTCACCAACGGACTGGTGCTGGTGGCCACAGCCAAGTTCAAGAAGCTCCGCCATCCGCTCAACTGGATCTTGGTGAATCTGGCAGTGGCAGACCTTGGTGAGACCCTCATTGCCAGCACCATCAGTGTCACCAACCAATTCTTTGGATACTTCATCCTGGGACACCCAATGTGTGTTCTTGAAGGCTTCACTGTCTCCAGC…
LWS	Scleropages_formosus|LWS2	Scleropages formosus	1071	complete	KV410171.1	1009992	1016383	-	S/H/Y/T/A	ATGGCTGAAAATTGGAGGGAAGTTGTTTTTGCTGCCAAAATACATGAAGGCACAACAAGAGAGTCGCCCTTTACCTACACCAACAGCAATAACTCCAGAGATCCTTTTGAGGGTCCGAATTACCACATCGCTCCCCGATGGGTGTACAATCTCTCCACAATGTGGATGATCTTTGTGGTCATCGCCTCCACCTTCACCAACGGACTGGTGCTGGTGGCCACAGCCAAGTTCAAGAAGCTCCGCCATCCGCTCAACTGGATCTTGGTGAATCTGGCAGTGGCAGACCTTGGTGAGACCCTCATTGCCAGCACCATCAGTGTCGTCAACCAAATCTTTGGATACTTCATCCTGGGACACCCAATGTGTGTTCTTGAAGGCTTCACTGTCTCCAGCTGTGGT…
LWS	Scleropages_formosus|LWS3	Scleropages formosus	1062	complete	KV409927.1	42094	45832	+	S/H/F/T/A	ATGGAAGACGGCGCTGTGTTCTCGGCGAGGCGGCATAGTCACGAGGACACCACGAGAGAATCAGCCTTTGTCTACACCAACAGCAACAACACCAGAGACCCCTTTGAGGGCCCCAATTATCACATTGCTCCCCGATGGGTCTACAACATCTGCACCTTGTGGATGCTCTTCGTGGTTTTTGCCTCTGTCTTCACCAATGGCCTGGTGCTGGTGGCCACAGCTAAGTTCAAGAAGCTACGGCACCCACTCAACTGGATCCTGGTGAATCTGGCTATAGCTGATCTGGGGGAGACGGTCTTGGCCAGCACTATCAGCGTCACCAACCAGTTCTTTGGCTACTTCATCCTGGGACACCCCATGTGTGTATTTGAGGGATATACCGTCTCAGTTTGTGGTATT…
LWS	Sebastes_aleutianus|LWS	Sebastes aleutianus	1074	complete	LHVS01S000726.1	104284	108882	+	S/H/Y/T/A	ATGGCAGAAAAGTGGGGAAATCAGGCGTTCGCTGCTAGGCGGTACCATGAAGAAACTACAAGAGGATCTGCATTCGTTTACACAAACAGCAATCAGACCAGAGATCCTTTTGAGGGTCCCAACTACCACATCGCTCCTCGATGGGCTTACAACGTTTCAACAGTCTGGATGTTTATCGTGGTCGTCTTATCGGTCTTCACCAACGGCCTCGTCTTGGTGGCCACGGCAAAGTTTAAGAAACTCCGTCACCCTCTGAACTGGATCCTGGTCAATCTGGCAATAGCTGATCTTGGAGAGACAGTTTTCGCCAGCACCATCAGCGTATGCAACCAGATGTTTGGTTACTTCATTCTGGGACACCCGATGTGCGTCTTTGAGGGCTACATTGTCTCAGTTTGT…
LWS	Sinocyclocheilus_anshuiensis|LWS1	Sinocyclocheilus anshuiensis	1074	complete	NW_015539889.1	2226072	2228458	-	P/H/Y/T/A	ATGGCAGAGCAGTGGGGAGATGCAATATTCGCAGCCAGGCGAAGGGGAGATGAAACAACGAGGGAATCGATGTTTGTATATACCAACAGCAATAACACCAAGGATCCCTTTGAGGGACCCAACTACCACATTGCCCCTCGATGGGTGTACAACTTAGCAACAGTATGGATGTTCTTTGTGGTCGTTGCCTCGACCTTCACCAATGGCCTGGTGTTGGTGGCCACAGCCAAATTTAAGAAGCTCCATCACCCTCTTAACTGGATCCTGGTCAACCTTGCTTTAGCTGATCTAGGAGAGACTCTTTTGGCCAGCACCATCAGTGTCATCAACCAGTTTTTTGGCTACTTTATCCTCGGACATCCCATGTGTATTTTTGAGGGATACACCGTGTCTGTATGT…
LWS	Sinocyclocheilus_anshuiensis|LWS2	Sinocyclocheilus anshuiensis	1074	complete	NW_015548242.1	24587	26948	-	S/H/Y/T/A	ATGGCAGAGCAGTGGGGAGACGCAATCTTCGCAGCCAAGCGAAGGGGAGATGAAACGACAACGGAAACAATGTTTGTATATACCAACAGCAATAACACCAGGAATCCCTTTGAGGGACCCAACTACCACATTGCCCCTCGATGGGTGTACAACGTAGCAACATTATGGATGTTCTTTGTGGTCATTGCCTTGACTTTCACCAATGGCCTGGTGCTGGCGGCCACAGCCAAATTTAAGAAACTCCGTCACCCTCTTAACTGGATCCTGGTCAACCTCGCTATAGCTGATCTAGGAGAGACTCTTTTGGCCAGCACCATCAGTGTCATCAACCAGATTTTCGGCTACTTTATCCTCGGACACCCCATGTGTGTTTTTGAAGGCTACACCGTGTCTGTATGT…
LWS	Sinocyclocheilus_grahami |LWS1	Sinocyclocheilus grahami	1074	complete	NW_015505181.1	353030	355387	-	P/H/Y/T/A	ATGGCAGAGCAGTGGGGAGATGCAATCTTCGCAGCCAGGCGAAGGGGAGATGAAACGACGAGGGAATCGATGTTTGTATATACCAACAGCAATAACACCAAGGATCCGTTTGAGGGACCCAACTACCACATTGCCCCTCGATGGGTGTACAACTTAGCAACAGTATGGATGTTCTTTGTGGTCGTTGCCTCGACCTTCACCAATGGCCTGGTGTTGGTGGCCACAGCCAAATTTAAGAAGCTCCGTCACCCTCTTAACTGGATCCTGGTCAACCTTGCTTTAGCTGATCTAGGAGAGACTCTTTTGGCCAGCACCATCAGTGTCATCAACCAGTTTTTTGGCTACTTTATCCTCGGACATCCCATGTGTATTTTTGAGGGATACACCGTGTCTGTATGT…
LWS	Sinocyclocheilus_grahami |LWS2	Sinocyclocheilus grahami	1074	complete	NW_015505182.1	1512546	1514904	+	S/H/Y/T/A	ATGGCAGAGCAGTGGGGAGATGCAATCTTCGCAGCCAAGCGAAAGGGAGATGAAACGACGAGGGAAACAATGTTTGTATATACCAACAGCAATAACACCAGGAATCCCTTTGAGGGACCCAACTACCACATTGCCCCTCGATGGGTGTACAACGTAGCAACATTATGGATGTTTTTTGTGGTCATTGCCTCGACCTTCACCAATGGCCTGGTGCTGGTGGCCACAGCCAAATTTAAGAAGCTCCGTCACCCTCTTAACTGGATCCTGGTCAACCTCGCTATAGCTGATCTAGGAGAGACTCTTTTGGCTAGCACCATCAGTGTCATCAACCAGATTTTTGGCTACTTTATCCTCGGACACCCCATGTGTGTTTTTGAAGGCTACACCGTGTCTGTATGT…
LWS	Sinocyclocheilus_rhinocerous|LWS1	Sinocyclocheilus rhinocerous	1074	complete	NW_015638024.1	2286452	2288847	-	P/H/Y/T/A	ATGGCAGAGCAGTGGGGAGATGCAATCTTCGCAGCCAGGCGAAGGGGAGATGAAACGACGAGGGAAGCGATGTTTGTATATACCAACAGCAATAACACCAAGGATCCCTTTGAGGGACCCAACTACCACATTGCCCCTCGATGGGTGTACAACTTAGCAACAGTATGGATGTTCTTTGTGGTCGTTGCCTCGACCTTCACCAATGGCCTGGTGTTGGTGGCCACAGCCAAATTTAAGAAGCTCCGTCACCCTCTTAACTGGATCCTGGTCAACCTTGCTTTAGCTGATCTAGGAGAGACTCTTTTGGCCAGCACCATCAGTGTCATCAACCAGGTTTTTGGCTACTTTATCCTCGGACATCCCATGTGTATTTTTGAGGGATACACCGTGTCTGTATGT…
LWS	Sinocyclocheilus_rhinocerous|LWS2	Sinocyclocheilus rhinocerous	1073	pseudogene	NW_015662167.1	1705602	1707773	+	-/-/-/-/-	ATGGCAGAGCAGTGGGGAGACGCAATCTTCGCAGCCAGGCGAAGGGGAGATGAAACGACGAGGGAAACAATGTTTGTATATACCAACAGCAATAACACCAGGGATCCCTTTGAGGGACCCAACTACCACATTGCCCCTCGATGGGTGTACAACGTAGCAACATTATGGATGTTCTTTGTGGTCATTGCCTCGACCTTCACCAATGGCCTGGTGCTGGTGGCCACAGCCAGATTTAAGAAGCTCCGTCACCCTCTTAACTGGATCCTGGTCAACCTCGCTATAGCTGATCTAGGAGAGACTCTTTTGGCCAGCACCATCAGTGTCATCAACCAGATTTTCGGCTACTTTATCCTCGGACACCCCATGTGTGTTTTTGAAGGCTACACCGTGTCTGTATGT…	frameshift
LWS	Stegastes_partitus|LWS	Stegastes partitus	1074	complete	NW_007578619.1	288697	290613	+	A/H/Y/T/A	ATGGCAGAGGAGTGGGGAAAACCGGTGTTTGCTGCCAGGCGGTACAATGAAGAAACAACGAGGGGAGCTGCCTTTACTTACACAAACACTAATTACACCAAAGATCCCTTTGAGGGCCCAAACTACCACATTGCTCCTCGATGGGTTTACAACGTTGCAACAGTCTGGATGTTTTTTGTGGTCATATTATCCGTCTTCACCAACGGTCTCGTCTTGGTGGCCACAGCAAAGTTCAAGAAACTCCGTCACCCTCTGAACTGGATCTTGGTCAATCTTGCTATTGCTGATCTTGGAGAGACAGTCTTTGCCAGCACCATCAGTGTCTGCAACCAGTTTTTTGGTTATTTCATCCTTGGACACCCAATGTGTGTTTTTGAGGGCTATATTGTCTCAACTTGT…
LWS	Tachysurus_fulvidraco|LWS	Tachysurus fulvidraco	1077	complete	scaffold_9	134073	135752	-	S/H/Y/T/A	ATGGCAGAGAAATGGGGGGAAGCTATTTTTGCAGCCAGGCGGCGAGGTGATGAAACAACACGGGAAACAGTCTTCGTTTACACCAACAGCAATAACACCAGAGATCCATTTGAGGGACCCAACTACCACATTGCGCCAAGATGGGTGTACAATGTTGCAACATTATGGATGTTTTTTGTGGTTGTTGCCTCAACCTTCACTAATGGCCTGGTACTGGTAGCCACAGCCAAATTCAAGAAGCTTCGTCACCCCCTAAACTGGATCTTGGTCAACCTTGCAATAGCTGATCTTTTAGAGACACTGTTGGCCAGCACTGTTAGTGTCTGGAATCAATCATTTGGCTACTTCGTTCTTGGACACCCGATGTGCATTTTTGAGGGTTTCACCGTTGCCTGCTGT…
LWS	Takifugu_flavidus|LWS	Takifugu flavidus	1074	complete	KE120329.1	1727348	1728877	+	S/H/Y/T/A	ATGGCAGAGGAATGGGGAAAACAGTCGTTTGCTGCCAGGCGGTACCACGAGGACACAACGAGAGGATCCGCTTTCGTTTACACAAACAGCAATCATACCAGAGATCCCTTCGAGGGGCCCAACTACCACATTGCTCCACGATGGGTTTACAACGTCGCGACAATCTGGATGTTTATTGTGGTCGTCTTATCTGTCTTCACCAACGGTCTCGTGTTGGTGGCCACTGCAAAGTTCAAGAAACTCCGTCATCCTCTAAACTGGATCTTGGTCAATCTTGCCATTGCTGATCTTGGAGAGACAGTTTTTGCCAGCACTATTAGCGTATGCAATCAGTTTTTTGGCTACTTTATTCTGGGACATCCAATGTGCGTCTTTGAGGGTTACACTGTCTCCACTTGT…	with 1 N in coding region
LWS	Takifugu_rubripes|LWS	Takifugu rubripes	1074	complete	NC_018908.1	12624085	12625630	+	A/H/Y/T/A	ATGGCAGAGGAATGGGGAAAACAGTCGTTTGCTGCCAGGCGGTACCACGAGGACACAACGAGAGGATCCGCTTTCGTTTACACAAACAGCAATCATACCAGAGATCCCTTCGAGGGGCCCAACTACCACATCGCTCCACGATGGGTTTACAACGTCGCGACAGTCTGGATGTTTATTGTGGTCGTCTTATCTGTCTTCACCAACGGTCTCGTGTTGGTGGCCACTGCAAAGTTCAAGAAACTCCGTCATCCTCTAAACTGGATCTTGGTCAATCTTGCCATTGCTGATCTTGGAGAGACAGTTTTTGCCAGCACTATTAGCGTATGCAATCAGTTTTTTGGCTACTTTATTCTGGGACATCCAATGTGCGTCTTTGAGGGTTACACTGTCTCCACTTGT…
LWS	Tetraodon_nigroviridis|LWS	Tetraodon nigroviridis	1077	complete	Chr. 11	10122886	10124423	+	P/H/Y/T/A	ATGGCAGAGGAATGGGGAAAACAGTCTTTCGCTGCCAGGCGGTACCATGAAGACTCAACGAGAGGATCTGCTTTCGTTTACACAAACAGCAATCATACCAGAGATCCCTTCGAGGGTCCCAACTACCACATCGCTCCACGATGGGTTTACAATCTCGCCACACTCTGGATGTTTTTTGTGGTGGTCTTATCCGTCTTCACCAACGGGCTGGTGTTGGTGGCCACCGCAAAGTTCAAGAAACTGCGTCATCCTCTAAACTGGATCTTGGTCAACCTCGCCGTTGCTGATCTTGGGGAGACACTTTTTGCCAGCACCATTAGCGTGTGCAATCAGTTTTTCGGCTACTTCATCCTGGGACACCCAATGTGCATCTTCGAGGGCTACGTGGTCTCCGTTTGC…
LWS	Thunnus_orientalis|LWS	Thunnus orientalis	1074	complete	superscaffoldBa00003399	31806	33752	-	S/H/Y/T/A	ATGGCAGAAGAGTGGGGAAAACAGGCATTTGCTGCAAGGCGAAGCTATGAAGACTCAACAAGAGGATCTGCCTTTGTTTACACAAACAGCAATCATACCAAGGATCCCTTTGAAGGTCCGAATTACCACATTGCTCCTCGATGGGTTTACAATGTCGCAACACTCTGGATGTTTATTGTGGTCGTTCTATCAGTCTTCACCAATGGTCTTGTCTTGGTGGCTACAGCAAAGTTCAAAAAACTCCGTCACCCTCTGAACTGGATCTTGGTCAATCTTGCTATTGCTGATCTTGGAGAGACTGTTTTTGCAAGTACCATCAGTGTATGCAACCAGTATTTTGGTTACTTCATTCTGGGACACCCTATGTGCATCTTTGAGGGCTACACTGTCTCAGTTTGT…
LWS	Xiphophorus_couchianus|LWS_P180	Xiphophorus couchianus	1074	complete	KQ557225.1	26123336	26127312	+	P/H/F/A/A	ATGGCAGATGATTGGAGAAAACAGACGTTTGCTGCCAGGCGGCACAATGAAGATACAACGAGGGGCTCTGCATTCACATACACAAACAGCAATCAAACAAGAGATCCTTTTGAAGGACCAAACTACCACATCGCTCCTCGATGGGTTTACAACATCGCAACACTCTGGATGTTTATTGTGGTCGTTTTATCAGTCTTCACCAACGGCCTCGTCTTGGTGGCCACAGCAAAGTTCAAGAAACTTCGTCATCCTCTCAACTGGATCTTGGTCAACCTTGCCGTTGCTGATCTTGGAGAGACAGTCTTTGCCAGCACCATCAGTGTGTGCAACCAGGTCTTTGGATATTTCATTCTGGGACACCCGATGTGTGTCTTCGAAGGCTATGTTGTCTCAATTTGT…
LWS	Xiphophorus_couchianus|LWS_S180	Xiphophorus couchianus	1071	complete	KQ557225.1	26116391	26118201	+	S/H/Y/T/A	ATGGCAGAGGAATGGGGAAAACAGGTGTTTGCTGCCAGGCGGCACGAAGATACAACAAGAGGCTCCGCATTCACATACACAAACAGTAATCATACCAAAGATCCTTTTGAAGGACCAAACTACCACATCGCTCCTCGATGGGTTTACAACCTCTCCACGTTCTGGATGTTTATTGTGGTGATTTTATCAGTCTTCACCAACGGCCTCGTCTTGGTGGCCACAGCAAAGTTCAAGAAACTTCGTCATCCTCTCAACTGGATCTTGGTCAACCTTGCCATTGCTGATCTTGGAGAGACAGTCTTTGCCAGCACCATCAGTGTGTGCAACCAGTTCTTTGGATATTTCATTCTGGGACACCCGATGTGTGTCTTTGAAGGCTATGTTGTCTCAACTTGTGGT…
LWS	Xiphophorus_couchianus|LWS_S180r	Xiphophorus couchianus	1074	complete	KQ557207.1	7435317	7436720	-	S/H/Y/T/A	ATGGCAGAAGATTGGGGAAAACAGGTGCTTGCTCCCTGGAAGAACAATGAAGAAACTACAAGGGGCTCTGCTTTCACATACACAAACAGCAATCATACAAAAGATCCTTTTGAAGGACCGAACTACCACATCGCTCCTCGATGGGTTTACAATATAACAACAGTTTGGATGTGTTTTGTGGTCGTCTTATCAGTCTTCACAAATGGCCTGGTCTTGGCAGCCACAGCAAAGTTCAAGAAACTCCGTCATCCCCTCAACTGGATCTTAGTCAACCTTGCCATTGCAGATCTTGGAGAGACGGTTTTTGCCAGCACCATAAGCGTGTGCAACCAGTTTTTTGGATACTTTATTTTGGGACATCCAATGTGCGTCTTTGAAGGCTACATTGTCTCAACTTGT…
LWS	Xiphophorus_hellerii|LWS_P180	Xiphophorus hellerii	1074	complete	KQ556858.1	39096296	39099898	+	P/H/F/A/A	ATGGCAGATGATTGGAGAAAACAGACGCTTGCTGCCAGGCGGCACAATGAAGATACAACGAGGGGCTCTGCATTCACATACACAAACAGCAATCAAACAAGAGATCCTTTCGAAGGACCAAACTACCACATCGCTCCTCGATGGGTTTACAACATCGCAACACTCTGGATGTTTATTGTGGTCATTTTATCAGTCTTCACCAACGGCCTCGTCTTGGTGGCCACAGCAAAGTTCAAGAAACTTCGTCATCCTCTCAACTGGATCTTGGTCAACCTTGCCGTTGCTGATCTTGGAGAGACAGTCTTTGCCAGCACCATCAGTGTGTGCAACCAGTTCTTTGGATATTTCATTCTGGGACACCCGATGTGTGTCTTCGAAGGCTATGTTGTCTCAATTTGT…	annotated from the genome sequence
LWS	Xiphophorus_hellerii|LWS_S180	Xiphophorus hellerii	1071	complete	KQ556858.1	39089302	39091111	+	S/H/Y/T/A	ATGGCAGAGGAATGGGGAAAACAGGTGTTTGCTGCCAGGCGGCACGAAGATACAACAAGAGGCTCCGCATTCACATACACAAACAGTAATCATACCAAAGATCCTTTTGAAGGACCAAACTACCACATCGCTCCTCGATGGGTTTACAACCTCTCCACGTTCTGGATGTTTATTGTGGTCATTTTATCAGTCTTCACCAACGGCCTCGTCTTGGTGGCCACAGCAAAGTTCAAGAAACTTCGTCATCCTCTCAACTGGATCTTGGTCAACCTTGCCATTGCTGATCTTGGAGAGACAGTCTTTGCCAGCACTATCAGTGTGTGCAACCAGTTCTTTGGATATTTCATTCTGGGACACCCGATGTGTGTCTTCGAAGGCTATGTTGTCTCAACTTGTGGT…	annotated from the genome sequence
LWS	Xiphophorus_hellerii|LWS_S180r	Xiphophorus hellerii	1074	complete	KQ556862.1	7449565	7450968	-	S/H/Y/T/A	ATGGCAGAAGATTGGGGAAAACAGGTGCTTGCTCCCTGGAAGAACAATGAAGAAACTACAAGGGGCTCTGCTTTCACATACACAAACAGCAATCATACAAAAGATCCTTTTGAAGGACCGAACTACCACATCGCTCCTCGATGGGTTTACAATATAACAACAGTTTGGATGTGTTTTGTGGTCGTCTTCTCAGTCTTCACAAATGGCCTGGTCTTGGCAGCCACAGCAAAGTTCAAGAAACTCCGTCATCCCCTCAACTGGATCTTAGTCAACCTTGCCATTGCAGATCTTGGAGAGACGGTTTTTGCCAGCACAATAAGCGTGTGCAACCAGTTTTTTGGATACTTTATTTTGGGACATCCAATGTGCGTCTTTGAAGGCTACATTGTCTCAACTTGT…	annotated from the genome sequence
LWS	Xiphophorus_hellerii|LWS_S180r	Xiphophorus hellerii	1074	complete	GQ999833	70624	72027	-	S/H/Y/T/A	ATGGCAGAAGATTGGGGAAAACAGGTGCTTGCTCCCTGGAAGAACAATGAAGAAACTACAAGGGGCTCTGCTTTCACATACACAAACAGCAATCATACAAAAGATCCTTTTGAAGGACCGAACTACCACATCGCTCCTCGATGGGTTTACAATATAACAACAGTTTGGATGTGTTTTGTGGTCGTCTTCTCAGTCTTCACAAATGGCCTGGTCTTGGCAGCCACAGCAAAGTTCAAGAAACTCCGTCATCCCCTCAACTGGATCTTAGTCAACCTTGCCATTGCAGATCTTGGAGAGACGGTTTTTGCCAGCACAATAAGCGTGTGCAACCAGTTTTTTGGATACTTTATTTTGGGACATCCAATGTGCGTCTTTGAAGGCTACATTGTCTCAACTTGT…	annotated from the BAC clone of Watson et al.
LWS	Xiphophorus_hellerii|LWS_P180	Xiphophorus hellerii	1074	complete	GQ999832	134276	137861	+	P/H/F/A/A	ATGGCAGATGATTGGAGAAAACAGACGTTTGCTGCCAGGCGGCACAATGAAGATACAACGAGGGGCTCTGCATTCACATACACAAACAGCAATCAAACAAGAGATCCTTTTGAAGGACCAAACTACCACATCGCTCCTCGATGGGTTTACAACATCGCAACACTCTGGATGTTTATTGTGGTCGTTTTATCAGTCTTCACCAACGGCCTCGTCTTGGTGGCCACAGCAAAGTTCAAGAAACTTCGTCATCCTCTCAACTGGATCTTGGTCAACCTTGCCGTTGCTGATCTTGGAGAGACAGTCTTTGCCAGCACCATCAGTGTGTGCAACCAGGTCTTTGGATATTTCATTCTGGGACACCCGATGTGTGTCTTTGAAGGCTATGTTGTCTCAATTTGT…	annotated from the BAC clone of Watson et al.
LWS	Xiphophorus_hellerii|LWS_S180-1	Xiphophorus hellerii	1071	complete	GQ999832	127065	128875	+	S/H/Y/T/A	ATGGCAGAGGAATGGGGAAAACAGGTGTTTGCTGCCAGGCGGCACGAAGATACAACAAGAGGCTCCGCATTCACATACACAAACAGTAATCATACCAAAGATCCTTTTGAAGGACCAAACTACCACATCGCTCCTCGATGGGTTTACAACCTCTCCACATTCTGGATGTTTATTGTGGTCGTTTTATCAGTCTTCACCAACGGCCTCGTCTTGGTGGCCACAGCAAAGTTCAAGAAACTTCGTCATCCTCTCAACTGGATCTTGGTCAACCTTGCCATTGCTGATCTTGGAGAGACAGTCTTTGCCAGCACCATCAGTGTGTGCAACCAGTTCTTTGGATATTTCATTCTGGGACACCCGATGTGTGTCTTCGAAGGCTATGTTGTCTCAACTTGTGGT…	annotated from the BAC clone of Watson et al.
LWS	Xiphophorus_hellerii|LWS_S180-2	Xiphophorus hellerii	1071	complete	GQ999832	141580	143390	-	S/H/Y/T/A	ATGGCAGAGGAATGGGGAAAACAGGTGTTTGCTGCCAGGCGGCACGAAGATACAACAAGAGGCTCCGCATTCACATACACAAACAGTAATCATACCAAAGATCCTTTTGAAGGACCAAACTACCACATCGCTCCTCGATGGGTTTACAACCTCTCCACATTCTGGATGTTTATTGTGGTCATTTTATCAGTCTTCACCAACGGCCTCGTCTTGGTGGCCACAGCAAAGTTCAAGAAACTTCGTCATCCTCTCAACTGGATCTTGGTCAACCTTGCCATTGCTGATCTTGGAGAGACAGTCTTTGCCAGCACCATCAGTGTGTGCAACCAGTTCTTTGGATATTTCATTCTGGGACACCCGATGTGTGTCTTCGAAGGCTATGTTGTCTCAACTTGTGGT…	annotated from the BAC clone of Watson et al.
LWS	Xiphophorus_maculatus|LWS_P180	Xiphophorus maculatus	1074	complete	NW_005373700.1	28688	32227	+	P/H/F/A/A	ATGGCAGATGATTGGAGAAAACAGACGTTTGCTGCCAGGCGGCACAATGAAGATACAACGAGGGGCTCTGCATTCACATACACAAACAGCAATCAAACAAGAGATCCTTTTGAAGGACCAAACTACCACATCGCTCCTCGATGGGTTTACAACATCGCAACACTCTGGATGTTTATTGTGGTCATTTTATCAGTCTTCACCAACGGCCTCGTCTTGGTGGCCACAGCAAAGTTCAAGAAACTTCGTCATCCTCTCAACTGGATCTTGGTCAACCTTGCCATTGCTGATCTTGGAGAGACAGTCTTTGCCAGCACCATCAGTGTGTGCAACCAGTTCTTTGGATATTTCATTCTGGGACACCCGATGTGTGTCTTCGAAGGCTATGTTGTCTCAACTTGT…
LWS	Xiphophorus_maculatus|LWS_S180	Xiphophorus maculatus	1071	complete	NW_005373700.1	21639	23448	+	S/H/Y/T/A	ATGGCAGAGGAATGGGGAAAACAGGTGTTTGCTGCCAGGCGGCACGAAGATACAACAAGAGGCTCCGCATTCACATACACAAACAGTAATCATACCAAAGATCCTTTTGAAGGACCAAACTACCACATCGCTCCTCGATGGGTTTACAACCTCTCCACGTTCTGGATGTTTATTGTGGTCATTTTATCAGTCTTCACCAACGGCCTCGTCTTGGTGGCCACAGCAAAGTTCAAGAAACTTCGTCATCCTCTCAACTGGATCTTGGTCAACCTTGCCATTGCTGATCTTGGAGAGACAGTCTTTGCCAGCACCATCAGTGTGTGCAACCAGTTCTTTGGATATTTCATTCTGGGACACCCGATGTGTGTCTTCGAAGGCTATGTTGTCTCAACTTGTGGT…
LWS	Xiphophorus_maculatus|LWS_S180r	Xiphophorus maculatus	1074	complete	NW_005372267.1	898465	899868	-	S/H/Y/T/A	ATGGCAGAAGATTGGGGAAAACAGGCGCTTGCTCCCTGGAAGAACAATGAAGAAACTACAAGGGGCTCTGCTTTCACATACACAAACAGCAATCATACAAAAGATCCTTTTGAAGGACCGAACTACCACATCGCTCCTCGATGGGTTTACAATATAACAACAGTTTGGATGTGTTTTGTGGTCGTCTTATCAGTGTTCACAAATGGCCTGGTCTTGGCAGCCACAGCAAAGTTCAAGAAACTCCGTCATCCCCTCAACTGGATCTTAGTCAACCTTGCCATTGCAGATCTTGGAGAGACGGTTTTTGCCAGCACCATAAGCGTGTGCAACCAGTTTTTTGGATACTTTATTTTGGGACATCCAATGTGCGTCTTTGAAGGCTACATTGTCTCAACTTGT…
Family	Sequence ID	Species	cds length	Gene Type	Chromosome/Scaffold/Contigs	estimated start position	estimated end position	strand	Tuning Site (83/122/261/292)	Coding sequence	Note
Rh1	Amphilophus_citrinellus|Exorh	Amphilophus citrinellus	1056	complete	CCOE01000925.1	1338697	1342976	+	D/E/F/A	ATGAATGGTACAGAAGGACCCAACTTCTATGTACCCATGTCTAACAAGACTGGGGTTGTGCTCAGCCCATTTGAGTACCCTCAGTACTACTTGGCAGAGCCGTGGAAGTACTCTCTTCTTGCTGCGTACATGCTGTTCCTCATCATCTCTGCCTTCCCCATTAACTTTCTCACCCTCTATGTCACTGTCAAGCACAAAAAGCTGAGGACCCCACTGAACTATGTTCTGCTTAACCTGGCGGTGGCCGATCTTTTTATGGTAGTTGGGGGCTTTACGGTCACTCTCTACACAGCCCTGCACGGATATTTTGTCTTAGGTGTCACCGGTTGCAATATTGAAGGATTCTTTGCCACCTTAGGAGGAGAGATTGCTCTCTGGTCTCTGGTTGTTTTGGCTATT…
Rh1	Amphilophus_citrinellus|Rh1	Amphilophus citrinellus	1065	complete	CCOE01000785.1	172746	173810	+	N/E/F/A	ATGAATGGCACAGAGGGACCCTTTTTTTATGTCCCTATGGTAAACACCACCGGTATTGTCCGGAGTCCTTATGAATACCCTCAGTACTACCTTGTCAACCCAGCAGCTTATGCTGCTCTGGGTGCCTACATGTTCTTTCTCATCCTTGCTGGCTTCCCCATCAACTTCCTTACGCTCTATGTCACCATTGAACACAAGAAGCTGCGAACCCCTCTAAACTACGTGCTTCTGAACCTTGCGGTGGCTAACCTCTTCATGGTGTTTGGAGGATTCACCACAACGATGTACACCTCTATGCATGGCTACTTCGTCCTAGGTCGCCTTGGCTGCAATCTGGAAGGATTCTTTGCTACCCTCGGTGGTGAGATGTCCCTCTGGTCACTGGTTGCTCTGGCTATC…
Rh1	Anguilla_anguilla|Exorh	Anguilla anguilla	1062	complete	AZBK01S000022.1	484816	488143	+	D/E/F/A	ATGAACGGAACGGAGGGTCCCAATTTCTATGTCCCCATGTCCAACAGGACGGGGGTGGTGCGCAGCCCCTTTGAGTACCCCCAGTACTACCTGGCAGAGCCCTGGAAGTACTCCTTGCTGGCCGCATACATATTCTTCCTAATCATCACGGCTTTCCCCATAAACTTCCTCACCCTGTACGTGACCGTCCAGCACAAGAAGCTCCGGACGCCGCTCAATTACGTCCTGCTCAACTTGGCTGTGGCTGACCTCTTCATGGTGGTGGGCGGCTTCACCACCACCCTGTACACCGCGCTGCACGGCTACTTTGCTCTGGGAATCATGGGCTGCAACATCGAGGGCTTCTTCGCCACATTGGGTGGTGAGATTGCCCTGTGGTCGTTGGTGGCCCTGGCTATC…
Rh1	Anguilla_anguilla|Rh1-1	Anguilla anguilla	1059	complete	AZBK01S000274.1	118356	119435	-	D/E/F/A	ATGAATGGCACAGAGGGACCTAACTTCTACGTCCCCATGTCAAATGTCACCGGCGTGGTGAGGAGTCCGTTCGAATATCCACAGTACTACCTTGCAGAACCATGGGCTTATTCAGCTCTGGCTGCTTACATGTTCTTCCTGATCATCGCCGGATTCCCCATCAACTTCCTCACCCTGTATGTCACCATCGAACACAAGAAACTAAGGACCCCCCTGAACTACATTCTGCTGAACCTGGCTGTGGCCGACCTCTTCATGGTGTTTGGCGGATTCACCACCACGATGTACACCTCCATGCACGGCTACTTCGTCTTCGGCCCCACCGGCTGCAACATCGAAGGTTTCTTCGCCACCCTCGGCGGTGAGATCGCGCTCTGGTGCCTAGTCGTCTTGGCCGTT…
Rh1	Anguilla_anguilla|Rh1-2	Anguilla anguilla	1059	complete	AZBK01S000177.1	216794	217852	-	N/E/F/S	ATGAACGGCACAGAGGGCCCTAATTTCTACATCCCTATGTCCAATATCACTGGAGTGGTGAGGAGCCCCTTCGAATACCCACAGTACTACCTAGCCGAACCATGGGCCTACACGATCCTGGCTGCCTACATGTTCACGCTGATTCTCCTGGGCTTCCCTGTCAACTTTCTCACTCTCTACGTCACCATCGAGCACAAGAAGCTGAGGACCCCCTTAAATTACATCCTTCTCAACCTGGCTGTGGCCAATCTTTTCATGGTCTTCGGCGGCTTCACCACTACGGTGTACACGTCGATGCATGGCTACTTTGTCTTCGGTGAAACAGGCTGCAACCTAGAAGGATACTTTGCTACCCTCGGCGGTGAAATTTCGCTCTGGTCTCTGGTTGTCCTGGCTATC…
Rh1	Anguilla_japonica|Exorh	Anguilla japonica	1062	complete	KI304708.1	46022	50846	+	D/E/F/A	ATGAACGGAACGGAGGGTCCCAATTTCTATGTCCCCATGTCCAACAGGACGGGGGTGGTGCGCAGCCCCTTTGAGTACCCCCAGTACTACCTGGCAGAGCCCTGGAAGTACTCCTTGCTGGCCGCATACATGTTCTTCCTAATCATCACGGCTTTCCCCATAAACTTCCTCACCCTGTACGTGACCGTCCAGCACAAGAAGCTCCGGACGCCGCTCAACTACGTCCTGCTCAACTTGGCTGTGGCTGACCTCTTCATGGTGGTGGGCGGCTTCACCACCACCCTGTACACCGCGCTGCATGGCTACTTTGCCCTGGGAATCATGGGCTGCAACATTGAGGGCTTCTTCGCCACATTGGGAGGTGAGATTGCCCTGTGGTCGCTGGTGGTCCTGGCTATC…
Rh1	Anguilla_japonica|Rh1-1	Anguilla japonica	1059	complete	KI304581.1	128201	129259	-	D/E/F/A	ATGAATGGCACAGAGGGACCTAACTTCTACGTCCCCATGTCAAATGCCACCGGCGTGGTGAGGAGTCCGTTCGAATATCCACAGTACTACCTTGCAGAACCATGGGCTTATTCAGCTCTGGCTGCTTACATGTTCTTCCTGATCATCGCCGGATTCCCCATCAACTTCCTCACCCTGTATGTCACCATCGAACACAAGAAACTAAGGACCCCCCTGAACTACATTCTGCTGAACCTGGCTGTGGCCGACCTCTTCATGGTGTTTGGCGGATTCACCACCACGATGTACACCTCCATGCACGGCTACTTCGTCTTCGGCCCCACCGGCTGCAACATCGAAGGTTTCTTCGCCACCCTCGGCGGTGAGATCGCGCTGTGGTGCCTAGTCGTCTTGGCCATT…
Rh1	Anguilla_japonica|Rh1-2	Anguilla japonica	1059	complete	KI304561.1	131201	132259	-	N/E/F/S	ATGAACGGCACAGAGGGCCCTAATTTCTACATCCCTATGTCCAATATCACTGGAGTGGTGAGGAGCCCCTTCGAATACCCACAGTACTACCTAGCCGAACCATGGGCCTACACGATCCTGGCTGCCTACATGTTCACGCTGATTCTCCTGGGCTTCCCCGTCAACTTTCTCACTCTCTACGTCACCATCGAGCACAAGAAGCTGAGGACCCCCTTAAATTACATCCTTCTCAACCTGGCTGTGGCCAATCTCTTCATGGTCTTCGGCGGCTTCACCACTACGATGTACACGTCGATGCATGGCTACTTTGTCTTCGGTGAAACAGGCTGCAACCTAGAAGGATACTTTGCTACCCTCGGCGGTGAAATTTCGCTCTGGTCTCTGGTTGTCCTGGCTATC…
Rh1	Anguilla_rostrata|Exorh	Anguilla rostrata	1062	complete	LTYT01002840.1	101251	104250	-	D/E/F/A	ATGAACGGAACGGAGGGTCCCAATTTCTATGTCCCCATGTCCAACAGGACGGGGGTGGTGCGCAGCCCCTTTGAGTACCCCCAGTACTACCTGGCAGAGCCCTGGAAGTACTCCTTGCTGGCCGCATACATATTCTTCCTAATCATCACGGCTTTCCCCATAAACTTCCTCACCCTGTACGTGACCGTCCAGCACAAGAAGCTCCGGACGCCGCTCAATTACGTCCTGCTCAACTTGGCTGTGGCTGACCTCTTCATGGTGGTGGGCGGCTTCACCACCACCCTGTACACCGCGCTGCACGGCTACTTTGCCCTGGGAATCATGGGCTGCAACATTGAGGGCTTCTTCGCCACATTGGGTGGTGAGATTGCCCTGTGGTCGCTGGTGGCCCTGGCTATC…
Rh1	Anguilla_rostrata|Rh1-1	Anguilla rostrata	1056	complete	LTYT01001599.1	20820	21875	+	N/E/F/S	ATGAACGGCACAGAGGGCCCTAATTTCTACGTCCCTATGTCCAATATCACTGGAGTGGTGAGGAGCCCCTTCGAATACCCACAGTACTACCTAGCCGAACCATGGGCCTACACGATCCTGGCTGCCTACATGTTCACGCTGATTCTCCTGGGCTTCCCCATCAACTTTCTCACTCTCTACGTCACCATCGAGCACAAGAAGCTGAGGACCCCCTTAAATTACATCCTTCTCAACCTGGCTGTGGCCAATCTTTTCATGGTCTTCGGCGGCTTCACCACTACGATGTACACGTCGATGCATGGCTACTTTGTCTTCGGTGAAACAGGCTGCAACCTAGAAGGATACTTTGCTACCCTCGGCGGTGAAATTTCGCTCTGGTGTCTGGTTGTCCTGGCTATC…
Rh1	Anguilla_rostrata|Rh1-2	Anguilla rostrata	1056	complete	LTYT01001505.1	242861	243916	+	D/E/F/A	ATGAATGGCACAGAGGGACCTAACTTCTACGTCCCCATGTCAAATGTCACCGGCGTGGTGAGGAGTCCGTTCGAATATCCACAGTACTACCTTGCAGAACCATGGGCTTATTCAGCTCTGGCTGCTTACATGTTCTTCCTGATCATCGCCGGATTCCCCATCAACTTCCTCACCCTGTATGTCACCATCGAACACAAGAAACTAAGGACCCCCCTGAACTACATTCTGCTGAACCTGGCTGTGGCCGACCTCTTCATGGTGTTTGGCGGATTCACCACCACGATGTACACCTCCATGCACGGCTACTTCGTCTTCGGCCCCACCGGCTGCAACATCGAAGGTTTCTTCGCCACCCTCGGCGGTGAGATTGCGCTCTGGTGCCTAGTCGTCTTGGCCATT…
Rh1	Astyanax_mexicanus|Exorh	Astyanax mexicanus	1065	complete	NW_006739246.1	202175	206461	-	D/E/F/A	ATGAACGGGACAGAGGGTCCAAACTTCTACGTGCCGATGTCCAACAGGTCGGGCTTGGTCCGCAGCCCGTTCGAGGAGCCGCAGTATTACCTGGCTGAGCCGTGGAAGTACTCTCTGCTGGCCGTCTACATGCTTTTCCTCATGGTCACCTCATTTCCTATCAACCTCATCACCTTGTACGTAACTGTGCAGCACAAGAAGCTCCGCACACCCCTCAACTACATCCTGCTGAACCTGGCTGTGGTGGACTTGTTCATGGTGATCGGGGGCTTCACAGTTACGCTCTACACCGCTCTGCACGGCTATTTCGTCCTGGGTGTGACGGGCTGCAATATCGAGGGCTTTTTTGCCACCATGGGAGGAGAGATCGCTCTGTGGTCTCTGGTGGTCTTGGCTATC…
Rh1	Astyanax_mexicanus|Rh1	Astyanax mexicanus	1059	complete	NW_006739126.1	4379950	4381008	-	D/I/Y/A	ATGAACGGGACAGAGGGTCCATACTTCTACGTGCCCATGTCCAATGCCACCGGCGTTGTGAGGAGCTCATATGAATACCCTCAGTACTACCTGGCGCCTCCATGGGCGTACGCTTGCCTGGCTGCCTACATGTTCTTCCTCATCCTGGTCGGCTTCCCCGTCAACTTCCTCACACTGTACGTCACCATCGAGCACAAGAAGCTGCGTACGCCCCTAAACTACATCCTGCTGAACTTGGCTGTGGCTGACTTGTTCATGGTCTTCGGCGGCTTCACTACCACAATGTACACATCGCTGAACGGCTACTTCGTCTTCGGGCGCCTCGGCTGCAACCTGGAAGGCTTCTTCGCGACCTTCGGCGGTATCAACTCACTCTGGTGCCTGGTCGTGCTGTCCATT…
Rh1	Astyanax_mexicanus|Rh1-2	Astyanax mexicanus	1068	complete	NW_006749405.1	1536184	1537251	-	N/E/F/S	ATGAATGGCACGGAGGGTCCCGACTTCTTTGTGCCCATGTCCAATGAGACGGGAGTGGTGAGGAGCCCCTTCGAGTACCCACAGTACTACCTGGCGGATCCATGGGTGTTCAAAGCGATCGCGGCGTACATGTTCTTCCTTATAATCACGGGCTTCCCCATCAATGCCTTTACGCTCCACGTCACTATCGAGCACCAGAAGCTGAGGACTCCGCTCAACTACATCCTGCTGAATCTGGCCACAGCCAACCTTTTCATGGTGATTGGCGGTTTTACCACCACCATGTACACAGCCCTGCATGGCTACTTCATCTTTGGCCATGCTGGCTGCAACTTGGAAGGATTCTTCGCCACTCTCGGTGGTGAGATCTCGCTTTGGTCACTGGTGGTCCTTGCTGTG…
Rh1	Austrofundulus_limnaeus|Exorh	Austrofundulus limnaeus	1062	complete	NW_013952405.1	143689	150104	+	D/E/F/A	ATGAATGGCACTGAAGGGCCCAACTTTTACGTCCCCATGTCTAATAGGACAGGGTTGGTGCTAAGCCCCTTCGAGCACCCTCAGTACTACCTGGCTGAGCCATGGAAGTACTCTCTTCTGGCTGCGTACATGCTGTTCCTCATCATCACCGCCTTCCCCGTTAACTTCCTCACCCTCCATGTCACCGTCAAGCACAAGAAGCTGAGAACCCCTCTGAACTACGTGCTGCTCAACCTGGCCGTGGCCGACCTCTTTATGATAGTCGGAGGCTTCACGGTCACCCTGTACACGGCCCTGCACGGGTACTTCAGCTTAGGCGTCACCGGCTGCAGCATCGAAGGGTTCTTTGCCACATTAGGAGGAGAGATTGCCCTCTGGTCTCTGGTGGTTCTGGCCATT…
Rh1	Austrofundulus_limnaeus|Rh1	Austrofundulus limnaeus	1065	complete	NW_013952768.1	12666	14148	+	D/E/F/A	ATGAACGGCACAGAGGGACCCTATTTTTATGTCCCTATGGTAAACACCACTGGGATTGTCCGGAGTCCTTATGATTACCCTCAGTACTACCTTGTCAACCCAGCAGCCTATGCTGCTTTGGGCGCCTACATGTTTTTCCTCATCCTTGTGGGCTTCCCCATCAACTTCCTCACTCTCTATGTCACCATCGAACACAAGAAGCTGCGAACCCCTCTAAACTACATCCTGCTCAACCTCGCGGTGGCCGACCTTTTCATGGTGTTCGGAGGATTCACTACAACGATGTACACCTCCATGCATGGCTACTTTGTTCTAGGGCGCCTTGGCTGCAATTTGGAGGGATTCTTTGCTACCCTTGGTGGTGAGATCGGTCTCTGGTCACTGGTTGTGCTGGCTATT…
Rh1	Boleophthalmus_pectinirostris|Exorh	Boleophthalmus pectinirostris	1062	complete	KN522949.1	1194668	1197747	-	D/E/F/A	ATGAATGGCACAGAGGGGCCCAACTTCTACGTGCCCATGTCTAATAAGACTGGGGTAGTGCGCAGCCCATTCGAGTATCCGCAGTACTACCTGGCTGAGCCCTGGAAATACTCACTTTTAGCAGCCTACATGTTCTTTCTCATGATCACCGCCTTTCCTATCAACTTCCTCACTCTGACTGTTACTGTCAAACACAAGAAATTGCGGACACCNNNNNNNNNNNNNNNNNNNNNNNNNNNNNNNNNNNACCTCTTCATGGTGGTGGGTGGCTTTACTGTCACATTTTACACCTCTCTGCATGGGTACTTCTCCTTGGGGGTCACAGGGTGCAACATCGAGGGATTCTTTGCCACACTAGGAGGAGAGATTGCCCTGTGGTCGCTTGTGGTTTTGGCCATT…	with 35 N's in coding region but the exon boundaries can be still recovered by referencing closely related sequences
Rh1	Boleophthalmus_pectinirostris|Rh1	Boleophthalmus pectinirostris	1059	complete	KN522949.1	743282	744340	-	D/E/F/A	ATGAACGGCACGGAGGGACCCTACTTCTATGTCCCTATGCTCAACACCACCGGCATCGTCCGCAGCCCTTATGAATACCCTCAGTACTACCTAGTGAACCCTGCAGCCTATGCTGCTCTGGGGGCCTACATGTTCTTTCTTATCCTGGCAGGCTTCCCTATCAACTTCCTCACACTCTATGTCACCATCGAACACAAGAAGCTGCGGACCCCTCTAAACTATATCCTGCTCAACCTGGCGGTAGCTGACCTCTTCATGGTGTTTGGAGGATTCACCACAACTATGTATACCTCAATGCATGGCTACTTCGTTCTTGGACGCCTTGGCTGCAACCTGGAGGGTTTCTTTGCCACCCTGGGTGGTGAGATTGGCCTGTGGTCCCTAGTGGTCCTGGCTATT…
Rh1	Clupea_harengus|Exorh	Clupea harengus	1068	complete	NW_012223468.1	4245401	4247517	-	D/E/F/A	ATGAACGGCACGGAAGGGCCCAACTTCTACGTGCCCATGTCCAACCGCACAGGGGTGGTGCGCAGCCCCTTCGAGCACCCGCAGTACTACCTGGCCGAGCCGTGGAAGTACTCGCTGCTGGCCGCCTACATGCTCTTCCTCATGACCACTGCCTTCACCGTCAACTTCCTCACGCTCTTCGTCACCGTCAAGCACAAGAAGCTGCGGACGCCGCTCAACTACATCCTGCTCAACCTGGCGGTGGCCGACCTCTTCATGGTGATCGGGGGCTTCACGGTCACGCTTTACACGGCTCTGCATGGCTACTTCGTGCTGGGGGTCACCGGGTGCAACGTGGAGGGCTTCTTCGCCACCCTAGGCGGGGAAATTGCCCTGTGGTCCCTGGTAGCGCTGGCCATT…
Rh1	Clupea_harengus|Rh1-1	Clupea harengus	1056	complete	NW_012220942.1	1097770	1098825	-	D/E/Y/A	ATGAACGGTACAGAGGGGCCGTACTTCTACATTCCCATGTCCAACGCCACGGGCGTGGTCAGGAGCCCATATGAGTACCCGCAGTACTACCTTGTGGCACCAGTGGGCTATGCCTGCCTGGCTGCCTACATGTTCTTCCTCATCATCACCGGCTTCCCCATCAACTTCCTCACGCTGTATGTCACAATTGAACACAAGAAGCTACGCTCGCCCCTCAACTACATCCTGCTCAACCTGGCTGTGGCCGACCTCTTCATGGTGATCGGCGGCTTCACCACCACGTTGTGGACCTCGCTCAACGGCTACTTCGTCTTCGGCCGCGTTGGCTGCAACATCGAGGGCTTCTTTGCCACCCTGGGCGGTGAGATTGCGCTCTGGTCCCTGGTGGTGCTGTCCATT…
Rh1	Clupea_harengus|Rh1-2	Clupea harengus	1068	complete	NW_012224044.1	3461788	3462855	-	D/E/F/A	ATGAACGGCACGGAGGGACCGGACTTTTACGTGCCCATGTCCAACCTGACCGGACTGGTGCGCAGCCCCTACGAGTACCCGCAGTTCTACCTGGCCGAGCCCTGGGCCTACGCTTCCCTGTCTGCGTACATGCTCTTCCTCATCATCACTGGCTTCCCCATCAACTTGCTAACGCTCTACGTCACCATCCAGCACAAGAAGCTGCGAACGCCGCTCAACTACATCCTGCTCAACTTGGCCGTGGCCGACCTGTTCATGGTGGTGGGCGGCTTCACTACCACCCTTTACACCTCTTTACACGGCTACTTCATCTTTGGCCGCACCGGCTGCAACATCGAGGGCTTCTTTGCCACGCACGGCGGCGAGATCGCACTCTGGTCCCTGGTGGTGCTGGCCGTC…	Deep sea form (based on NCBI annotation)
Rh1	Ctenopharyngodon_idellus|Exorh	Ctenopharyngodon idellus	1065	complete	LG21..S040..CI01000050	1447924	1453746	-	D/E/F/A	ATGAATGGAACGGAAGGTCCGAACTTCTACGTGCCGATGTCCAACAAGACTGGTTTGGTTCGCAGCCCGTTTGAGGAGCCGCAGTACTACCTAGCGGAGCCGTGGAAGTACTCGCTGCTGGCCGCATACATGCTCTTCCTCATCGCCACCTCATTCCCCGTCAACTTCCTCACGCTCTATGTCACGGTGCAGCACAAGAAGCTCCGCACACCCCTCAACTTCATCCTACTCAATCTGGCCGTGGCCGACCTGTTCATGGTGGTGGGCGGCTTCACCGTCACGCTCTACACGGCCCTGAATGGGTACTTCGTCCTCGGGGTCACGGGTTGCAACATCGAAGGCTTTTTCGCCACCCTGGGTGGTGAGATCGCGCTGTGGTCTCTGGTGGTCTTGGCTATC…
Rh1	Ctenopharyngodon_idellus|Rh1	Ctenopharyngodon idellus	1065	complete	LG21..S040..CI01000050	148346	149410	+	D/E/Y/A	ATGAACGGTACAGAGGGACCGGCATTCTACGTGCCTATGTCCAATGAGACTGGCGTTGTTAGGAGCCCGTACGATTATCCCCAGTACTACCTGGTGGCACCATGGGCGTTTGGTTGCCTGGCCGCTTACATGTTCTTCCTCATTCTCACCGGCTTCCCCATCAATTTCCTCACTCTGTATGTCACCCTCGAGCACAAGAAGCTGCGTACACCCCTCAACTACAGTCTGCTGAACCTCGCCGTTGCCGATCTCTTCATGGTGTTCGGTGGCTTCACCACAACGATGTACACCTCGTTGCATGGCTACTTCGTGTTCGGACGCCTCGGGTGCAACCTCGAAGGCTTCTTCGCGACACTGGGTGGTGAAATGGCGCTCTGGTCCATTGTCACACTGGCCATT…
Rh1	Ctenopharyngodon_idellus|Rh1-2	Ctenopharyngodon idellus	1068	complete	LG10..S020..CI01000058	4174884	4175951	+	D/E/F/A	ATGAATGGCACTGAGGGACCGGACTTTTACGTTCCCATGTCCAATGTGACTGGAGTGGTGCGCAGCCCTTACGAGTACCCACAATTCTACCTGGCATCGCCACTGGCATTTTATTGTGTCGCCGCATACATGTTCTTCCTCATCGTTACCTGCACCCCCATCAATGGCCTCACACTGTATGTGACCATTGAAAACACGAAGCTTCGGACCCCGCTGAACTACATCCTTCTGAACTTAGCTGTGGCCGACCTCTTCATGGTGTTTGGTGGATTCACGACGACCTTCTACACCTCCTTACACGGATATTTTGTCCTAGGACGTGCTGGCTGCAACTTGGAGGGCCTCTTCGCTACGCTCGGTGGTGAGATTGCGCTCTGGTCTCTGGTTGTCTTGGCTGTT…
Rh1	Cynoglossus_semilaevis|Exorh	Cynoglossus semilaevis	1062	complete	NC_024316.1	19704441	19710153	+	D/E/F/A	ATGAACGGCACTGAAGGACCCGACTTTTACATCCCCATGTCTAACAAGACCGGTTTGGTTCGCAGCCCCTTCGAGTACCCTCAGTACTACCTGGCCGAGCCCTGGAAGTACTCTCTGGTGGCCGCCTACATGCTCTTCCTCATCGCCACCGCCTTCCCCATCAACTTCCTCACCCTCTATGTCACTGTCCAACACAAAAAGCTGAGGACGCCTCTGAACTACGTGCTGCTCAACCTGGCGGTGGCGGACCTCTTCATGGTGGTGGGGGGCTTCACCGTCACACTCTACACTGCACTGCATGGATACTTCAGCCTGGGGGTCACTGGCTGCAACATAGAAGGATTCTTTGCAACTTTAGGAGGAGAGATCGCTCTCTGGTCTCTCGTGGTTTTGGCCATT…
Rh1	Cynoglossus_semilaevis|Rh1	Cynoglossus semilaevis	1059	complete	NC_024316.1	19960466	19961524	-	N/E/F/A	ATGAATGGCACCGAGGGGCCGTACTTCTACGTCCCCATGGTCAACACCACGGGGGTCGTCAGGAATCCGTATGAATACCCACAGTACTACCTGGTCAGCCCAGCGGCCTACTTCGCCCTGGGCGCCTACATGTTTCTCCTCATCCTCCTGGGGTTCCCCATCAACTTTCTCACCCTCTACGTCACCATTCAGCACAAGAAGCTCCGGACCCCCCTGAACTACATCCTCCTGAACCTGGCCGTGGCCAACCTCTTCATGGTCTTCGGAGGATTCACCACGACCATGTACACCTCCATGCACGGCTACTTCGTCCTCGGTCGCCTCGGCTGCAATCTGGAGGGGTTCTTTGCCACCTTGGGGGGTGAAATCGCGCTCTGGTCTCTGGTGGTTCTGGCCGTT…
Rh1	Cyprinodon_variegatus|Exorh	Cyprinodon variegatus	1062	complete	KL653206.1	416586	421319	-	D/E/F/A	ATGAATGGCACAGAAGGACCCAACTTTTATGTACCCATGTCTAATAAGACTGGGTTGGTGCGCAGCCCATTTGAGCACCCTCAGTACTACCTAGCCGAGCCGTGGAAGTACTCTCTTCTGGCTGCATACATGCTGTTCCTCATCATCACTGCCTTCCCCATTAACTTCCTCACCCTTCATGTCACTGTCAAGCACAAAAAGCTGAGAACCCCGCTCAACTACGTCCTGCTCAACCTGGCGGTGGCCGACCTCTTGATGATAATTGGAGGATTCACGGTGACCCTGTACACGGCTCTGCACGGATACTTCATCCTCGGTGTCAGTGGCTGCAACATTGAGGGATTCTTTGCCACCTTAGGAGGGGAGATTGGCCTCTGGTCTCTGGTAGTTTTGGCAGTT…
Rh1	Cyprinodon_variegatus|Rh1	Cyprinodon variegatus	1065	complete	KL652793.1	744746	745810	+	D/E/F/A	ATGAACGGCACAGAGGGACCATATTTTTACATCCCTATGGTTAATACCACTGGTGTTGTCCGGAGTCCTTATGAATACCCTCAGTACTACCTTGTCAGCCCAGCAGCCTATGCTTGTCTTGGCGCCTACATGTTTTTTCTCATTCTTGTCGGCTTTCCTGTCAACTTCCTCACCCTCTATGTCACCCTCGAACACAAGAAGCTGCGAACCCCTCTAAACTACATCCTGCTCAACCTTGCGGTGGCTGACCTCTTCATGGTTTTCGGAGGATTCACCACAACGATTTACACCTCCATGCACGGCTACTTTGTCCTCGGACGCCTTGGCTGCAATATTGAAGGATTCTTTGCTACCCTTGGTGGTGAGATCGGTCTGTGGTCACTGGTTGTTCTGGCTATT…
Rh1	Cyprinus_carpio|Exorh-1	Cyprinus carpio	1065	complete	LN594556.1	32485	38340	+	D/E/F/A	ATGAATGGAACGGAAGGTCCAAACTTCTACGTGCCCATGTCCAACAAGACGGGTTTGGTGCGGAGCCCGTTTGAGGAGCCACAGTACTACCTGGCAGAGCCGTGGAAGTACTCGCTCCTGGCGGCGTACATGCTCTTCCTCATCATCACTTCATTCCCCGTCAACTCCCTCACGCTCTACGTCACCGTGCAGCACAAGAAGCTGCGCACGCCGCTCAACTACATCCTGCTCAATCTGGCCGTGGCCGACCTGTTCATGGTGGTGGGCGGCTTCACCGTCACCCTCTACACCGCCCTGCACGGCTACTTCGTCCTGGGGGTCACCGGCTGCAACATCGAGGGCTTCTTCGCCACTCTGGGTGGTGAGATCGCGCTGTGGTCTCTGGTGGTTTTGGCTGTC…
Rh1	Cyprinus_carpio|Exorh-2	Cyprinus carpio	687	truncated	LN595875.1	60611	62153	+	-/-/-/-	ATGAATGGAACGGAAGGTCCGAACTTCTACGTGCCCATGTCCAACAAGACGGGTTTGGTGCGGAGCCCGTTTGAGGAGCCGCAGTACTACCTGGCAGAGCCGTGGAAGTACTCGCTCCTGGCGGCGTACATGCTCTTCCTCATCATCACTTCATTCCCCGTCAACTCCCTCACGCTCTACGTCACCGTGCAGCACAAGAAGCTGCGCACGCCGCTCAACTACATCCTGCTCAATCTGGCCGTGGCCGACCTGTTCATGGTGGTGGGCGGCTTCACCGTCACCCTCTACACCGCCCTGCACGGCTACTTCGTCCTGGGGGTCAGCGGCTGCAACATCGAAGGCTTCTTCGCCACGCTGGGAGGTGAGATCGCACTGTGGTCTCTGGTGGTTTTGGCTGTC…	partial
Rh1	Cyprinus_carpio|Exorh-3	Cyprinus carpio	979	truncated	LN590683.1	18405791	18408681	-	-/-/-/-	ATGAATGGAACGGAAGGTCCAAACTTCTACGTGCCCATGTCCAACAAGACGGGTTTGGTGGCGGAGCCGTTTGAGGAGCCGCAGTACTACCTGGCAGAGCCGTGGAAGTACTCGCTCCTGGCGGCGTACATGCTCTTCCTCATCATCACTTCATTCCCCGTCAACTCCCTCACGCTCTACGTCACCGTGCAGCACAAGAAGCTGCGCACGCCGCTCAACTACATCCTGCTCAATCTGGCCGTGGCCGACCTGTTCATGGTGGTGGGCGGCTTCACCGTCACCCTCTACACCGCCCTGCACGGCTACTTCGTCCTGGGGGTCAGCGGCTGCAACATCGAAGGCTTCTTCGCCACGCTGGGAGGTGAGATCGCACTGTGGTCTCTGGTGGTTTTGGCTGTC…	partial
Rh1	Cyprinus_carpio|Rh1-1-1	Cyprinus carpio	1074	complete	LN590706.1	15143027	15144081	+	D/E/F/A	ATGAACGGTACAGAGGGACCTATGTTCTACGTGCCTATGTCCAACGCCACCGGCGTTGTTAAGAGCCCATACGACTATCCCCAGTACTACCTGGTGGCGCCATGGGCATACGGCTGCCTGGCTGCGTACATGTTCTTCCTCATTATCACCGGCTTCCCCGTCAACTTCCTCACTCTGTACGTCACCATCGAGCACAAGAAGCTGCGTACACCTCTCAACTACATTCTGCTGAACCTCGCCATTTCCGACCTCTTCATGGTGTTCGGTGGCTTCACCACGACGATGTACACGTCGTTGCATGGCTACTTTGTTTTTGGACGCATCGGCTGCAACCTCGAAGGCTTCTTCGCAACCCTGGGTGGTGAAATGGGCCTTTGGTCCTTGGTGGTGCTGGCCTTC…
Rh1	Cyprinus_carpio|Rh1-1-2	Cyprinus carpio	987	truncated	LN590706.1	15145157	15146133	+	-/-/-/-	CCCCAGTACTACCTGGTGGCGCCATGGGCATACGGCTGCCTGGCCGCGTACATGTTCTTCCTCATTATCACCGGCTTCCCTATCAACTTCCTCACTCTGTACGTCACCATCGAGCACAAGAAGCTGCGTACACCTCTCAACTACATTCTGCTGAACCTCGCCATTTCCGACCTCTTCATGGTGTTCGGTGGCTTCACCACGACGATGTACACGTCGTTGCATGGCTACTTTGTTTTTGGACGCATCGGCTGCAACCTCGAAGGCTTCTTCGCAACCCTGGGTGGTGAAATGGGCCTTTGGTCCTTGGTGGTGCTGGCCTTCGAGAGGTGGATGGTTGTCTGTAAGCCCGTGAGCAACTTCCGCTTCGGAGAGAACCACGCCATCATGGGGGTTGTCTTC…	partial
Rh1	Cyprinus_carpio|Rh1-2-1	Cyprinus carpio	1068	complete	LN590676.1	1496858	1497898	+	D/E/F/A	ATGAATGGCACGGAGGGACCAGACTTTTACGTTCCCATGTCCAACTTGACTGGCGTGGTGCGCAGCCCTTATGAGTACCCACAATTCTACCCGGCCTCACTGTTGGCATTCTACTGTGTCGCCGCATACATGCTCTTCCTCATCGTGACCNNNNNNNNNNNNNNNNNNNNNNNATTGTACGTGACCACTGAAAACAAAAAGCTGCGGACACCCCTGAACTACATCCTTCTGAACTTAGCCGTGGCTGACCTCTTTATGGTGTTTGGTGGATTCACGACCACCTTCTACACCTCCTTACACAGATATTTTGTCCTAGGATGTGCTGGCTGCAACTTGGAGGGTCTCTTCGCTACTCTCGGCAGGGAGATTGTACTCTGGTCTCTGGTTGTCTTGGCTGTG…	with 37N's in coding region, the number of N's was inferred from best blast hit
Rh1	Cyprinus_carpio|Rh1-2-2	Cyprinus carpio	1053	complete	LN592921.1	15733	16785	+	D/E/F/A	ATGAATGGCACAGAGGGACCAGACTTTTACGTTCCGATGTCCAATGTGACTGGTGTGGTGCGCAGCCCTTATGAATACCCGCAATTCTACCTGGCCTCACCGATGGCATTCTACTGCGTCGCTGCATACATGTTCTTCCTCATCGTGACCTGCATTCCCGTCAACGGCCTCACATTGTACGTGACCATTGAAAACAAGAAGCTTCGAACCCCCCTGAACTACATCCTTCTGAACTTAGCTGTGGCCGATCTCTTTATGGTGTTTGGTGGATTCACCACCACCTTCTACACCTCCTTACATGGATATTTCGTCCTAGGACGTGCCGGCTGCAATTTGGAGGGTCTCTTTGCTACTCTTGGAGGTGAGATTGCGCTCTGGTCTCTGGTTGTCTTGGCTGTT…
Rh1	Danio_rerio|Exorh	Danio rerio	1065	complete	NC_007119.6 (54189853..54191541, complement) and NW_003337228.1 (123..1639, complement)				D/E/F/A	ATGAACGGGACGGAGGGACCCAACTTCTACGTGCCGATGTCCAACCGTACGGGACTGGTGCGCAGCCCGTTCGAGGAGCCGCAGTATTACCTGGCGGAGCCGTGGCAGTTCTCCCTGCTGGCGGCCTACATGCTGTTCCTGATCCTGGGCTCTTTCCCGATCAACGCGCTCACGCTCTACGTCACGGTGCAGCACAAGAAGCTGCGCACGCCGCTCAACTACATCCTGCTGAACCTGGCGGTGGCCGACCTGTTCATGGTGCTCGGAGGCTTCACCGTCACGCTCTACACCGCCCTGCACGGCTACTTCCTGCTGGGGGTCACCGGCTGCAACATCGAGGGCTTCTTCGCCACACTCGGCGGTGAGATTGCGCTCTGGTCTCTGGTGGTTCTGGCCATC…
Rh1	Danio_rerio|Rh1	Danio rerio	1065	complete	NC_007119.6	53669166	53670230	-	D/E/F/A	ATGAACGGTACAGAGGGACCGGCATTCTACGTGCCTATGTCCAATGCCACCGGGGTAGTCCGGAGCCCATACGAATACCCACAGTACTACCTGGTGGCGCCCTGGGCATATGGCTTCGTGGCGGCCTACATGTTCTTCCTCATCATCACCGGCTTCCCCGTCAACTTCCTCACGCTGTACGTCACCATCGAGCACAAGAAGCTGCGCACACCCCTCAACTACATCCTGCTGAACCTGGCCATTGCCGACCTCTTCATGGTGTTCGGCGGCTTCACCACCACCATGTACACCTCCTTGCACGGCTACTTCGTGTTCGGCCGCCTGGGCTGCAACCTGGAGGGCTTCTTTGCCACCCTGGGCGGTGAGATGGGGCTAAAGTCGCTTGTAGTACTGGCCATT…
Rh1	Danio_rerio|Rh1-2	Danio rerio	1068	complete	NC_007122.6	18934318	18935385	-	D/E/F/A	ATGAACGGCACAGAGGGACCAGACTTTTACGTTCCCATGTCGAATGAGAGTGGCGTGGTGCGCAGCCCTTATGAATACCCACAATACTACTTGGCATCTCCGTTTGCGTTCTACTGCATGGCCGCGTACATGCTGTTTCTCATCGTGACCTGCGTTCCTGTCAACGGTCTCACTTTGTACGTAACCATCGAAAACAAGAAGCTCCGGACGCCTCTGAACTATATCCTTCTGAATTTAGCAGTGGCTGACTTGTTTATGGTGTTCGGTGGATTTACAACGACCTTCTACACCTCCATGCATGGATACTTTGTCCTGGGACGGGCTGGTTGCAACTTAGAGGGTCTTTTTGCAACCGTTGGCGGTGAGATTGCACTTTGGTCTTTGGTTGTTCTGGCTGTT…
Rh1	Dicentrarchus_labrax|Exorh	Dicentrarchus labrax	1065	complete	LG22-25	8187741	8191376	+	D/E/F/A	ATGAATGGCACAGAAGGACCCAACTTTTATGTCCCCATGTCTAACAAGACTGGGTTGGTTCGCAGCCCATTTGAGCACCCTCAGTACTACCTGGCTGAGCCCTGGAAGTACTCTCTTGTGGCTGCGTACATGCTGTTCCTCATCACCACTGCCTTCCCCATCAACTTCCTCACTCTCCATGTCACTGTCAAACACAAAAAGCTAAGGACCCCTTTGAACTACGTCCTGCTCAACCTGGCGGTGGCCGACCTCTTCATGGTAATCGGAGGATTCACAGTCACCCTGTACACAGCCCTGCACGGATACTTCATCTTAGGGGTCACCGGCTGCAATATTGAAGGATTCTTTGCCACCTTAGGAGGAGAGATTGCTCTCTGGTCTTTGGTGGTTTTGGCTATT…
Rh1	Dicentrarchus_labrax|Rh1	Dicentrarchus labrax	1062	complete	LG22-25	8522456	8523517	+	D/E/F/A	ATGAACGGCACGGAGGGACCATTTTTCTATGTCCCTATGGTTAACACCACCGGCATTGTCCGGAGTCCTTATGATTATCCTCAGTACTACCTTGTCAGCCCAGCAGCCTATGCTGCCCTGGGTGCCTACATGTTCCTGCTCATCCTTCTTGGCTTCCCCATCAACTTTCTCACTCTGTACGTCACCATCGAACACAAGAAGCTGCGGACCCCTCTAAACTACATCTTGCTGAATCTTGCAGTGGCTGACCTCTTCATGGTGTTTGGAGGATTCACCACAACGATGTACACCTCAATGCATGGCTACTTCGTCCTTGGACGCCTTGGCTGCAACATGGAAGGATTCTTTGCTACCCTCGGCGGTGAGATTGGGCTCTGGTCACTGGTTGTTCTGGCTGTT…
Rh1	Electrophorus_electricus|Exorh	Electrophorus electricus	1071	complete	scaffold6653	97642	99853	-	D/E/F/A	ATGAATGGAACGGAGGGCCCGAACTTCTACGTGCCGATGTCCAACAGGTCGGGCCTGGTGCGGAGCCCGTTCGAGGAACCGCAGTACTACCTGGCCGAGCCGTGGGAGTACTCGCTGCTGGCCGCCTACATGCTCTTCCTCGTGGTCACCTCCTTCCCCATCAACTTCCTCACTCTCTATGTCACTGTGCAAAACAAGAAGCTCCGCAAGCCCCTCAACTACATCCTTCTGAACCTGGCCGTGGCCGACTTGTTCATGGTGATCGGGGGTTTCACTGTCACACTCTACACCGCCTTGCATGGGTATTTTATCCTGGGTGTGACCGGCTGCAACATTGAGGGTTTCTTTGCCACCTTGGGAGGTGAGATAGCACTGTGGTCACTTGTGGTCTTGGCTATC…
Rh1	Electrophorus_electricus|Rh1	Electrophorus electricus	1059	complete	scaffold183	318271	319329	-	D/I/Y/A	ATGAACGGGACAGAGGGGCCGTTTTTCTATGTGCCCATGTCCAACGCCACCGGCGTTGTAAAGAGCCCCTACGAATACCCACAGTACTACCTGGTGGAGCCCTGGGCGTACGCTGCGCTGGCCGCATACATGTTCCTCCTCATCATCATTGGCTTTCCCATCAACTTCCTCACGCTGTATGTGACCATCGAGCACAAGAAGCTGCGTACACCCCTGAACTACATCCTCCTAAACCTGGCCGTCGCCGACTTATTCATGATCTTTGGGGGCTTCACCACTACCATGTACACGTCCCTGCACGGGTACTTCGTCTTCGGCCGCCTGGGCTGCAACCTGGAAGGGTTCTTTGCCACCTTTGGCGGCATCAACTCGCTCTGGTGCCTGGCCGTGCTGTCCGTG…
Rh1	Electrophorus_electricus|Rh1-2	Electrophorus electricus	891	truncated	scaffold6397	4282	5172	+	-/-/-/-	ATGAACGGTACGGAGGGTGCCGACTTCTATGTGCCCATGTCCAACGCATCGGGTGTGGTGCGCAGCCCGTACGAGCACACGCAGTACTACCTGGCGGAGTCCTGGGTGTTCGGACTCCTGGCCACCTACACCTGCTTCCTCACGGCCGCCGCCGTGTGCGGCAACCTGCTGATGCTCCGCGTCGCCGTGGAGCACGAGGAGCTCCGCACGCCCGTCAACTACATCCTGCTGAACCTGGCCGTGGCCAACATCGCCGCGGCGACGTGCGGCTACCCGGCCGCTGCCCTCTCTGCCTTTGGTGGGTACCTCTACCTGGGGCAGGCGGGCTGCAACTTTGAGGGCTTCTACTGCACGCTGGGCGGGCAGGTGTCGCTCTGGTCGCTGGCCGCCCTGCTCGGT…
Rh1	Esox_lucius|Exorh	Esox lucius	1071	complete	NW_013184388.1	977851	980960	-	D/E/Y/A	ATGAACGGAACAGCCGGCCCAAACTTTTACGTGCCCATGTCCAACAGGACCGGGCTGGTGCGGAGCCCCTTCGAGCACCCTCAGTACTACCTGGCCGAACCCTGGAAGTACTCCCTCCTGGCAGCCTACATGCTCTTCCTCATCGTCACGGCTTTCCCCGTCAACTTCCTCACGCTCTATGTCACGGTGCAGCACAAGAAGCTACGGACGGCTCTGAACTACATCCTGCTGAACCTGGCTGTAGCCGACCTCTTCATGGTGGTCGGGGGCTTCACTGTGACCCTCTCCACGTCCTTGCAGGGGTACTTCTTCCTGGGGGTCACCGGCTGCAACATCGAAGGGTTCTTCGCCACCATGGGAGGTGAGATTGCTCTTTGGTCTCTGGTGGTACTGGCCATT…
Rh1	Esox_lucius|Rh1	Esox lucius	1065	complete	NW_013184388.1	441893	442957	-	D/E/Y/A	ATGAACGGAACAGAGGGGCCATTTTTCTATGTCCCTATGTCCAATGCCACCGGCATTGTGAGGAGCCCTTATGAATACCCGCAGTACTACCTTGTCAACCCAGCGGCGTACGCGGTCATGGGCTCCTACATGTTCTTTCTCATCATCACCTGCTTCCCCATCAATTTCCTCACACTCTACGTCACCATCGAGCACAAAAAGCTGAGAACCGCCCTGAACTACATCCTGCTCAACCTGGCTGTGGCCGATCTCTTCATGGTAATCGGTGGCTTCACCACAACTGTTTACACTTCAATGAATGGATATTTCGTCTTCGGAAGAGTGGGCTGCAACCTCGAGGGCTACTTTGCGACTCTCGGGGGTGAGTTGGGCCTTTGGTCCCTGGTTGTCCTGGCTGTT…
Rh1	Fundulus_heteroclitus|Exorh	Fundulus heteroclitus	1062	complete	NW_012224443.1	477247	482771	-	D/E/F/A	ATGAATGGCACAGAAGGGCCCGACTTTTATGTCCCCATGTCTAATAGGACTGGGCTGGTGCGCAGCCCATTTGAGCATCCTCAGTACTACCTCGCTGAGCCGTGGAAGTACTCTCTTCTGGCCGCCTACATGCTGTTCCTCATCATCACGGCCTTCCCCATTAACTTCCTCACCCTTCACGTCACCGTCAAGCACAAGAAGCTGAGAACCCCGCTGAACTACGTGCTGCTCAACCTGGCGGTGGCCGACCTCTTCATGATAGTCGGAGGATTCACAGTGACCCTGTACACGGCTCTGCACGGATACTTCGTCCTGGGTGTCAGCGGCTGCAACGTCGAGGGGTTCTTTGCCACCCTAGGAGGGGAGATTGCTCTCTGGTCTCTGGTAGTTTTGGCAGTC…
Rh1	Fundulus_heteroclitus|Rh1	Fundulus heteroclitus	1065	complete	NW_012234264.1	185506	187128	-	D/E/F/A	ATGAACGGCACAGAGGGACCCTATTTTTATGTCCCTATGCTTAATACCACTGGTATTGTCCGGAGTCCTTATGAATACCCTCAGTACTACCTTGTCAACCCTGCAGCCTACGCTGCTCTGGGCGCCTACATGTTTTTCCTCATTCTCGTCGGCTTCCCCATCAACTTCCTCACCCTCTACGTCACCATCGAACACAAGAAACTGCGAACCCCTCTAAACTACATCCTACTCAACCTTGCGGTGGCTGACCTCTTCATGGTGTTCGGAGGATTCACCACAACGATGTACACCTCCATGCATGGCTACTTTGTTCTCGGACGCCTTGGCTGCAATTTGGAAGGATTCTTTGCTACCCTTGGTGGTGAGATCGGTCTCTGGTCACTGGTTGTTCTGGCTATT…
Rh1	Gadus_morhua|Exorh	Gadus morhua	1059	complete	GeneScaffold_745	3968	7480	-	D/E/F/A	ATGAACGGCACAGAAGGGCCCAACTTCTACGTGCCCATGTCCAACAAGACGGGGGTGGTGCGCAGCCCCTTCGAGCACCCCCAGTACTACCTGGCCGAGCCGTGGAAGTACTCGCTGGTGGCCGCCTACATGCTCTTCCTCATCGCCACCGCCTTCCCCGTCAACTTCCTGACACTGTACGTGACGGTGAAGAACAAGAAGCTGCGGACGCCGCTCAACTACATCCTGCTGAACCTGGCCGTGGCGGACCTCTTCATGGTGGTGGGGGGCTTCACGGTCACGCTGTACACGGCGCTGCACGGCTACTTCGTCCTGGGCGTCGGCGGCTGCAACATCGAAGGCTTCTTCGCCACCCTGGGAGGAGAGATCGCCCTGTGGTCTCTGGTGGTGTTGGCCGTG…	Based on assembly of Ensembl Release 78
Rh1	Gadus_morhua|Rh1	Gadus morhua	1056	complete	GeneScaffold_4578	172917	173972	-	N/E/F/A	ATGAACGGCACAGAGGGACCTGCCTTCTATGTGCCCTGGGACAACAGCACTGGCATCGTGCGGAGCCCCTATGAGTACCCCCAGTACTACCTGGTCTCAACGGCGGCCTACTCCGCCCTGGCCGCCTACATGTTCCTACTCATCCTGCTCGGCTTCCCCATCAACTTCCTCACCCTCTACGTCACCCTGGAACACAAGAAGCTGCGGACGCCCCTGAACTACATCCTGCTGAACATGGCCGTGGCCAACCTGTTCATGGTTTTCGGCGGCTTCACCACCACCATGTACACCTCCATGCACGGCTACTTCGTCTTAGGGCGCACCGGCTGCAACATCGAAGGATACTTTGCCACCCTGGGCGGTGAGATCGGGCTGTGGTCGCTGGTGGTGTTGGCCATC…	Based on assembly of Ensembl Release 78
Rh1	Gasterosteus_aculeatus|Exorh	Gasterosteus aculeatus	705	truncated	groupXII	1180763	1183587	-	-/-/-/-	GGGGAGATCGCTCTGTGGTCTCTAGTGGTTCTGGCTGTAGAGCGCTACGTTGTGGTCTGCAAGCCAATGAGCAACTTCCGCTTCGGGGAGAAACACGCCATCGCCGGCCTGCTGTTCACGTGGATCATGGCCATGACCTGTGCTGCCCCCCCTCTGCTCGGATGGTCCCGGTACATCCCGGAGGGGATGCAGTGCTCCTGTGGCATCGACTACTACACCCCCAAGCCCGAGATCCACAACACCTCGTTCGTCATCTACATGTTTGTCCTCCATTTCTCCATCCCCCTCTTCATCATTTTCTTCTGCTACGGTCGCCTTCTCTGCACTGTGCGAGCGGCTGCAGCCCTGCAGCAGGAGTCTGAAACCACCCAGCGAGCGGAGAGAGAGGTGACGCGTATG…	partial
Rh1	Gasterosteus_aculeatus|Rh1	Gasterosteus aculeatus	1065	complete	groupXII	809521	810585	-	N/E/F/A	ATGAACGGCACAGAGGGACCCTACTTCTACGTCCCCATGATGAACACCACGGGCATCGTGCGGAGTCCTTATGAATACCCTCAGTACTACCTTGTCAACCCGGCGGCCTACGCCGCCCTGGGGGCCTACATGTTCCTGCTCATCCTCGTGGGCTTCCCCGTCAACTTCCTCACCCTCTACGTCACCCTCGAACACAAGAAGCTGCGGACCCCTCTAAACTACATCCTGCTGAACCTGGCGGTGGCCAACCTCTTCATGGTGCTGGGCGGGTTCACCACGACCATGTACACCTCCATGCACGGCTACTTCGTCCTGGGTCGCCTGGGTTGCAACGTGGAGGGCTTCTTCGCCACGCTGGGCGGTGAGATCGCCCTGTGGTCGCTGGTGGTCCTGGCCGTG…
Rh1	Astatotilapia_burtoni|Exorh	Astatotilapia burtoni	1056	complete	NW_005179658.1	254148	259649	-	D/E/F/A	ATGAATGGCACAGAAGGACCCAACTTCTATGTACCCATGTCTAACAAGACTGGGGTGGTGCGCAGCCCATTTGAGTACCCTCAGTACTACCTGGCTGAGCCCTGGAAGTACTCTCTTCTTGCAGCGTACATGCTGTTCCTCATCATTTCTTCCTTCCCCATTAACTTTCTCACCCTCTACGTCACTGTCAAGCACAAAAAGCTGAGGACCCCGCTGAACTACGTTCTGCTCAACCTGGCGGTGGCCGACCTCTTTATGGTAGTTGGGGGCTTCACGGTCACGCTCTACACGGCCCTGCATGGATATTTCGTCTTAGGTGTCAGCGGCTGCAATATTGAAGGATTCTTTGCCACATTAGGAGGAGAGATTGCTCTCTGGTCTCTGGTGGTTTTGGCTATT…
Rh1	Astatotilapia_burtoni|Rh1	Astatotilapia burtoni	1065	complete	NW_005179535.1	144805	146300	+	D/E/F/A	ATGAATGGCACAGAGGGACCCTTTTTCTATGTCCCTATGGTAAACACCACTGGTATTGTCCGGAGTCCTTATGAATACCCTCAGCACTACCTTGTCAGCCCAGCAGCTTATGCTGCTCTGGGTGCCTACATGTTCTTTCTCATCCTTGTTGGATTTCCCATCAACTTCCTTACTCTCTATGTCACCATTGAACACAAGAAGCTGCGAACCCCACTAAACTACATCCTTCTGAACCTTGCGGTGGCTGACCTCTTCATGGTGTTTGGAGGATTCACCACAACGGTTTACACCTCTATGCATGGCTACTTCGTCCTAGGTCGCCTTGGCTGCAATCTGGAAGGATTCTTTGCTACCCTCGGTGGTGAGATTGGTCTCTGGTCACTGGTTGTCCTTGCTGTT…
Rh1	Hippocampus_comes|Exorh	Hippocampus comes	1068	complete	NW_017806230.1	97803	101016	-	D/E/F/A	ATGAACGGCACGGAAGGCCCCGACTTTTACGTGCCCATGTCCAACAAGACGGGGCTTGTGCGCAGCCCCTTCGAGTACCCGCAGTACTACCTGGCGGAGCCCTGGAAGTACTCGCTGGTGGCGGCCTACATGCTCTTCCTCATCGTCACCGCCCTGCCCATCAACTCGCTGACGCTGTACGTGACGCTCCAGCACAAGAAGCTGCGGACGCCCCTCAACTACGCCCTGCTCAACCTGGCGGTGGCCGACCTCTGCATGGTGCTGGGGGGCTTCACCGTCACGCTGCACGCCGCCCTGCGCGGCTACTTCAGCCTGGGCGTCGTCGGCTGCTACGTGGAAGGCTTCTTCGCCACGCTCGGAGGCGAGGTGGCCCTGTGGTCCTTGGTGGTTTTGGCCATC…
Rh1	Hippocampus_comes|Rh1	Hippocampus comes	1065	complete	NW_017805983.1	1372232	1373296	-	N/E/F/A	ATGAACGGCACGGAGGGACCTTATTTCTATATCCCCATGGTTAACACCACCGGCATTGTCCGGAGTCCTTACGAATACCCTCAGTACTACCTTGTCAACCCGGCAGCCTACGCCGCTCTGGGTGCCTACATGTTCTTGCTCATCCTGCTCGGCTTCCCCATCAACTTCCTCACCCTCTACGTCACCATCGAGCACAAGAAGCTGCGGACCCCTCTAAACTACATCCTGCTGAATCTGGCGGTGGCGAACCTCTTCATGGTGTTTGGAGGATTCACCACCACCATGTACACCTCCATGCACGGCTACTTTGTGCTCGGGCGTCTGGGCTGCAATCTGGAAGGATTCTTTGCTACCCTCGGTGGTGAAATCGCCCTCTGGTCCCTGGTGGTTCTGGCTATT…
Rh1	Ictalurus_punctatus|Exorh	Ictalurus punctatus	1065	complete	NC_030420.1	9868936	9875800	-	G/E/F/A	ATGAACGGGACAGAGGGTCCGAACTTCTACGTGCCAATGTCCAACAAGTCGGGCTTGGTTCGCAGCCCGTTCGAGGAGCCGCAGTACTACCTAGCCGAGCCGTGGAAGTACTCGCTGTTAGCTGCCTACATGCTCTTCCTCATGATCACTGCCTTCCTGATCAACTTCCTCACTCTCTACGTCACTGTAAAATACAAGAAACTCCGTACGCCGCTCAATTACATTCTTCTGAACCTCGCTGTTGCCGGCTTGTTCATGGTCTTCGGAGGCTTCACGGTCACTCTCTACACCGCCCTGCATGGATATTTTGTCCTGGGTGTAACTGGGTGCAATATTGAGGGTTTTTTTGCCACCATGGGAGGTGAGATTGGCCTGTGGTCCCTGGTAGTTTTGGCTATT…
Rh1	Ictalurus_punctatus|Rh1	Ictalurus punctatus	1065	complete	NC_030420.1	10630260	10631900	+	D/I/Y/A	ATGAATGGAACAGAGGGGCCGTTCTTCTACGTGCCCATGTCCAATGCCACTGGTATTGTGAGGAGTCCATACGATTATCCTCAGTACTACCTAGTGGCACCATGGGCCTACGCCATGTTGGGAGCCTACATGTTCTTCCTCATTCTCGTTGGCTTTCCAATCAACTTCCTCACGCTGTACGTCACCATTGAGCACAAGAAGCTGCGCACACCCCTAAACTACATCCTCTTGAACTTGGCTGTTGCTGACTTGTTAATGGTATTTGGAGGCTTCACAACCACGGTATACACATCTATGCATGGCTACTTCGTCTTTGGGCGCCTTGGCTGCAACCTGGAAGGCTTCTTTGCAACTTTTGGTGGTATCAACTCACTCTGGTGCCTGGTCGTGCTCTCCATT…
Rh1	Ictalurus_punctatus|Rh1-2	Ictalurus punctatus	1020	complete	NC_030436.1	3309170	3312130	-	D/L/F/A	ATGAATGGCACAGAGGGCCCCGATTTCTACATCCCCATGTCCAACGCGACTGGGGTAGTGCGGAGTCCTCACGAGTATCCGCAGTACTACCTGGCCGAGCCATGGGTGTTCTCCTTCCTCACCATCTACATGTTCTTCCTCATCATTGTCGGTTTTCCCGTCAACTTATTCACCCTCGTCGTCACGGTCCTGCACAAGAATCTGCGCACGCCAATCTACTACATCCTGGTGAACATAGCAGTGGTCGACCTTTTCGTAATCGCGGTCAGCTTTCCTTTCACGATGCACGCAGCCATGCATGGCTATTTTGTCCGCGGACAGGTGGGATGCAATTTCGAAGGCTTCTTCGGAGGCCATGGTATCCTGACCACGTTGTGGTGCTTGGTAGTCCTGGCTGTG…
Rh1	Kryptolebias_marmoratus|Exorh	Kryptolebias marmoratus	1062	complete	NW_016094253.1	4390689	4394886	+	D/E/F/A	ATGAATGGCACTGAAGGACCCAACTTTTATGTCCCCATGTCTAATAGGTCTGGGCTGGTGCTCAGCCCGTTCGAGCACCCTCAGTACTACCTGGCCGAGCCTTGGAAGTACTCTCTTCTGGCTGCGTACATGCTGTTCCTCATCGTCACGGCCTTCCCCATTAACTTCCTCACCCTTCATGTCACCGTCAAGCACAAAAAGCTGAGAAACCCTCTGAACTACGTGCTGCTCAACCTGGCGGTGGCCGACCTCTTTATGGTGGTCGGCGGCTTCACGGTCACCCTGTACACGTCCCTCCACGGCTACTTCAGCTTAGGCGTCACCGGCTGCAATCTGGAAGGATTCTTTGCCACTTTAGGAGGAGAGATCGCCCTCTGGTCCCTGGTGGTTCTGGCCATT…
Rh1	Kryptolebias_marmoratus|Rh1	Kryptolebias marmoratus	1065	complete	NW_016094253.1	4787324	4788839	+	D/E/F/A	ATGAACGGCACAGAGGGACCCTATTTTTATGTCCCTATGGTGAACACCACTGGTATTGTCCGGAGTCCTTATGAATACCCCCAGTACTACCTTGTCAACCCAGCAGCCTATGCTGCTTTGGGAGCTTACATGTTTTTCCTCATCCTTGTTGGCTTCCCCATCAACTTCCTCACTCTCTATGTCACCATCGAACACAAGAAGCTGCGAACCCCTCTAAACTACATCCTGCTCAACCTTGCGGTGGCTGACCTCTTCATGGTGTTTGGAGGATTCACTACAACGATGTACACCTCGATGCATGGCTACTTCGTGCTAGGACGCCTTGGCTGCAATCTGGAAGGATTCTTTGCTACCCTTGGTGGTGAAATTGGTCTCTGGTCACTGGTTGTTCTGGCTATG…
Rh1	Labrus_bergylta|Exorh	Labrus bergylta	1065	complete	FKLU01000027.1	190607	193388	-	D/E/F/A	ATGAATGGCACAGAGGGACCCAACTTTTATGTCCCCATGTCTAACAAGACCGGCGTGGTTCGCAGCCCATTCGAGTACCCTCAGTACTACCTGGCTGAGCCCTGGAAGTACTCTCTTGTGGCTGCATACATGCTGTTCCTCATCATCACTGCCTTCCCTATCAACTTCCTCACCCTACATGTCACAGTGAAGCACAAAAAGCTGAGGACCCCTCTGAACTACGTCCTGCTCAATCTGGCTGTGGCCGACCTCTTCATGATCATCGGGGGCTTCACCGTCACCCTGTACACAGCCCTGCATGGATACTTCAGCTTAGGGGTCACGGGATGCAATGTGGAAGGATTCTTTGCCACCTTAGGAGGAGAGATTGCTCTGTGGTCTCTGGTGGTTCTGGCTATT…
Rh1	Labrus_bergylta|Rh1	Labrus bergylta	1059	complete	FKLU01000027.1	1074623	1075681	+	N/E/F/S	ATGAACGGCACGGAGGGACCTTTCTTCTATGTCCCTATGCTAAACACTACTGGCATTGTCCGGAGTCCATATGAATACCCTCAGTACTATCTTGTCAACCCAGCAGCCTATGCTGCCCTGGGCGCCTACATGTTCCTGCTAATCCTTCTCGGCTTCCCCATCAACTTCCTCACGCTGTACGTCACTCTCGAACACAAGAAGCTGCGAACCCCTCTAAACTACATCCTGTTGAACCTTGCTGTGGCTAACCTCTTCATGGTGTTTGGAGGATTCACCACAACGATGTACACCTCTATGCATGGTTACTTTGTCCTTGGACGGCTTGGCTGCAACGTTGAAGGATTCTTTGCTACGCTCGGTGGTGAGATAGGACTCTGGTCTCTGGTTATTCTGGCTATT…
Rh1	Larimichthys_crocea|Exorh	Larimichthys crocea	1065	complete	NW_011322464.1	866703	871400	+	D/E/F/A	ATGAATGGCACAGAAGGACCCAATTTTTATGTCCCCATGTCTAACAAGACTGGGTTGGTTCGCAGCCCATTCGAGTACCCACAGTACTACCTGGCCGAGCCCTGGAAGTACTCTCTTGTGGCGGCGTACATGCTGTTCCTCATCATCACCGCCTTCCCCATCAACTTCCTCACCCTCCATGTTACCGTGAAAAACAAAAAGCTCAGGACCCCGCTGAACTTCGTCCTTCTCAACCTGGCGGTGGCTGACCTCTTCATGGTCATTGGGGGCTTCACGGTCACTCTCTACACAGCCCTGCATGGGTACTTCATCTTGGGTGTCACCGGCTGCAACATTGAAGGATTCTTCGCCACCTTAGGAGGAGAGATTGCGCTCTGGTCTCTGGTGGTTTTGGCTCTT…
Rh1	Larimichthys_crocea|Rh1	Larimichthys crocea	1053	complete	NW_011322889.1	133791	135271	+	N/E/F/A	ATGAACGGCACGGAGGGACCATACTTCTATGTCCCTATGGTTAATACCACCGGCGTTGTCCGGAGTCCTTATGACTACCCTCAGTACTACCTTGTCAGCCCAGCAGCTTATGCTGGCCTGGGTGCCTACATGTTCATGCTCATCCTCTTTGGATTTCCCCTCAACTTCCTCACTCTCTACACCACACTGGAAAACAAGAAGCTCCGGACCCCTCTAAACTACATCCTGCTGAACCTTGCAGTGGCTAACCTCTTCATGGTGTTTGGAGGATTCACCACAACAATGTACACCTCTATGCACGGTTACTTCGTCCTAGGACGCCTTGGCTGCAATCTGGAAGGATACTTTGCTACCCTTGGTGGTGAAATCTCGCTTTGGTCACTGGTTGTTCTGGCTGTT…
Rh1	Lates_calcarifer|Exorh	Lates calcarifer	1062	complete	NW_017365936.1	41941	46903	-	D/E/F/A	ATGAATGGCACAGAAGGACCCAACTTTTACGTCCCCATGTCTAACAAGACTGGGTTGGTTCGCAGCCCATTCGAATACCCTCAGTACTACCTAGCTGAGCCCTGGAAGTACTCTCTTGTGGCCGCGTACATGCTGTTCCTTATCATCACTGCCTTCCCCATCAACTTCCTCACCCTCTACGTCACCATCAAACACAAAAAGCTGAGGACTCCTCTGAACTACGTACTGCTCAACCTGGCGGTGGCCGACCTCTTCATGGTGGTTGGGGGCTTCACAGTTACTCTCTACACAGCCCTGCACGGATATTTCATCTTAGGGGTCACCGGCTGCAACATTGAAGGATTCTTCGCCACCTTAGGAGGGGAGATTGCTCTCTGGTCTCTGGTGGTTTTGGCTATT…
Rh1	Lates_calcarifer|Rh1	Lates calcarifer	1062	complete	NW_017364425.1	1273286	1274870	-	D/E/F/A	ATGAACGGCACAGAGGGACCATATTTCTACGTCCCTATGGTTAATACCACTGGCATTGTCCGGAGTCCATATGAATATCCTCAGTACTACCTTGTTAGCCCAGCAGCTTATGCTGCTCTGGGACTCTACATGTTCCTGCTCATCCTTCTTGGCTTCCCCATCAACTTCCTTACTCTCTATGTTACCATCGAACACAAGAAGCTGCGGACCCCTCTAAACTACATCCTGCTCAACCTTGCAGTGGCTGACCTCTTCATGGTGTTTGGAGGATTCACCACAACGATGTACACCTCTATGCATGGCTACTTCGTTCTAGGTCGTCTTGGCTGCAATCTGGAAGGATTCTTTGCTACCCTCGGCGGTGAGATTGGCCTCTGGTCACTGGTTGTTCTGGCTATT…
Rh1	Lepisosteus_oculatus|Rh1-1 (exorh)	Lepisosteus oculatus	1062	complete	NC_023183.1	40452718	40456654	-	D/E/F/A	ATGAACGGAACAGAAGGTCCCAACTTTTATGTACCCATGTCAAATAAGACTGGGATTGTGAAGAATCCATTCGAGTACCCCCAGTACTACCTGGCTGAACCATGGAAGTTCTCGGCTCTGGCTGCCTACATGTTTTTCTTGATCATTACGGGCTTTCCAATCAATTTCCTCACACTGCATGTCACCATTCAGCACAAGAAACTGAGGACACCTCTGAACTATATCCTGCTGAACCTCGCTGTGGCAGACTTGTTCATGATCACAGGGGGCTTCACAACCACTATGTATACCTCCATGCACGGCTATTTTGTGTTCGGGCCCGCAGGCTGCAACGTTGAAGGTTTCTTTGCAACACTTGGGGGTGAAATAGCCCTGTGGTCTCTGGTGGTACTAGCTATT…	Named based on Lagman et al.
Rh1	Lepisosteus_oculatus|Rh1-2	Lepisosteus oculatus	1065	complete	NC_023183.1	23736045	23737109	-	D/M/Y/A	ATGAATGGCACAGAGGGCCCCAATTTCTACGTGCCCATGTCAAATGCAACTGGCGTGGTGAGAAGCCCATTCGAATACCCACAGTACTACCTTGCTGAACCATGGAAGTTCTCCGCACTGGCAGCGTACATGTTCTTCTTGATCATCACCGGCTTCCCCATCAATTTCCTCACCCTGTACGTCACCATCGAGCACAAGAAGCTGAGAACCCCGCTAAATTACATTCTTTTAAATCTGGCTGTAGGTGATCTCTTCATGGTCTTCGGAGGATTCACCACCACGATGTACACTTCGATGAATGGCTACTTTGTCTTCGGCACCACTGGCTGCAACATTGAAGGATTCTTTGCTACCCTTGGTGGCATGATTTCCCTCTGGTCCCTTGTGGTCTTGGCCGTC…	Named based on Lagman et al.
Rh1	Leuciscus_waleckii|Exorh	Leuciscus waleckii	1062	complete	FLSR01004886.1	858489	877759	+	D/E/Y/A	ATGAACGGAACGGAAGGTCCGAACTTCTACGTGCCGATGTCCAACAAGACAGGTTTGGTCCGCAGCCCGTTTGAGGAGCCGCAGTATTACCTAGCGGAGCCGTGGAAGTACTCGCTTCTGGCCGCGTATATGCTCTTCCTCATCTCCACTTCATTCCCCGTAAACTTCCTCACGCTCTACGTCACGGTGCAACACAAGAAGCTCCGCACGCCCCTCAACTTCATCCTGCTCAACCTGGCCGTGGCCGACCTGTTCATGGTGGTGGGCGGCTTCACCGTCACGCTCTACACGGCCCTGCACGGATACTTCAACTTGGGGGTCACGGGCTGCTACATCGAGGGCTTCTTCGCCACGCTGGGCGGTGAGATTGCGCTGTGGTCTCTGGTGGTCTTGGCTATT…
Rh1	Leuciscus_waleckii|Rh1	Leuciscus waleckii	1065	complete	FLSR01000330.1	75521	76583	+	D/E/Y/A	ATGAACGGTACAGAGGGACCGGCATTCTACGTGCCTATGTCCAATGCCACCGGCATTGTTAGGAGCCCGTACGAATATCCCCAGTACTACCTGGTGGCACCATGGGCATATGCCTGCCTGGGCGCTTACATGTTCTTCCTCATTCTCACCGGCTTCCCCATCAATTTCCTCACTCTGTATGTCACCATCGAGCACAAGAAGCTGCGTACACCCCTCAACTACATTCTGCTGAACCTCGCCGTCGGCGATCTCTTCATGGTGTTCGGCGGCTTCACCACAACGATTTACACCTCGATGCATGGCTACTTTGNGTTGGGACGCCTCGGCTGCAACATAGAAGGCTTCTTCGCAACCCTGGGTGGTGAAATAGCGCTTTGGTGCATTGTTGTGCTGGCCATC…	# of N =2
Rh1	Leuciscus_waleckii|Rh1-2	Leuciscus waleckii	1068	complete	FLSR01004884.1	13065214	13066279	-	D/E/F/A	ATGAATGGCACGGAGGGACCGGACTTTTACTTCCCCATGTCTAATGAGACTGGCGTGGTGCGCAGCCCATACGAGTACCCACAATACTACCTGGCATCGGAAGGGGTGTATTACTGTGTCGCCGCGTACATGTTCTTCCTCATCATTACCTGCACCATCATCAACGGCCTCACACTGCATGTGACCGTTGAAAACACGAAACTTCGAACCCCCCTGAACTACATCCTTCTGAACTTAGCCGTGGCTGACCTCTTTATGGTGTTTGGGGGATTCACGACCACCTTCTACACCTCCTTACATGGATATTTTGTCCTGGGACGTGCCGGCTGCAACATGGAGGGCCTGTTCGCTACGCTTGGCGGTGAGATTGCGCTCTGGTCTCTGGTCGTCTTGGCTGTT…	# of N =2
Rh1	Maylandia_zebra|Exorh	Maylandia zebra	1056	complete	NW_014447305.1	4260722	4264924	-	D/E/F/A	ATGAATGGCACAGAAGGACCCAACTTCTATGTACCCATGTCTAACAAGACTGGGGTGGTGCGCAGCCCATTTGAGTACCCTCAGTACTACCTGGCTGAGCCCTGGAAGTACTCTCTTCTTGCAGCGTACATGCTGTTCCTCATCATTTCTTCCTTCCCCATTAACTTTCTCACCCTCTACGTCACTGTCAAGCACAAAAAGCTGAGGACCCCGCTGAACTACGTTCTGCTCAACCTGGCGGTGGCCGACCTCTTTATGGTAGTTGGGGGCTTCACGGTCACGCTCTACACGGCCCTGCATGGATATTTCGTCTTAGGTGTCAGCGGCTGCAATATTGAAGGATTCTTTGCCACATTAGGAGGAGAGATTGCTCTCTGGTCTCTGGTGGTTTTGGCTATT…
Rh1	Maylandia_zebra|Rh1	Maylandia zebra	1065	complete	NW_014447305.1	3823886	3824950	-	D/E/F/A	ATGAATGGCACAGAGGGACCCTTTTTCTATGTCCCTATGGTAAACACCACTGGTATTGTCCGGAGTCCTTATGAATACCCTCAGCACTACCTTGTCAGCCCAGCAGCTTATGCTGCTCTGGGTGCCTACATGTTCTTTCTCATCCTTGTTGGATTTCCCATCAACTTCCTTACTCTCTATGTCACCATTGAACACAAGAAGCTGCGAACCCCACTAAACTACATCCTTCTGAACCTTGCGGTGGCTGACCTCTTCATGGTGTTTGGAGGATTCACCACAACGGTTTACACCTCTATGCATGGCTACTTCGTCCTAGGTCGCCTTGGCTGCAATCTGGAAGGATTCTTTGCTACCCTCGGTGGTGAGATTGGTCTCTGGTCACTGGTTGTCCTTGCTGTT…
Rh1	Miichthys_miiuy|Exorh	Miichthys miiuy	1065	complete	JXSJ01000019.1:	2118515	2122448	-	D/E/F/A	ATGAATGGCACAGAAGGACCCAATTTTTATGTCCCCATGTCTAACAAGACTGGGTTGGTTCGCAGCCCATTTGAGTACCCACAGTACTACCTGGCCGAGCCCTGGAAGTACTCTCTTGTGGCGGCGTACATGCTGTTCCTCATCATCACCGCCTTCCCCATCAACTTCCTCACCCTCCACGTTACTGTGAAAAACAAAAAGCTCAGGACCCCGCTGAACTTCGTCCTTCTCAACCTGGCGGTGGCTGACCTCTTCATGATCATTGGGGGCTTCACGGTCACTCTCTACACAGCCCTGCATGGGTACTTCATCTTGGGTGTCACCGGCTGCAACATTGAAGGATTCTTCGCCACCTTAGGAGGAGAGATTGCTCTCTGGTCTCTGGTGGTTTTGGCTCTT…
Rh1	Miichthys_miiuy|Rh1	Miichthys miiuy	1056	complete	JXSJ01000019.1	1787710	1788765	-	N/E/F/A	ATGAACGGCACGGAGGGACCATACTTCTATGTCCCTATGGTTAATACCACCGGCATTGTCCGGAGTCCTTATGAATACCCTCAGTACTACCTTGTCAGCCCAGCAGCTTATGCTGGCCTGGGTGCCTACATGTTCATGCTCATCCTCTTTGGATTTCCCCTCAACTTCCTCACTCTCTACACCACACTCGAAAACAAGAAGCTCCGGACCCCTCTAAACTACATCCTGCTGAACCTTGCAGTGGCTAACCTCTTCATGGTGTTTGGAGGATTCACCACAACGATGTACACCTCTATGCACGGCTACTTCGTCCTAGGACGCCTTGGCTGCAATCTGGAAGGATACTTTGCTACCCTCGGTGGTGAAATCTCGCTTTGGTCACTGGTTGTTCTGGCTATT…
Rh1	Mola_mola|Exorh	Mola mola	1062	complete	KV751327.1	7014144	7017499	-	D/E/F/A	ATGAACGGCACAGAAGGACCCAACTTTTACGTGCCCATGTCGAACAAGACTGGGGTAGTCCGCAGCCCTTTTGATCACCCTCAATACTACCTGGCCGAGCCCTGGAAGTATTCTCTCGTGGCTGCGTACATGCTGTTCCTAATTATCGCCGCCTTCCCCATCAACTTCCTCACACTTTATGTCACGGTTAAACACAAAAAGCTGAGGACTCCTCTGAACTACGTCCTGCTCAACCTTGCAGTGGCTGACCTCTTCATGATCATTGGGGGCTTCACAGTCACCCTCTACACAGCCCTACATGCATACTTTGTCTTAGGGGTCACCGGCTGCAACATTGAAGGATTCTTTGCCACCTTAGGAGGGGAGATTGCGCTCTGGTCCCTGGTGGTCTTGGCTATT…
Rh1	Mola_mola|Rh1	Mola mola	1062	complete	KV751327.1	6651572	6652576	-	?/E/F/A	ATGAACGGCACAGAGGGACCATATTTCTATATCCCTATGATAAACAACACCGGCATTGTCCGGAGTCCTTATGAATATCCTCAGTACTACCTTGTCAACCCAGCAGCTTATGCTGCCCTGGGTGCCTACATGTTCCTGCTCATCCTTCTTGGCTTCCCCATCAACTTCCTCACTCTGTATGTCACCNNNNNNNNNNNNNNNNNNNNNNNNNNNNNNNNNNNNNNNNNNNNNNNNNNNNNNNNNNNNNNNNNNNNNNNNGTGTTTGGAGGATTCACCACAACGATGTACACTTCAATGCACGGCTACTTTGTTCTGGGACGCCTTGGCTGCAACCTGGAAGGATTCTTTGCTACCCTAGGTGGTGAGATTTCCCTCTGGTCGCTGGTTGTTCTGGCTATT…
Rh1	Neolamprologus_brichardi|Exorh	Neolamprologus brichardi	1056	complete	NW_006272045.1	2566967	2572263	-	D/E/F/A	ATGAATGGCACAGAAGGACCCAACTTCTATGTACCCATGTCTAACAAGACTGGGGTGGTGCGCAGCCCATTTGAGTACCCTCAGTACTACCTGGCTGAGCCCTGGAAGTACTCTCTTCTTGCAGCGTACATGCTGTTCCTCATCATTTCTTCCTTCCCCATTAACTTTCTCACCCTCTACGTCACTGTCAAGCACAAAAAGCTGAGGACCCCGCTGAACTACGTTCTGCTCAACCTGGCGGTGGCCGACCTCTTTATGGTAGTTGGGGGCTTCACGGTCACGCTCTACACGGCCCTGCATGGATATTTCGTCTTAGGTGTCAGCGGCTGCAATATTGAAGGATTCTTCGCCACATTAGGAGGAGAGATTGCTCTCTGGTCTCTGGTGGTTTTGGCTATT…
Rh1	Neolamprologus_brichardi|Rh1	Neolamprologus brichardi	1065	complete	NW_006272045.1	2089960	2091556	-	D/E/F/A	ATGAATGGCACAGAGGGACCCTTTTTCTATGTCCCTATGGTAAACACCACCGGTATTGTCCGGAATCCTTATGAATACCCTCAGCACTACCTTGTCAGCCCAGCAGCTTATGCTGCTCTGGCTGCCTACATGTTCTTTCTCATCCTTGTTGGATTTCCCATCAACTTCCTTACTCTCTATGTCACCATTGAACACAAGAAGCTGCGAACCCCACTAAACTACATCCTTCTGAACCTTGCGGTGGCTGACCTCTTCATGGTGTTTGGAGGATTCACCACAACGATTTACACCTCTATGCATGGCTACTTCGTCCTAGGTCGCCTTGGCTGCAATCTGGAAGGATTCTTTGCTACCCTCGGTGGTGAGATTGGTCTCTGGTCACTGGTTGTCCTTGCTATT…
Rh1	Nothobranchius_furzeri|Exorh	Nothobranchius furzeri	1065	complete	KN849612.1	198668	201193	-	D/E/F/A	ATGAATGGCACAGAGGGACCCAACTTTTATGTCCCCATGTCTAATAGGACTGGGTTGGTACGCAGTCCGTTTGAGTACCCTCAGTACTATCTGGCCGAGCCATGGAAGTACTCCCTTCTGGCTGCATACATGCTGTTCCTCATCATCGCCGCCTTCCCCATTAACTTCCTCACCCTTTATGTCACTGTCGAGCACAAAAAGCTGAGAAACCCTCTGAACTATGTCCTGCTCAACCTGGCGTTGGCCGACCTCTTCATGATAGTCGGAGGCTTCACGGTCACTCTGTACACGGCCCTGCACGGATACTTCATCTTAGGTGTCACCGGCTGCAGCGTTGAGGGATTTTTTGCCACACTAGGAGGAGAGATCGCCCTCTGGTCTCTGGTGGTTTTGGCGATA…
Rh1	Nothobranchius_furzeri|Rh1	Nothobranchius furzeri	1062	complete	KN850112.1	165037	166098	-	D/E/F/A	ATGAACGGCACAGAGGGACCCTTTTTTTATGTCCCTATGGTGAACACCACCGGCATTGTCCGGAGTCCTTATGAATACCCTCAGTACTACCTTGTCAACCCGGCAGCCTATGCTGCCTTGGGCGCCTACATGTTTTTCCTCATCCTCGTTGGCTTCCCCATCAACTTCCTCACTCTCTATGTCACTATTGAACACAAGAAGCTGCGAACCCCTTTAAACTACATCCTTCTAAACCTGGCGGTGGCCGACCTCTTCATGGTGTTCGGAGGATTCACCACGACGATGTACACGTCCATGCATGGCTACTTCGTTCTTGGACGCCTCGGCTGCAATCTGGAAGGATTCTTTGCTACCCTTGGTGGTGAAATCGGTCTCTGGTCACTGGTTGTCCTGGCTATT…
Rh1	Notothenia_coriiceps|Exorh	Notothenia coriiceps	1062	complete	NW_011369951.1	2741736	2806523	-	D/E/F/A	ATGAAAGGCACAGAAGGACCCAACTTTTATGTCCCCATGTCTAACAAGACTGGGGTGGTTCGCAGCCCCTTTGAGCACCCTCAGTACTACCTGGCTGAGCCCTGGAAGTACTCTATTGTGGCTGCGTACATGCTGTTCCTCATTTTTACCGCCTTCCCCATCAACTTCCTCACACTCTTTGTCACCGTCAAAAACAAAAGGCTGAGGAACCCTCTGAACTATGTCCTGCTCAACCTGGCCGTGGCCGACCTCTTTATGGTGGTTGGCGGCTTCACGGTCGCTCTCTACACCGCCCTGAATGGGTACTTCATCTTGGGCGTCACCGGCTGCAACGTTGAGGGATTCTTTGCCACCTTAGGAGGAGAGATTGGTCTCTGGTCCCTGGTGGTTTTGGCTATT…
Rh1	Notothenia_coriiceps|Rh1	Notothenia coriiceps	1059	complete	NW_011354854.1	113378	114436	-	D/Q/F/A	ATGAACGGGACAGAGGGACCATTTTTTTACATCCCTATGCTTAACACCACTGGCATTGTCAGGAGTCCTTATGAATACCCTCAGTACTACCTTGTCAACCCAGCAGCTTACGCCGCCCTGGGTGCCTACATGTTCTTCCTCATCCTTATTGGCTTCCCCATCAACTTCCTCACTCTGTTTGTCACCATCCAACACAAGAAGCTGCGTACCCCTCTAAACTACATCCTGCTGAACCTTGCTGTGGCTGACCTCTTCATGGTGTTTGGAGGATTCACCACCACCATGTACAGCTCTATGCACGGCTACTTCGTCCTAGGACGCCTCGGCTGCAATATTGAAGGATTCTTTGCTACCCTTGGTGGCCAGATTGCCCTCTGGTCACTGGTTGTCCTGGCTATT…
Rh1	Oncorhynchus_mykiss|Exorh-1	Oncorhynchus mykiss	1062	complete	chrUn	1041163571	1041165602	-	D/E/Y/A	ATGAACGGCACAGAGGGCCCAAACTTCTACGTGCCCATGTCTAACAAGACAGGGGTGGTGAGGAGCCCCTTTGAGCACCCTCAGTACTACCTAGCTCCACCCTGGAAGTACTCGCTCCTCGCTGCCTACATGATCTTTCTCATCATCACAGCCTTCCCCGTCAACTTCCTTACGCTCTATGTCACGGTGCAGCACAAGAAGCTACGGACCCCCTTGAACTACATCCTGTTGAATCTGGCTGTGGCTGACCTCTTCATGGTGGTGGGAGGCTTCACTGTGACTCTGGCAACAGCCCTACAGGGATACTTCTTCCTGGGGGTCACCGGCTGTAACATTGAAGGATTCTTTGCCACTATGGGAGGGGAGATCGCCCTTTGGTCTCTGGTGGTATTGGCCATC…
Rh1	Oncorhynchus_mykiss|Exorh-2	Oncorhynchus mykiss	383	pseudogene	chrUn_16	33397073	33398606		-/-/-/-	AACGGCACAGAGGGCCCAAACTTCTACGTACCCTTATCGAACAAACCTCCTTTGAATACCTTCAGTATTACCTAGCTGCACCCTGGAAGTACTCTCTCCTTACTTCATACATTATCTTTCTTGTCACAGCCTTCCCTATCAACTTACTTACGCTCTACGTCACGGTGTAGCACAAGACACTACGGACCCCCCTGAACTACATCCTGTTGAACTTGGCTGTCGCTGACCTCTGCGTGGTGGGGGGTTTCACCGTGACCCTCGCCACGGCCCTACAGGGCTACTTCTTCCTGGGCGTTACCAGATGCACATTGAAGGATTATTCGCCACTATGGGATCTGGTCATCATCGGCTTCTGCTACGGCCTTCTGCTCTGCAGCGTCCGC	early stop codon, lost at least 3 exons
Rh1	Oncorhynchus_mykiss|Rh1	Oncorhynchus mykiss	1065	complete	chrUn_16	35386942	35388006	+	D/E/F/A	ATGAACGGCACAGAGGGACCAGATTTCTACGTCCCTATGTCCAATGCTACTGGCATTGTTAGGAACCCCTATGAATACCCCCAGTACTACCTTGTCAGCCCAGCGGCGTACTCACTCATGGCTGCCTACATGTTCTTCCTCATCCTCACCGGATTCCCCATCAACTTCCTCACACTCTACGTCACCATCGAGCACAAAAAGCTGAGGACCGCCCTGAACTACATCCTGCTGAACCTGGCTGTGGCCGATCTCTTCATGGTAATCGGAGGCTTCACCACTACGATGTACACCTCCATGCATGGCTATTTCGTCTTTGGAAGAACGGGCTGCAACATCGAGGGATTCTTTGCTACCCATGGTGGTGAGATTGCCCTGTGGTCCCTGGTTGTCCTGGCTATT…
Rh1	Oncorhynchus_mykiss|Rh1-2-1	Oncorhynchus mykiss	806	pseudogene	chrUn_17	23449035	23449840	+	-/-/-/-	AGTACCCTCAGTACTAGCTGGCTGATCTCTGAGCCTACGCATGTATGCCCGCATACATGTTCTTCCTCATCATCACCTGCCTCACCATCAACTTCCTTATATTCTAAGTCACCATCGAGCACAAGAAGCATTGGACAGCCCTCAACTAAATCCTGCTCAACCTGAATGTGGCTGATCTCGTCACGGTGTTCGGCGGCTTCACCACCACACTCTACACCTCCATGAATGGCTACTTTGTCTTCGGCCTCACCAGCTACATCATTGAGGGCTTCTGCGCTACCCACGGCGGTCGGATCGCCCTCTGGGCCCTGGTGGTGCTGTGTAGCGAAAGGAGGTTGGTTGTCAGCAAAGCCTATTGTAAACTTGCGCTTCAGGGAGAGCCATGCCATATTGATGGTG…
Rh1	Oreochromis_niloticus|Exorh	Oreochromis niloticus	1062	complete	NC_022218.1	12794956	12798913	+	D/E/F/A	ATGAATGGCACAGAAGGACCCAACTTCTATGTACCCATGTCTAACAAGACTGGGGTGGTGCGCAGCCCATTTGAGTACCCTCAGTACTACCTGGCTGAGCCCTGGAAGTACTCTCTTCTTGCAGCGTACATGCTGTTCCTCATCATTTCTTCCTTCCCCATTAACTTTCTCACCCTCTACGTCACTGTCAAGCACAAAAAGCTGAGGACCCCGCTGAACTACGTTCTGCTCAACCTGGCGGTGGCCGACCTCTTTATGGTAGTTGGGGGCTTCACGGTCACTCTCTACACGGCCCTGCATGGATATTTCGTCTTAGGTGTCAGCGGCTGCAATATTGAAGGATTCTTTGCCACATTAGGAGGAGAGATTGCTCTCTGGTCTCTGGTGGTTTTGGCTATT…
Rh1	Oreochromis_niloticus|Rh1	Oreochromis niloticus	1065	complete	NC_022218.1	13236288	13237352	+	D/E/F/A	ATGAATGGCACAGAGGGACCCTTTTTCTATGTCCCTATGGTAAACACCACCGGTATTGTCCGGAGTCCTTATGAATACCCTCAGCACTACCTTGTCAGCCCAGCAGCTTATGCTGCTCTGGGTGCCTACATGTTCTTTCTCATCCTTGCTGGATTCCCCATCAACTTCCTTACTCTCTATGTCACCATTGAACACAAGAAGCTGCGAACCCCACTAAACTACATCCTTCTGAACCTTGCGGTGGCTGACCTCTTCATGGTATTTGGAGGATTCACCACAACGATGTACACCTCTATGCATGGCTACTTCGTCCTAGGACGCCTTGGCTGCAATCTGGAAGGATTCTTTGCTACCCTCGGTGGTGAGATTGGTCTCTGGTCACTGGTTGTCCTTGCTGTT…
Rh1	Oryzias_latipes|Exorh	Oryzias latipes	1059	complete	NC_019865.1	17297640	17303724	-	D/E/F/A	ATGAATGGCACCGAGGGACCTGACTTTTATGTCCCCATGTCTAATAGGACAGGGTTGGTGCGAAGCCCATTTGAGTATCCTCAGTACTATCTGGCGGAGCCCTGGAAATACTCGCTTCTAGCTGCATATATGCTGTTCCTCATCATCACCGCCTTTCCTATTAACTTCCTCACCCTCCATGTCACTGTCAAGCACAAAAAGCTGAGAAACCCACTGAACTACGTTCTGCTCAACCTGGCGGTGGCTGACCTTTTTATGATAGTGGGAGGATTCACCGTCACTCTCTACACAGCCCTGCATGGATACTTCATCTTGGGCGTCACCGGCTGCAACGTTGAAGGCTTCTTTGCCACTCTGGGAGGAGAGATCGCACTCTGGTCTCTGGTGGTCTTGGCAATT…
Rh1	Oryzias_latipes|Rh1	Oryzias latipes	1065	complete	NC_019865.1	16968286	16969848	-	D/E/F/A	ATGAATGGCACAGAGGGACCATATTTTAATGTCCCTATGGTGAACACCACCGGCATTGTCCGGAGTCCTTATGAATATCCTCAGTATTACCTTGTCAGCCCAGCAGCCTATGCTGCTCTGGGTGCCTACATGTTTTTCCTCATCCTGGTTGGCTTCCCCATCAACTTCCTCACTCTCTACGTCACCCTCGAACACAAGAAGCTGCGAACCCCTCTAAACTACATCCTGCTAAACCTCGCGGTGGCCGACCTCTTCATGGTGTTCGGAGGATTCACTACAACGATGTACACCTCCATGCACGGCTACTTTGTCCTTGGACGTCTCGGCTGCAATCTGGAAGGATTCTTTGCTACCCTTGGTGGTGAAATTGGTCTCTGGTCACTGGTTGTTCTGGCTATT…
Rh1	Periophthalmus_magnuspinnatus|Exorh	Periophthalmus magnuspinnatus	1062	complete	KN468631.1	453083	456050	+	?/E/F/A	ATGAATGGCACAGAGGGCCCCAACTTCTACGTGCCCATGTCTAATAAGACTGGGGTTGTGCGCAGCCCATTTGAGTACCCACAGTACTACCTGGCTGAGCCCTGGAAATACTCACTTTTAGCGGCCTACATGTTCTTTCTCATGATCACTGCCTTTCCCATCAACTTCCTCACTCTGACTGTTACTGTCAAACACAAAAAACTGCGGACGCCNNNNNNNNNNNNNNNGCTNNNNNNNNNNNNNNNNNNNNNNGTCATGGTGGTGGGTGGCTTTACTGTCACATTTTACACCTCTCTGCATGGCTACTTTTCCCTGGGGGTCACAGGGTGCAACATTGAGGGATTTTTTGCCACACTAGGAGGAGAGATTGCCCTGTGGTCACTTGTGGTTTTGGCCATT…	with 37N's in coding region, the number of N's was inferred from best blast hit
Rh1	Periophthalmus_magnuspinnatus|Rh1	Periophthalmus magnuspinnatus	1047	complete	KN465867.1	141918	142964	-	D/E/F/A	ATGAACGGCACGGAGGGACCCTTCTTCTATATCCCTATGCTCAACACCACCGGCATCGTCCGGAGCCCTTATGAATACCCTCAGTACTACCTAGTCAACCCTGCAGCGTATGCCGCTCTGGGCGCCTACATGTTCTTTCTTATCCTGACGGGCTTCCCTATCAACTTCCTCACACTCTATGTCACCATCGAACACAAGAAGCTGCGGACCCCTCTAAACTATATCCTGCTCAACCTGGCGGTAGCTGACCTCTTCATGGTGTTTGGAGGATTCACCACAACTATGTATACCTCAATGCATGGCTACTTCGTTCTTGGACGCCTTGGCTGCAACATAGAGGGTTTCTTTGCCACTCTGGGTGGTGAGATTGCTCTGTGGTCTTTGGTAGTCCTGGCTATT…
Rh1	Poecilia_formosa|Exorh	Poecilia formosa	1062	complete	NW_006800074.1	936651	944217	-	D/E/F/A	ATGAATGGCACAGAAGGACCCAACTTTTATGTCCCCATGTCTAATAGGACGGGATTGGTGCGCAGCCCATTTGAGCACCCTCAGTACTACCTCGCCGAGCCGTGGAAGTACTCTCTTCTGGCCGCATACATGCTGTTCCTCATCATCACGGCCTTCCCCATTAACTTCCTCACCCTTCACGTCACCGTCAAGCACAAAAAGCTGCGAACCCCGCTGAACTATGTTCTGCTCAACCTGGCGGTGGCCGACCTTTTCATGATAGTTGGAGGATTCACGGTGACCCTGTACACGGCCCTGCACGGATACTTCAGCCTGGGCGTCACCGGCTGCAACGTTGAGGGATTCTTTGCCACTTTAGGAGGGGAGATCGCCCTCTGGTCTCTGGTCGTTTTGGCCGTT…
Rh1	Poecilia_formosa|RH1	Poecilia formosa	1065	complete	NW_006800074.1	392987	394507	+	D/E/F/A	ATGAACGGCACAGAGGGACCCTATTTTTATGTCCCTATGGTTAATACCACTGGTATTGTCCGGAGTCCCTATGAATATCCTCAGTACTACCTTGTCAGCCCAGCAGCCTACGCCTGTCTGGGTGCCTACATGTTTTTCCTCATTCTCGTCGGCTTCCCCATCAACTTCCTCACCCTCTATGTCACCATCGAACACAAGAAGCTGCGAACCCCTCTAAACTACATCCTGCTCAACCTTGCTGTGGCTGACCTTTTCATGGTGTTTGGAGGATTCACCACAACGATCTACACCTCTATGCATGGCTACTTTGTCCTCGGGCGCCTTGGCTGCAATGTGGAAGGATACTTTGCTACCCTGGGTGGTGAAATCGGTCTCTGGTCACTGGTTGTTCTGGCTGTT…
Rh1	Poecilia_latipinna|Exorh	Poecilia latipinna	1062	complete	NW_015112884.1	244965	252250	-	D/E/F/A	ATGAATGGCACAGAAGGACCCAACTTTTATGTCCCCATGTCTAATAGGACGGGATTGGTGCGCAGCCCATTTGAGCACCCTCAGTACTACCTCGCCGAGCCGTGGAAGTACTCTCTTCTGGCCGCATACATGCTGTTCCTCATCATCACGGCCTTCCCCATTAACTTCCTCACCCTTCACGTCACCGTCAAGCACAAAAAGCTGCGAACCCCGCTGAACTATGTTCTGCTCAACCTGGCGGTGGCCGACCTTTTCATGATAGTTGGAGGATTCACGGTGACCCTGTACACGGCCCTGCACGGATACTTCAGCCTGGGCGTCACCGGCTGCAACGTTGAGGGATTCTTTGCCACTTTAGGAGGGGAGATCGGCCTCTGGTCTCTGGTCGTTTTGGCCGTT…
Rh1	Poecilia_latipinna|Rh1	Poecilia latipinna	1065	complete	NW_015113432.1	175229	176828	+	D/E/F/A	ATGAACGGCACAGAGGGACCCTATTTTTATGTCCCTATGGTTAATACCACTGGTATTGTCCGGAGTCCTTATGAATATCCTCAGTACTACCTTGTCAGCCCAGCAGCCTACTTCTGTCTGGGTGCCTACATGTTTTTCCTCATTCTCGTCGGCTTCCCCATCAACTTCCTCACCCTCTATGTCACCATCGAACACAAGAAGCTGCGAACCCCTCTAAACTACATCCTGCTCAACCTTGCTGTGGCTGACCTTTTCATGGTGTTTGGAGGATTCACCACAACGATCTACACCTCTATGCATGGCTACTTTGTCCTCGGGCGCCTTGGCTGCAATGTGGAAGGATACTTTGCTACCCTGGGTGGTGAAATCGGTCTCTGGTCACTGGTTGTTCTGGCTGTT…
Rh1	Poecilia_mexicana|Exorh	Poecilia mexicana	1062	complete	NW_015095630.1	30794	37667	-	D/E/F/A	ATGAATGGCACAGAAGGACCCAACTTTTATGTCCCCATGTCTAATAGGACGGGATTGGTGCGCAGCCCATTTGAGCACCCTCAATACTACCTCGCCGAGCCGTGGAAGTACTCTCTTCTGGCCGCATACATGCTGTTCCTCATCATCACGGCCTTCCCCATTAACTTCCTCACCCTTCACGTCACCGTCAAGCACAAAAAGCTGCGAACCCCGCTGAACTATGTTCTGCTCAACCTGGCGGTGGCCGACCTTTTCATGGTAGTTGGAGGATTCACGGTGACCCTGTACACGGCCCTGCACGGATACTTCAGCCTGGGCGTCACCGGCTGCAACGTTGAGGGATTCTTTGCCACTTTAGGAGGGGAGATCGCCCTCTGGTCTCTGGTCGTTTTGGCCGTT…
Rh1	Poecilia_mexicana|Rh1	Poecilia mexicana	1065	complete	NW_015096575.1	27740	29339	+	D/E/F/A	ATGAACGGCACAGAGGGACCCTATTTTTATGTCCCTATGGTTAATACCACTGGTATTGTCCGGAGTCCCTATGAATATCCTCAGTACTACCTTGTCAGCCCAGCAGCCTACGCCTGTCTGGGTGCCTACATGTTTTTCCTCATTCTCGTCGGCTTCCCCATCAACTTCCTCACCCTCTATGTCACCATCGAACACAAGAAGCTGCGAACCCCTCTAAACTACATCTTGCTCAACCTTGCTGTGGCTGACCTTTTCATGGTGTTTGGAGGATTCACCACAACGATCTACACCTCTATGCATGGCTACTTTGTCCTCGGGCGCCTTGGCTGCAATCTGGAAGGATACTTTGCTACCCTGGGTGGTGAAATCGGTCTCTGGTCACTGGTTGTTCTGGCTGTT…
Rh1	Poecilia_reticulata|Exorh	Poecilia reticulata	1062	complete	NC_024337.1	21902539	21909725	+	D/E/F/A	ATGAATGGCACAGAAGGACCCAACTTTTATGTCCCCATGTCTAATAGGACGGGGTTGGTGCGCAGCCCATTTGAGCACCCTCAGTACTACCTCGCCGAGCCGTGGAAGTACTCTCTTCTGGCCGCGTACATGCTGTTCCTCATCATCACGGCCTTCCCCATTAACTTCCTCACCCTTCACGTCACCATCAAGCACAAAAAGCTGCGAACCCCGCTGAACTATGTTCTTCTCAACCTGGCGGTGGCCGACCTTTTCATGATAGTTGGAGGATTCACGGTGACCCTGTTCACAGCTCTGCACGGATACTTCAGCCTGGGCGTCACCGGCTGCAACGTTGAGGGATTCTTTGCCACTTTAGGAGGGGAGATCGCCCTCTGGTCTCTGGTCGTTTTGGCCGTT…
Rh1	Poecilia_reticulata|Rh1	Poecilia reticulata	1065	complete	NC_024337.1	22410162	22411768	-	D/E/F/A	ATGAACGGCACAGAGGGACCCTATTTTTATGTCCCTATGGTTAATACCACTGGTATTGTCCGGAGTCCTTATGAATATCCTCAGTACTACCTTGTCAGCCCAGCAGCCTACGCTTGTCTGGGTGCCTACATGTTTTTCCTCATTCTCGTCGGCTTCCCCATCAACTTCCTCACCCTCTATGTCACCATCGAACACAAGAAGCTGCGAACCCCTCTAAACTACATCCTGCTCAACCTTGCTGTGGCTGACCTTTTCATGGTGTTTGGAGGATTCACCACAACGATCTACACCTCTATGCATGGCTACTTTGTCCTCGGGCGCCTTGGCTGCAATCTGGAAGGATACTTTGCTACCCTGGGTGGTGAAATCGGTCTCTGGTCACTGGTTGTTCTGGCTGTT…
Rh1	Pundamilia_nyererei|Exorh	Pundamilia nyererei	1056	complete	NW_005187637.1	593777	598889	+	D/E/F/A	ATGAATGGCACAGAAGGACCCAACTTCTATGTACCCATGTCTAACAAGACTGGGGTGGTGCGCAGCCCATTTGAGTACCCTCAGTACTACCTGGCTGAGCCCTGGAAGTACTCTCTTCTTGCAGCGTACATGCTGTTCCTCATCATTTCTTCCTTCCCCATTAACTTTCTCACCCTCTACGTCACTGTCAAGCACAAAAAGCTGAGGACCCCGCTGAACTACGTTCTGCTCAACCTGGCGGTGGCCGACCTCTTTATGGTAGTTGGGGGCTTCACGGTCACGCTCTACACGGCCCTGCATGGATATTTCGTCTTAGGTGTCAGCGGCTGCAATATTGAAGGATTCTTTGCCACATTAGGAGGAGAGATTGCTCTCTGGTCTCTGGTGGTTTTGGCTATT…
Rh1	Pundamilia_nyererei|Rh1	Pundamilia nyererei	1065	complete	NW_005187501.1	2186801	2188307	-	D/E/F/A	ATGAATGGCACAGAGGGACCCTTTTTCTATGTCCCTATGGTAAACACCACTGGTATTGTCCGGAGTCCTTATGAATACCCTCAGCACTACCTTGTCAGCCCAGCAGCTTATGCTGCTCTGGGTTGCTACATGTTCTTTCTCATCCTTGTTGGATTTCCCATCAACTTCCTTACTCTCTATGTCACCATTGAACACAAGAAGCTGCGAACCCCACTAAACTACATCCTTCTGAACCTTGCGGTGGCTGACCTCTTCATGGTGTTTGGAGGATTCACCACAACGGTTTACACCTCTATGCATGGCTACTTCATCCTAGGTCGCCTTGGCTGCAATCTGGAAGGATTCTTTGCTACCCTTGGTGGTGAGATTGGTCTCTGGTCACTGGTTGTCCTTGCTGTT…
Rh1	Pygocentrus_nattereri|Exorh	Pygocentrus nattereri	1065	complete	NW_016243868.1	309671	313406	+	D/E/F/A	ATGAACGGAACAGAAGGTCCAAACTTCTATGTGCCGATGTCCAATAAGTCAGGTTTGGTCCGCAGCCCGTTTGAAGAGCCTCAATATTACCTAGCTGAGCCATGGAAATACTCTTTGCTGGCTGCCTACATGCTTTTCCTCATGATCACCTCCTTTCCAATTAACTTCCTCACCCTCTACGTAACTGTGCAGCACAAGAAGCTCCGCACACCCCTTAACTACATCCTGCTGAACCTCGCTGTGGCTGACTTGTTTATGGTGTTCGGGGGGTTCACGGTCACACTCTATACTGCCCTGCACGGGTATTTTGTCCTGGGTGTGACGGGCTGCAACATCGAAGGCTTCTTTGCCACCATGGGAGGTGAGATTGCTCTGTGGTCCCTGGTGGTCTTGGCCATT…
Rh1	Pygocentrus_nattereri|Rh1	Pygocentrus nattereri	1059	complete	NW_016244648.1	22270	23328	-	G/I/Y/A	ATGAACGGTACAGAGGGGCCGTATTTCTATGTGCCCATGTCCAACGCCACCGGCGTTGTGAGGAGTCCTTATGATTACCCGCAGTACTACTTAGTGGCACCATGGGCGTACGCCTGCCTGGCTGCCTACATGTTCTTCCTCATCATCACCGGATTCCCCGTCAACTTCCTCACGCTGTACGTCACCATCGAGCACAAGAAGCTGCGTACACCCCTAAACTACATCCTGCTGAACTTGGCTGTAGCCGGCTTGTTCATGGTCTTCGGCGGTTTCACCACCACAATGTACACGTCGCTGCACGGCTACTTCGTCTTCGGGCGCCTGGGCTGCAACCTGGAGGGCTTCTTCGCAACCTTCGGTGGTATCAACTCACTTTGGTGCCTGGTCGTGCTGGCCATT…
Rh1	Pygocentrus_nattereri|Rh1-2	Pygocentrus nattereri	1044	complete	NW_016243761.1	2741819	2742852	-	N/Q/F/S	ATGAACAGCACGGAGGGTCCCGATTTCTTCATACCCATGTCCAACGAGACGGGAGTGGTGCGGAGCCCCTACAAATACCCACAGTACTACTTGGCTGATCCCTGGGTGTTCTACATGCTTTCAGGGTACATGGTCTTTCTCACTGTCACCAGCTTCCCCATCAACGCTCTCACTATCCACATTACCACTGAGCACCAGAAGCTGCGGACACCGCTCAATTATCTCTTACTGAACCTGGCCATGGCCAACCTCTTCATGGTGGTGGGTGGGTTTACCACCACCATGCACACGGCCATGCATGGATACTTCGTCTATGGCCGTGCTGGCTGCAACACAGAAGCATTCTTCGCCACCCTGAGTGGTCAGATCTCACTCTGGTCACTGGTAGTCCTAGCTGTG…
Rh1	Salmo_salar|Exorh-1	Salmo salar	1062	complete	NC_027314.1	58832568	58830526	-	D/E/Y/A	ATGAACGGCACAGAGGGCCCAAACTTCTACGTGCCCATGTCTAACAAGACAGGGGTGGTGAGGAGCCCCTTTGAGCACCCTCAGTACTACCTAGCTGCACCCTGGAAGTACTCGCTCCTCGCTGCCTACATGATCTTTCTCATCATCACAGCCTTCCCTGTCAACTTCCTTACGCTCTATGTCACGGTGCAGCACAAGAAGCTACGGACCCCCTTGAACTACATTCTGTTGAATCTGGCTGTGGCTGACCTCTTCATGGTGGTGGGGGGCTTCACTGTGACTCTCGCAACAGCCCTACAGGGATACTTCTTCCTGGGGGTCACCGGCTGTAACGTTGAAGGATTCTTTGCCACTATGGGAGGGGAGATCGCCCTTTGGTCTCTGGTAGTATTGGCCATC…
Rh1	Salmo_salar|Exorh-2	Salmo salar	707	pseudogene	NC_027312.1	18073250	18068126	-	-/-/-/-	ATGAACGGCACAGAGGGCCCAAACTTCTACGTGCCCTTATCTAACAAACCTGGGGTGGTGCAGAGCCCCTTTGAGTACCTTCAGTATTACCTAGCTGCACCCTGGAAGTACTCTCTCCTCACTTCCTACATGATCTTTCTTGTCACAGCCTTCCCTATCAACTTCTTACGCTCTACGTCACGCTGTAGCGCAAGACGCTACTGACCCCCCTGAACTACATCCTGTTGAACTTGGCTGTCGCTGACCTCTCCATGGTGGTGGGGGGCTTCACTGTGACCCTCGCCACGGCCCTACAGGGCTACTTCTTCCTGGGCGTTACCAGATGCAACATTGAAGGATTCTTCACCACTATGGGAGAGGAAATCTCCCTTTGGTCTCTGGTGTTATTGGCCATTGAGC…	early stop codon
Rh1	Salmo_salar|Rh1	Salmo salar	1065	complete	NC_027312.1	17385336	17384272	-	D/E/Y/A	ATGAACGGCACAGAGGGACCAGATTTCTACGTCCCTATGTCCAATGCTACTGGCATTGTTAGGAACCCCTATGAATACCCCCAGTACTACCTTGTCAGCCCAGCGGCGTACTCACTCATGGCCGCCTACATGTTCTTCCTCATCCTCACCGGCTTCCCCATCAACTTCCTCACACTCTACGTCACCATCGAGCACAAAAAGCTGAGGACCGCCCTGAACTACATCCTGCTCAACCTGGCTGTGGCCGATCTCTTCATGGTTATCGGCGGCTTCACCACTACGATGTACACCTCCATGCATGGCTATTTCGTCTTTGGAAGAACGGGCTGCAACATCGAGGCATTCTTTGCTACCCATGGTGGTGAGATTGGCCTGTGGTCCCTGGTCGTCCTGGCTATC…
Rh1	Salmo_salar|Rh1-2-1	Salmo salar	834	pseudogene	NC_027321.1	19164632	19165465	-	-/-/-/-	AAATGGAAATGTACTACCTGGCTGAGCCCTGGGCCTACGCATGTCTGTCCGCATACATGTTCTTCCTCATCATCACCTGCTTTCCCATCAACTTCCTCACACTCTACGTCATCATGAAACACAAGAAGCTGCGGACGGCCCTCAACTCCATCCTGGTCAACCTGGCTGTGGCCGATCTCTTCACAGTGTTTAGCGGTTTCACCACCACGCTCAACACCTCCATGAACGGCTACTTCGCCTTCGGCTGCACCATTGAGGGCTTTTACCAATTTCTGCTTCGGGGAGAGCCATGCCATCACAGGTGTGGCATTCACCTGGGTGAAGACTGCTGCTGCTTCCGTGCCCCCTCTGTTCGGCTGATCACGTTTACATCCCAGAGAGCATGCAGTACTCACGCGG…
Rh1	Salmo_salar|Rh1-2-2	Salmo salar	968	pseudogene	NC_027311.1:-	67239545	67240512	+	-/-/-/-	AGTACCCTCAGTACTAGCTGGCTGATCTCTGAGCCTACGCATTTATGTCCGCATACATGTTCTTCCTCATCATCACCTGCCTTACCATCAACTTCCTCACATTCTAAGTCACCATCGAGCACAAGAAGCAGCGGACGGCCCTCCACTAAATCCTGCTCAACCTGAATGTGGCTGATCTCGTCACGGCGTTCAGCGGCTTCACCACCACACTCTACACCTCCATGAACGGCTACTTCGTCTTTGGCCTCACCAGCTACATCATTGAGGGCTTCTGCGCTACCCACGGCGGTCAGACCGCCCTCTGGTTCCTGGTGGTGTTGTGTATCGAAAGGAGGTTGGTTGTCTGCAAAGCCTATTGTAAACTTGTGCTTCAGGGAGAGCCATGCCATAATGGTGGTG…
Rh1	Scleropages_formosus|Exorh	Scleropages formosus	1062	complete	KV409965.1	1675874	1679240	-	D/E/F/A	ATGAATGGAACGGAGGGTCCCGACTTCTACGTGCCCATGTCCAATAAGACGGGCTTGGTGCGGAGCCCCTTCGAGTTCCCCCAGTACTACCTGGCCGAGCCCTGGAAGTACTCCCTGCTGGCAGCCTACATGCTCTTTCTCATCATCACGGCCTTTCCCATCAACTTCCTCACGCTCTACGTCACCATCCAGCACAAGAAGCTTCGCACTCCGCTCAACTACATCCTGCTCAACCTGGCTGTGGCCGACCTCTTCATGGTGGTCGGGGGGTTCACCACCACCCTCTACACCTCTCTGCATGGTTACTTCGTCCTGGGGGTCTTGGGCTGCAACACAGAGGGCTTTTTCGCCACCCTGGGGGGGGAGATCGCCCTGTGGTCCTTGGTGGTGCTGGCGGTG…
Rh1	Scleropages_formosus|Rh1	Scleropages formosus	1059	complete	KV409962.1	1008866	1009924	-	D/E/F/A	ATGAACGGCACAGAAGGCCCCAACTTCTACGTCCCCTTTTCCAACGCCACCGGCGTGGTGAGGAGCCCCTTTGAGTACCCGCAGTACTACCTAGCCGAGCCGTGGGCGTTCTCCGCGCTGGCAGCCTACATGTTCTTCCTCATCCTCTTCGGCTTCCCCATCAACTTCCTCACACTGTACGTGACCATCGAGCACAAGAAGCTGAGGACGCCCCTAAACTACATCCTGCTCAACCTGGCCGTGGCCGACCTCTTCATGGTCTTCGGAGGCTTCACAACCACGATGTACACGTCAATGCACGGCTACTTCGTCTTCGGCACCACCGGTTGCAACCTAGAAGGATTCTTTGCTACCACCGGCGGTGAGATTGCCCTCTGGTCCCTGGTCGTGCTGGCCGTC…
Rh1	Sebastes_aleutianus|Exorh	Sebastes aleutianus	1062	complete	LHVS01S000296.1	248714	256727	+	D/E/F/A	ATGAATGGCACAGAAGGACCCAACTTTTATGTCCCCATGTCTAACAAGACTGGGGTGGTTCGCAGCCCATTTGAGCACCCTCAGTACTACCTGGCTGAGCCCTGGAAGTACTCTCTTGTGGCTGCGTACATGCTGTTCCTCATCATCACTGCCTTCCCCATAAACTTCCTCACCCTCTATGTCACCGTTAAAAACAAAAAGCTGAGGACCCCTCTGAACTTTGTCCTGCTCAACCTGGCGGTGGCCGACCTCTTCATGGTCATTGGGGGCTTCACCGTAACTCTCTACACAGCCCTGCACGGATACTTCATCTTAGGGGTCAGCGGCTGCAACATTGAGGGATTCTTCGCCACCTTAGGAGGGGAGATTGCTCTCTGGTCTCTGGTGGTTTTGGCTATT…
Rh1	Sebastes_aleutianus|Rh1	Sebastes aleutianus	1059	complete	LHVS01S000282.1	427026	428084	-	N/E/F/A	ATGAACGGCACAGAGGGACCATACTTCTATGTCCCTATGGTAAACACCACCGGCATTGTCCGGAGTCCTTATGATTACCCTCAGTACTACCTTGTCAACCCAGCAGCTTACGCTGCCCTGGGGGCCTACATGTTCCTGCTCATCCTTCTTGGCTTCCCCATCAACTTCCTCACTCTGTACGTCACCCTCGAACACAAGAAGCTGCGGACCCCTCTAAACTACATCCTGCTGAATCTCGCGGTGGCTAACCTCTTCATGGTGTTTGGAGGATTCACCACAACGATGTACACCTCTATGCACGGCTACTTCGTCCTAGGACGCCTCGGCTGCAACCTGGAAGGATTCTTTGCTACCGTCGGCGGTGAGATAGCCCTCTGGTCACTGGTCGTTCTGGCTGTT…
Rh1	Sinocyclocheilus_anshuiensis|Exorh-2	Sinocyclocheilus anshuiensis	1065	complete	NW_015537942.1	146041	153366	+	D/E/F/A	ATGAATGGAACGGAAGGTCCGAACTTCTACGTGCCCATGTCCAACAGGACGGGTTTGGTGCGCAGCCCGTTTGAGGAGCCGCAGTACTACCTGGCAGAGCCATGGAAGTACTCGCTCCTGGCGGCGTACATGCTCTTCCTCATCATCACTGCATTCCCCGTCAACTTCCTCACGCTCTACGTTACCGTGCAGCACAAGAAGCTGCGCACGCCGCTCAACTACATCCTGCTCAATCTGGCCGTGGCCGACCTGTTCATGGTGGTGGGAGGCTTCACCGTCACCCTCTACACCTCGCTGCACGGATACTTCGTCCTGGGGGTCACCGGCTGCAACATCGAAGGCTTCTTCGCCACGCTGGGCGGTGAGATCGCGCTGTGGTCTTTGGTGGTTTTGGCTGTC…
Rh1	Sinocyclocheilus_anshuiensis|Exorh-1	Sinocyclocheilus anshuiensis	1065	complete	NW_015545835.1	31513	36312	+	D/E/F/A	ATGAATGGAACGGAAGGTCCGAACTTCTACGTGCCCATGTCCAACAGGACGGGTTTGGTGCGCAGCCCGTTTGAGGAGCCGCAGTACTACCTAGCAGAGCCGTGGAAGTACTCGCTCCTGGCGGCGTACATGCTCTTCCTCATCATCACTGCATTCCCCGTCAACTTCCTCACGCTCTACGTCACCGTGCAGCACAAGAAGCTGCGCACGCCGCTCAACTACATCCTGCTCAATCTGGCCGTGGCCGACCTGTTCATGGTGGTGGGAGGCTTCACCGTCACCCTCTACACCTCGCTGCACGGATACTTCGTCCTGGGGGTCACCGGCTGCAACATCGAAGGCTTCTTCGCCACGCTGGGTGGTGAGATCGCGCTGTGGTCTCTGGTGGTTTTGGCTGTC…
Rh1	Sinocyclocheilus_anshuiensis|Rh1-1-1	Sinocyclocheilus anshuiensis	1065	complete	NW_015536475.1	26434	27786	-	D/E/F/A	ATGAACGGTACAGAGGGACCGGCATTCTACGTGCCTATGTCCAACGCCACCGGCATTGTTAGGAGCCCGTACGAGTATCCCCAGTACTACCTGGTGGCGCCATGGGCATACGCCTGCCTGGCCGCATACATGTTCTTCCTCATCCTCACCGGCTTCCCCGTCAATTTCCTCACTCTGTACGTCACCATCGAGCACAAGAAGCTGCGTACACCTCTCAACTACATTCTGCTGAACCTCGCCATTTCCGACCTCTTCATGGTGTTCGGTGGCTTCACCACAACGATGTACACCTCGATGCATGGCTACTTCGTTCTCGGACGCATCGGCTGCAACCTCGAAGGCTTCTTCGCAACCCTGGGTGGTGAAATGGGCCTTTGGTCCCTGGTGGTGCTGGCCTTT…
Rh1	Sinocyclocheilus_anshuiensis|Rh1-1-2	Sinocyclocheilus anshuiensis	1065	pseudogene	NW_015555856.1	128421	129485	-	-/-/-/-	ATGAACGGTACAGAGGGACCGGCATTCTACGTGCCTATGTCCAACGCCACCGGCATTGTTAGGAGCCCGTACGAGTATCCCCAGTACTACCTGGTGGCGCCATGGGCATACGCCTGCCTGGCCGCATACATGTTCTTCCTCATCCTCACCGGCTTCCCCGTCAATTTCCTCACTCTGTACGTCACCATCGAGCACAAGAAGCTGCGTACACCTCTCAACTACATTCTGCTGAACCTCGCCATTTCCGACCTCTTCATGGTGTTCGGTGGCTTCACCACAACGATGTACACCTCGATGCATGGCTACTTCGTTCTCGGACGCATCGGCTGCAACCTCGAAGGCTTCTTCGCAACCCTGGGTGGTGAAATGGGCCTTTGGTCCCTGGTGGTGCTGGCCTTC…	in frame stop codon
Rh1	Sinocyclocheilus_anshuiensis|Rh1-2-1	Sinocyclocheilus anshuiensis	1065	complete	NW_015544201.1	802745	804125	-	D/E/F/A	ATGAATGGCACAGAGGGACCAGACTTTTACGTTCCGATGTCCAATATGACTGGTGTGGTGCGCAGCCCTTATGAATACCCGCAATTCTACCTGGCCTCACCGATGGCATTCTACTGCGTCGCTGCATACATGTTCTTCCTCATCATGACCTGCATTCCCATCAACGGCCTCACATTGTATGTGACCATTGAAAACAAGAAGCTTCGAACCCCCCTGAACTACATCCTTCTGAACCTAGCTGTGGCTGATCTCTTTATGGTGTTTGGTGGATTCACGACTACCTTCTACACCTCCCTACATGGATATTTCGTCCTAGGACGTGCCGGCTGCAATCTGGAGGGTCTCTTTGCTACTCTCGGTGGTGAGATTGCGCTCTGGTCTCTGGTTGTCTTGGCTGTT…
Rh1	Sinocyclocheilus_anshuiensis|Rh1-2-2	Sinocyclocheilus anshuiensis	789	truncated	NW_015548296.1	2397009	2398406	+	-/-/-/-	ATGATGATGATGAAAAAGTTTTCCCTCTCTTACTATATCAAGAACACCGGCTGCAACTTGGAGGGTCTCTTCGCTACTCTCGGCGGTGAGATTGCACTCTGGTCTCTGGTTGTCTTGGCTGTGGAGAGATGGGTGGTTGTCTGCAAGCCCTTCACCAAATTTCGCTTCACGCAACTCCACGCCACTTTTGGTGTCGCTATTTCTTGGACAATGGCCTGTTCGTGTGCCTTACCGCCTCTCCTCGGATGGTCCCGCTACATCCCCGAGGGCCTGCAGTGTTCGTGTGGAGTGGACTATTACAAGTTGAATCCTGAGACTGAGAACAAGTCTTTTGTTATCTACATGTTCGTCGTGCACTTCTCAATTCCTCTCACCATCATTTCTTTCTGCTACGGCCAA…
Rh1	Sinocyclocheilus_grahami |Exorh-2	Sinocyclocheilus grahami	1065	complete	NW_015505533.1	425949	433366	+	D/E/F/A	ATGAATGGAACGGAAGGTCCGAACTTCTACGTGCCCATGTCCAACAGGACGGGTTTGGTGCGCAGCCCGTTTGAGGAGCCGCAGTACTACCTAGCAGAGCCATGGAAGTACTCGCTCCTGGCGGCGTACATGCTTTTCCTCATCATCACTGCATTCCCCGTCAACTTCCTCACGCTCTACGTCACCGTGCAGCACAAGAAGCTGCGCACGCCACTCAACTACATCCTGCTCAATCTGGCTGTGGCTGACCTGTTCATGGTGGTGGGAGGCTTCACCGTCACCCTCTACACCTCTCTGCATGGATACTTTGTCCTGGGGGTCACCGGCTGCAACATCGAAGGCTTCTTCGCCACGCTGGGCGGTGAGATCGCGCTGTGGTCTCTGGTGGTTTTGGCTGTC…
Rh1	Sinocyclocheilus_grahami |Exorh-1	Sinocyclocheilus grahami	949	truncated	NW_015509538.1	20578	22610	-	-/-/-/-	CCTGGCGGCGTACATGCTTTTCCTCATCATCACTGCATTCCCCGTCAACTTCCTCACGCTCTACGTCACCGTGCAGCACAAGAAGCTGCGCACGCCACTCAACTACATCCTGCTCAATCTGGCTGTGGCTGACCTGTTCATGGTGGTGGGAGGCTTCACCGTCACCCTCTACACCGCCCTGCATGGATACTTCGTCCTGGGGGTCACCGGCTGCAACATCGAAGGCTTCTTTGCCACGCTGGGCGGTGAGATCGCGCTGTGGTCTCTGGTGGTTTTGGCTGTCGAGCGCTATATTGTGGTGTGTAAGCCGATGACAACGTTTCGTTTCGGAGAGAAGCACGCCATCGTGGGAGTGGGCTTCACCTGGGTCATGGCCCTCACCTGCTGCATGCCGCCCCT…	First exon truncated and located at NW_015506179.1(233292-233541)
Rh1	Sinocyclocheilus_grahami |Rh1-1-1	Sinocyclocheilus grahami	870	truncated	NW_015513650.1	4130	4999	+	-/-/-/-	ATGAACGGTACAGAGGGACCGGCATTCTACGTGCCTATGTCCAACGCCACCGGCATTGTTAGGAGCCCGTACGAGTATCCCCAGTACTACCTGGTGGCGCCATGGGCATATGCCTGCCTGGCCGCATACATGTTCTTCCTCATCCTCACCGGCTTCCCCGTCAATTTCCTCACTCTGTACGTCACCATCGAGCACAAGAAGCTGCGTACACCTCTCAACTACATTCTGCTGAACCTCGCCATTTCCGACCTCTTCATGGTGTTCGGTGGCTTCACCACGACGATGTACACCTCGATGCATGGCTACTTCGTTCTTGGACGCATCGGCTGCAACCTCGAAGGCTTCTTCGCAACCCTGGGTGGTGAAATGGGCCTTTGGTCCCTGGTGGTGCTGGCCTTT…	followed by N's in genome assembly
Rh1	Sinocyclocheilus_grahami |Rh1-1-2	Sinocyclocheilus grahami	51	pseudogene	NW_015505533.1	246276	246326	+	-/-/-/-	TCCAAGACCGAGGCTTCGTCCGTGTCTTCCAGCTCCGTGTCCCCAGCGTAA	only found 51 bps
Rh1	Sinocyclocheilus_grahami |Rh1-2-2	Sinocyclocheilus grahami	1065	complete	NW_015505181.1	3915501	3916884	+	D/E/F/A	ATGAATGGCACAGAGGGACCAGACTTTTACGTTCCGATGTCCAATGTGACTGGTGAGGTGCGCAGCCCTTATGAATACCCGCAATTCTACCTGGCCTCACCGATGGCATTTTACTGCGTCGCTGCATACATGTTCTTCCTCATCATGACCTGCATTCCCATCAACGGCCTCACATTGTATGTGACCATTGAAAACAAGAAGCTTCGAACCCCCCTGAACTACATCCTTCTGAACCTAGCTGTGGCCGATCTCTTTATGGTGTTTGGTGGATTCACGACTACCTTCTACACCTCCTTACATGGATATTTCGTCCTAGGACGTGCCGGCTGCAATCTGGAGGGCCTCTTTGCTACTCTCGGTGGTGAGATTGCGCTCTGGTCACTGGTTGTCTTGGCTGTT…
Rh1	Sinocyclocheilus_grahami |Rh1-2-2	Sinocyclocheilus grahami	1062	pseudogene	NW_015505304.1	1771215	1772501	+	-/-/-/-	ATGAGTGGCACGGAGGGACCAGACTTTTACGTTCCCATGTCCAATGTGACTGGTGTGGTGCGCAGCCCTTATGAGTACCCACAATTCTACCTGGCCTCACCGTTGGCATTCTACTCTGTCGCCGTGTACATGCTCTTCCTCATCGTGACCTGCATTCCAACCAACGGCCTCACATTGAACGTGACAATTAAAAACAAAAAGCTGCGGACACCCCTGAACTACATCCTTCTGAACTTAGCCGTGGCCGACCTCTTTATGGTGTTTGGTGGATTCACGACCACCTTCTACACCTCNNNNNNNNNNNNNNNNNNNNNNNNNNNNNNNGGCTGCAACTTGGAGGGTCTCTTCGCTACTCTTGGCGGCGAGATCACACTCTCTCTGGTTGTCTTGGCTGTGGAG…	N's <100, with one deletion that causes frameshift
Rh1	Sinocyclocheilus_rhinocerous|Exorh-2	Sinocyclocheilus rhinocerous	1065	complete	NW_015644382.1	109727	116317	-	D/E/F/A	ATGAATGGAACGGAAGGTCCGAACTTCTACGTGCCCATGTCCAACAGGACGGGTTTGGTGCGCAGCCCGTTTGAGGAGCCGCAGTACTACCTGGCAGAGCCGTGGAAGTACTCGCTCCTGGCGGCGTACATGCTCTTCCTCATCATCACTGCATTCCCCGTCAACTTCCTCACGCTCTACATCACCGTGCAGCACAAGAAGCTGCGCACGCCCCTCAACTACATCCTGCTCAATCTGGCCGTGGCCGACCTGTTCATGGTGGTGGGAGGCTTCACCGTCACCCTCTACACCTCCCTGCACGGATACTTCGTCCTGGGGGTCACCGGCTGCAACATCGAAGGCTTCTTCGCCACGCTGGGCGGTGAGATCGCGCTGTGGTCTCTGGTGGTTTTGGCTGTC…
Rh1	Sinocyclocheilus_rhinocerous|Exorh-1	Sinocyclocheilus rhinocerous	1065	complete	NW_015636371.1	155895	160555	-	D/E/F/A	ATGAATGGAACGGAAGGTCCGAACTTCTACGTGCCCATGTCCAACAGGACGGGTTTGGTGCGCAGCCCGTTTGAGGAGCCGCAGTACTACCTGGCAGAGCCGTGGAAGTACTCGCTCCTGGCGGCGTACATGCTCTTCCTCATCATCACTGCATTCCCCGTCAACTTCCTCACGCTCTACATCACCGTGCAGCACAAGAAGCTGCGCACGCCCCTCAACTACATCCTGCTCAATCTGGCCGTGGCCGACCTGTTCATGGTGGTGGGAGGCTTCACCGTCACCCTCTACACCTCCCTGCACGGATACTTCGTCCTGGGGGTCACCGGCTGCAACATCGAAGGCTTCTTCGCCACGCTGGGCGGTGAGATCGCGCTGTGGTCTCTGGTGGTTTTGGCTGTC…
Rh1	Sinocyclocheilus_rhinocerous|Rh1-1-2	Sinocyclocheilus rhinocerous	1065	complete	NW_015636371.1	291079	292651	-	D/E/F/A	ATGAACGGTACAGAGGGACCGGCATTCTATGTGCCTATGTCCAACGCCACCGGTGTTGTTAGGAGCCCGTACGAGTATCCCCAGTACTACCTGGTGGCGCCATGGGCATACGCCTGCCTGGCCGCATACATGTTCTTCCTCATCCTCACCGGCTTCCCCGTCAATTTCCTCACTCTGTACGTCACCATCGAGCACAAGAAGCTGCGTACACCTCTCAACTACATTCTGCTGAACCTCGCCATTTCCGACCTCTTCATGGTGTTCGGTGGATTCACCACGACGATGTACACCTCGATGCATGGCTACTTCGTTCTTGGACGCATCGGCTGCAACCTCGAAGGCTTCTTCGCAACCCTGGGTGGTGAAATGGGCCTTTGGTCCCTGGTGGTGCTGGCCTTT…
Rh1	Sinocyclocheilus_rhinocerous|Rh1-1-1	Sinocyclocheilus rhinocerous	1065	complete	NW_015667295.1	70343	71924	+	D/E/F/A	ATGAACGGTACAGAGGGACCGGCATTCTACGTGCCTATGTCCAACGCCACCGGCATTGTTAGGAGCCCGTACGAGTATCCCCAGTACTACCTGGTGGCGCCATGGGCATACGCCTGCCTGGCCGCGTACATGTTCTTCCTCATCCTCACCGGCTTCCCCGTCAATTTCCTCACTCTGTATGTCACCATCGAGCACAAGAAGCTGCGTACACCTCTCAACTACATTCTGCTGAACCTCGCCATTTCCGACCTCTTCATGGTGTTCGGTGGCTTCACCACGACGATGTACACCTCGATGCATGGCTACTTCATTCTCGGACGCATCGGCTGCAACCTCGAAGGCTTCTTCGCAACCCTGGGTGGTGAAATGGGCCTTTGGTCCCTGGTGGTGCTGGCCTTT…
Rh1	Sinocyclocheilus_rhinocerous|Rh1-2-1	Sinocyclocheilus rhinocerous	1065	complete	NW_015655381.1	312381	313762	-	D/E/F/A	ATGAATGGCACAGAGGGACCAGACTTTTACGTTCCGATGTCCAATGTGACTGGTGTGGTGCGCAGCCCTTATGAATACCCGCAATTCTACCTGGCCTCACCGATGGCATTCTACTGCGTCGCTGCATACATGTTCTTCCTCATCGTGACCTGCATTCCCATCAACGGCCTCACATTGTACGTGACCATTGAAAACAAGAAGCTTCGAACCCCCCTGAACTACATCCTTCTGAACCTAGCTGTGGCCGATCTCTTTATGGTGTTTGGTGGATTCACGACTACCTTCTACACCTCCTTACATGGATATTTCGTCCTAGGACCTGCCGGCTGCAATCTGGAGGGTCTCTTTGCTACTCTCGGTGGTGAGATTGCGCTCTGGTCTCTGGTTGTCTTGGCTGTT…
Rh1	Sinocyclocheilus_rhinocerous|Rh1-2-2	Sinocyclocheilus rhinocerous	1065	pseudogene	NW_015662957.1	444107	445403	-	-/-/-/-	ATGAGTGGCACGGAAGGACCAGACTTTTACGTTCCCATGTCCAATGTGACTGGCGTGGTGCGCAGCCCTTATGAGTACCCACAATTCTACCTGGCCTCACCATTGGCATTCTACTGTGTCGCCGCCTACATGCTCTTCCTCATCGTGACCTGCATTCCCATCAACGGCCTCACATTGTACGTGACCATTAAAAACAAAAAGCTGCGGACACCCCTGAACTACATCCTTCTAAACTTAGCTGTGGTCGACCTCTTTATGGTGTTTGGTGGATTCACGACCACCTTCTACACCTCCTTACATGGATATTTCGTCCTAGGACGTGCCGGCTGCAACTTGGAGGGTCTCTTTGCTACTCTCGGCAGTGAGATTGCACTCTGGTCTCTGGTTGTCTTGGCTGTG…	in frame stop codon
Rh1	Stegastes_partitus|Exorh	Stegastes partitus	1062	complete	NW_007578351.1	346963	352072	-	D/E/F/A	ATGAATGGCACAGAAGGACCCAACTTTTATGTCCCCATGTCTAACAAGACTGGGGTGGTGCGCAGCCCATTTGAGTTCCCTCAGTACTACCTGGCTGAGCCCTGGAAGTACTCTCTTCTGGCTGCTTACATGTTCTTCCTCATCATCACTGCCTTCCCCATCAACTTTCTCACCCTCTATGTCACTGTCCAGCACAAAAAGCTGAGGACCCCACTGAACTACGTCCTGCTCAACCTGGCTGTGGCTGACCTCTTTATGGTGGTCGGGGGCTTCACAGTTACTCTCTACACAGCCCTGCATGGATATTTCACCTTAGGGGTCATTGGCTGCAATATTGAAGGATTCTTTGCCACCTTAGGAGGAGAGATTGGTCTCTGGTCTCTGGTGGTTTTGGCTATT…
Rh1	Stegastes_partitus|Rh1	Stegastes partitus	1059	complete	NW_007578885.1	164509	165567	-	N/E/F/A	ATGAATGGCACAGAGGGACCCTTTTTCTATGTCCCTATGGTAAACACCACCGGCATTGTCCGGAGTCCTTATGAATATCCTCAGTACTACCTTGTCAACCCAGCAGCCTATGCTGCTCTGGGCGCCTACATGTTCTTCCTCATCCTCGCTGGATTCCCAATCAACTTCCTCACCCTCTACGTGACCCTCGAACACAAGAAGCTGCGAACCCCTCTAAACTACATCCTGCTGAACCTTGCGGTGGCTAACCTCTTCATGGTGTTTGGAGGATTCACCACAACGATGTACACCTCTATGCACGGCTACTTCGTCCTCGGACGCCTTGGCTGCAATCTGGAAGGATTCTTTGCTACCCTCGGCGGTGAGATTGCCCTCTGGTCACTGGTTGTTCTGGCTATT…
Rh1	Tachysurus_fulvidraco|Exorh	Tachysurus fulvidraco	1065	complete	scaffold_82	1631218	1634384	+	G/E/F/A	ATGAACGGGACGGAGGGTCCAAACTTCTACGTGCCGATGTCTAATAAGACAGGCTTGGTGCGGAGCCCTTTCGAGGAGCCTCAGTACTACCTCGCCGAGCCGTGGAAGTATTCTCTGCTAGCCGCCTACATGCTTTTCCTCATGATCACCGCCTTCCCGATTAACTTCCTCACACTTTACATCACAGTGAAACACAAGAAACTCCGCACACCGCTTAACTACATTCTTCTGAACCTGGCTGTTGCCGGTTTGTTCATGGTCTTCGGAGGCTTCACGGTCACTTTCTTCACTGCCCTGCATGGCTATTTTGTCCTGGGTGTAACTGGGTGCAATATTGAGGGTTTTTTTGCCACCATGGGAGGTGAGATTGGCCTGTGGTCCTTGGTAGTTTTGGCTATT…
Rh1	Tachysurus_fulvidraco|Rh1	Tachysurus fulvidraco	1065	complete	scaffold_82	1107301	1108365	-	D/I/Y/A	ATGAATGGAACAGAGGGCCCGTTCTTTTACGTGCCCATGTCCAATGCCACCGGCATTGTGAAGAGTCCATACGATTATCCTCAGTACTACCTAGTGGCACCATGGGCTTACGCCATGCTGGGAGCTTACATGTTCTTCCTCATTATCGTCGGCTTCCCAATCAACTTCCTTACGCTGTACGTCACCATTGAGCACAAGAAGCTGCGCACACCCCTAAACTACATCCTCTTGAACTTGGCAGTTGCTGACTTGTTAATGGTGTTTGGAGGCTTCACAACCACGGTATACACATCTATGCATGGCTACTTCGTCTTTGGGCGCCTTGGCTGCAACCTGGAAGGCTTCTTTGCAACTTTTGGTGGTATCAACTCACTCTGGTGCCTGGTCGTGCTCTCCATT…
Rh1	Tachysurus_fulvidraco|Rh1-2	Tachysurus fulvidraco	999	complete	scaffold_245	251302	252300	+	D/Q/F/S	ATGAACAGCACAGAGGGCCCCGATTTCTACATCCCAATGTCCAACGCTACTGGACTAGTCAGGAGCCCTCACGAGTATCCACAGTACTACCTGGCAGAACCATGGGTCTTCTCCTTCCTCACCATCTACATGTTTTTCCTTATCCTTATGGGTATTCCTGTCAACTTGTTCACACTCTGCGTCACGGTCCTGCACAAGAATCTACGCACGCCGATCTACTACATGGTGGTGAACATGACGATGGCTGACCTCCTCGTAATCGTTATCAGCTTTCCTTTCACCATGCACGCAGCAATGCACGGCTATTTCGTCCGTGGAATGGTGGGATGCAACTTTGAAGGCTTCTTGACAGTGCATGGTATCCAGATCTCATTGTGGTCCTTGGTGGTCCTGTCCGTA…
Rh1	Takifugu_flavidus|Exorh	Takifugu flavidus	1062	complete	KE122125.1	254042	256490	-	D/E/F/A	ATGAACGGCACGGAAGGACCCAACTTTTATATCCCCATGTCTAACAAGACTGGGGTGGTCCGCAGCCCATTTGAGTACCCTCAGTATTACCTGGCTGAGCCCTGGAAGTACTCTCTTGTAGCTGCGTACATGCTGTTCCTAATCATCACCGCCTTCCCTGTCAACTTCCTCACTCTCTTTGTGACCGTGAAGCACAAAAAGCTGAGGACCCCCCTGAACTACGTCCTGCTCAACCTGGCTGTGGCCGACCTCTTCATGGTCATCGGCGGATTCACGGTCACGCTTTACACGGCCCTGCACGCCTACTTTGTTTTGGGGGTCACCGGCTGCAACATTGAAGGATTCTTTGCCACTTTAGGAGGGGAGATTGCTCTCTGGTCGCTGGTGGTCTTGGCTGTT…
Rh1	Takifugu_flavidus|Rh1	Takifugu flavidus	1062	complete	KE122125.1	15472	16533	-	D/E/F/A	ATGAACGGCACGGAGGGACCATTTTTCTATGTCCCTATGGTAAACACCACCGGCATCGTCCGGAGTCCTTATGATTACCCTCAGTACTATCTCGTCAACCCAGCAGCTTACGCCGCTCTGGGTGCCTACATGTTCCTGCTCATCCTTCTCGGCTTCCCCATCAACTTCCTCACTCTGTATGTCACCATTGAACACAAGAAGCTGCGGACCCCTCTAAACTACATCTTGCTCAACCTGGCAGTCGCCGACCTCTTCATGGTGTTCGGAGGATTCACCACAACGATGTACACCTCTATGCACGGCTACTTTGTGCTTGGACGCCTTGGTTGCAATCTGGAAGGCTTCTTNGCCACCCTGGGAGGTGAGATTGGCCTCTGGTCGCTAGTTGTTTTGGCTATT…	with 1N's in coding region that cause no frameshift
Rh1	Takifugu_rubripes|Exorh	Takifugu rubripes	1062	complete	NC_018892.1	9839533	9842819	-	D/E/F/A	ATGAACGGCACGGAAGGACCCAACTTTTATATCCCCATGTCTAACAAGACTGGGGTGGTCCGCAGCCCATTTGAGTACCCTCAGTATTACCTGGCTGAGCCCTGGAAGTACTCTCTTGTAGCTGCGTACATGCTGTTCCTAATCATCACCGCCTTCCCTGTCAACTTCCTCACTCTCTTTGTGACCGTGAAGCACAAAAAGCTGAGGACCCCCCTGAACTACGTCCTGCTCAACCTGGCTGTGGCCGACCTCTTCATGGTCATCGGCGGATTCACGGTCACGCTTTACACGGCCCTGCACGCCTACTTTGTTTTGGGGGTCACCGGCTGCAACATTGAAGGATTCTTTGCCACTTTAGGAGGGGAGATTGCTCTCTGGTCGCTGGTGGTCTTGGCTGTT…
Rh1	Takifugu_rubripes|Rh1	Takifugu rubripes	1062	complete	NW_004071265.1	78217	79729	+	D/E/F/A	ATGAACGGCACGGAGGGACCATTTTTCTATGTCCCTATGGTAAACACCACCGGCGTCGTCCGGAGTCCTTATGATTACCCTCAGTACTATCTCGTCAACCCAGCAGCTTACGCCGCTCTGGGGGCCTACATGTTCCTGCTCATCCTTCTCGGCTTCCCCATCAACTTCCTCACTCTGTATGTCACCATTGAACACAAGAAGCTGCGGACCCCTCTAAACTACATCTTGCTCAACCTGGCAGTCGCCGACCTCTTCATGGTGTTCGGAGGATTCACCACAACGATGTACACCTCTATGCACGGCTACTTTGTGCTTGGACGCCTTGGTTGCAATCTGGAAGGCTTCTTCGCCACCCTGGGAGGTGAGATTGGCCTCTGGTCGCTAGTTGTTTTGGCTATT…
Rh1	Tetraodon_nigroviridis|Exorh	Tetraodon nigroviridis	1062	complete	Chr. 9	6675523	6677954	-	D/E/F/A	ATGAACGGAACAGAAGGACCCAACTTTTATGTCCCCATGTCTAACAAGACTGGGGTGGTCCGCAGCCCATTTGAGTACCCTCAGTACTACCTGGCTGAGCCTTGGAAGTACTCTCTTGTCGCTGCTTACATGCTGTTTCTAATCGTCACCGCCTTCCCCGTCAACTTCCTCACCCTCTTTGTGACTGTGAAGCACAAAAAGCTGAGGACCCCGCTGAACTATGTCCTGCTGAACCTGGCGGTGGCCGACCTCTTCATGGTCATCGGGGGCTTCACGGTCACTCTCTACACCGCTCTGCATGCCTACTTTGTTTTGGGGGTCACCGGCTGCAACATTGAAGGATTCTTTGCTACTTTAGGAGGGGAGATTGCTCTCTGGTCTCTGGTGGTCTTGGCAATT…
Rh1	Tetraodon_nigroviridis|Rh1	Tetraodon nigroviridis	1062	complete	Chr. 9	6477142	6478203	-	N/E/F/A	ATGAACGGCACAGAGGGACCCTTTTTCTATGTCCCTATGCTAAACACCACCGGCATCGTCCGGAGTCCTTATGACTATCCTCAGTACTATCTCGTCAACCCGGCAGCCTACGCTGCTCTGGGGGCCTACATGTTCCTGCTCATCCTTCTCGGCTTCCCCATCAACTTCCTCACTCTGTATGTCACCATTGAACACAAGAAGCTGCGGACCCCTTTGAACTACATCCTGCTCAACCTGGCAGTGGCCAACCTCTTCATGGTGTTCGGAGGATTCACCACAACGATGTACACCTCCATGCATGGCTACTTCGTGCTGGGACGCCTTGGTTGCAACCTGGAAGGCTTCTTTGCCACCCTCGGCGGTGAGATTGGCCTCTGGTCGCTGGTTGTTTTGGCCATT…
Rh1	Thunnus_orientalis|Exorh	Thunnus orientalis	1065	complete	superscaffoldBa00000119	93620	95938	-	D/E/F/A	ATGAATGGCACAGAAGGACCCAACTTTTATATCCCCATGTCTAACAAGACTGGGTTGGTCCGCAGCCCATTTGAGTACCCTCAGTACTACCTGGCTGAGCCCTGGAAGTACTCTCTTTTGGCTGCGTACATGCTGTTCCTCATCATCACTGCCTTCCCCATCAACTTCCTCACCCTCTATGTTACCGTCAAACACAAAAAACTGAGGACCCCTCTGAACTACGTCTTGCTCAACCTCGCTGTGGCCGACCTCTTCATGGTTGTCGGTGGCTTCACAGTTACTCTCTTCACAGCCCTGCATGGATACTTCAGCTTAGGGGTCACCGGCTGCAACATTGAAGGATTCTTTGCCACCTTAGGAGGAGAAATTGCTCTCTGGTCTCTGGTGGTTTTGGCTATT…
Rh1	Thunnus_orientalis|Rh1	Thunnus orientalis	1065	complete	superscaffoldBa00000133	153936	155000	+	D/Q/F/A	ATGAACGGCACAGAGGGACCCTATTTCTATGTCCCTATGGTTAACACCACCGGCGTTGTCCGGAGTCCTTATGATTATCCTCAGTACTACCTTGTCAACCCAGCAGCTTATGCTGCCCTGGGTGCCTACATGTTTTTACTCATCCTTCTTGGCTTTCCCATCAACTTCCTCACTCTGTACGTCACCATCGAACACAAGAAGCTGCGAACCCCTCTAAACTACATCCTGCTGAATCTCGCGGTGGCTGACCTCTTCATGGTGTTCGGAGGATTCACGACAACGATGTACACCTCTATGCATGGCTACTTCGTCCTTGGACGCCTTGGCTGCAATCTGGAAGGATTCTTTGCTACCCATGGTGGTCAGATTGCCCTCTGGTCACTGGTTGTTCTGGCTATT…
Rh1	Xiphophorus_couchianus|Rh1	Xiphophorus couchianus	1065	complete	KQ557201.1	17842537	17843601	+	D/E/F/A	ATGAACGGCACAGAGGGACCCTATTTTTATGTCCCTATGGTTAATACCACTGGTATTGTCCGGAGTCCTTATGAATATCCTCAGTACTACCTTGTCAGCCCAGCAGCCTACGCTTGTCTGGGTGCCTACATGTTTTTCCTCATTCTCGTCGGCTTCCCCGTCAACTTTCTCACCCTCTATGTCACCATGGAACACAAGAAGCTGCGAACCCCTCTAAACTACATCCTGCTCAACCTTGCTGTGGCTGACCTTTTCATGGTGTTTGGAGGATTCACCACAACGATGTACACCTCTATGCATGGCTACTTTGTCCTCGGGCGCCTTGGCTGCAATCTGGAAGGATACTTTGCTACCCTGGGTGGTGAAATCGGTCTCTGGTCACTGGTTGTTCTGGCTGTT…
Rh1	Xiphophorus_hellerii|Rh1	Xiphophorus hellerii	1065	complete	KQ556841.1	17869173	17870237	+	D/E/F/A	ATGAACGGCACAGAGGGACCCTATTTTTATGTCCCTATGGTTAATACCACTGGTATTGTCCGGAGTCCTTATGAATATCCTCAGTACTACCTTGTCAGCCCAGCAGCCTACGCTTGTCTGGGTGCCTACATGTTTTTCCTCATTCTCGTCGGCTTCCCCATCAACTTTCTCACCCTCTATGTCACCATGGAACACAAGAAGCTGCGAACCCCTCTAAACTACATCCTGCTCAACCTTGCTGTGGCTGACCTTTTCATGGTGTTTGGAGGATTCACCACAACAATGTACACCTCTATGCATGGCTACTTTGTCCTTGGGCGCCTTGGCTGCAATCTGGAAGGATACTTTGCTACCCTGGGTGGTGAAATCGGTCTCTGGTCACTGGTTGTTCTGGCTGTT…
Rh1	Xiphophorus_maculatus|Exorh	Xiphophorus maculatus	1062	complete	NW_005372322.1	480614	485284	-	D/E/F/A	ATGAATGGCACAGAAGGACCCAACTTTTACGTCCCCATGTCTAATAGGACAGGGTTGGTGCTCAGCCCATTTGAGCACCCTCAGTACTACCTGGCCGAGCCGTGGAAGTACTCTCTTCTGGCCGCATACATGCTGTTCCTCATCATCATGGCCTTCCCCATTAACTTCCTCACCCTTCACGTCACCATCAAGCACAAAAAGCTGCGAACCCCGCTGAACTATGTTCTGCTCAACCTGGCGGTGGCCGACCTTTTCATGATAGTTGGAGGATTCACGGTGACCCTGTACACGGCTCTGCATGGATACTTCAGCCTGGGTGTCACCGGCTGCAACGTTGAGGGGTTCTTTGCCACTTTAGGAGGGGAGATTGCCCTCTGGTCTCTGGTCGTTTTGGCTGTT…
Rh1	Xiphophorus_maculatus|Rh1	Xiphophorus maculatus	1065	complete	NW_005372322.1	6228	7808	+	D/E/F/A	ATGAACGGCACAGAGGGACCCTATTTTTATGTCCCTATGGTTAATACCACTGGTATTGTCCGGAGTCCTTATGAATATCCTCAGTACTACCTTGTCAGCCCAGCAGCCTACGCTTGTCTGGGTGCCTACATGTTTTTCCTCATTCTCGTCGGCTTCCCCATCAACTTTCTCACCCTCTATGTCACCATGGAACACAAGAAGCTGCGAACCCCTCTAAACTACATCCTGCTCAACCTTGCTGTGGCTGACCTTTTCATGGTGTTTGGAGGATTCACCACAACGATGTACACCTCTATGCATGGCTACTTTGTCCTCGGGCGCCTTGGCTGCAATCTGGAAGGATACTTTGCTACCCTGGGTGGTGAAATCGGTCTCTGGTCACTGGTTGTTCTGGCTGTT…
Family	Sequence ID	Species	cds length	Gene Type	Chromosome/Scaffold/Contigs	estimated start position	estimated end position	strand	Tuning Site (97/122/207/292)	Coding sequence	Note
Rh2	Amphilophus_citrinellus|Rh2B	Amphilophus citrinellus	1059	complete	CCOE01001741.1	677448	681066	-	S/Q/L/A	ATGGCATGGGATGGAGGACTTGAGCCCAATGGCACAGAGGGCAAAAACTTCTACATCCCCATGAACAACAAGACGGGGGTTGTGAGGAGTCCATTTGAATATCCACAGTATTATTTGGCAGATCCATGGGTCTTCAAATTGTTTGCTCTCTATATATTTTTCTTGATCATTACTGGATTCCCCATCAACTTTCTGACACTGGTGGTCACTGCTCAGAACAAGAAACTCCGGCAGCCTCTCAACTTTATCCTGGTTAACTTGGCTGTGGCTGGACTGATCATGGTCATGTTTGGATTCACAGTCACCATTTATTCTTCTCTCCAAGGCTATTTCTCCTTGGGACCTATGAGTTGCGCTATTGAAGGATTCATGGCTACACTTGGAGGTCAGGTGTCTCTG…
Rh2	Amphilophus_citrinellus|Rh2A_beta	Amphilophus citrinellus	387	truncated	CCOE01001741.1	660088	660474	+	-/-/-/-	ATGGGTTGGGAAGGAGGAATTGAGCCCAATGGCACTGAGGGCAAGAACTTCTACATACCCATGTCCAACAGGACTGGGATTGTTAGAAACCCTTTTGAGTACACTCAGTATTATATGGTAGACCCGATAATTTACAAAGTTCTAGCTTTCTACATGTTTTTCCTGATCTGCACCGGAACTCCCATCAACGGTCTGACATTGTTCGTAACTGCTCAGAACAAGAAGCTCCGGCAACCTCTCAACTACATCCTGGTCAACCTGGCTGTGGCTGGACTCATCATGTGCTGCTTTGGATTCACCATCACCATCACGTCAGCTCTTAATGGCTACTTCATTCTTGGACCCACCTTCTGCGCTATTGAGGGATTCATGGCCACACTTGGAGGT	only first exons was found, rest parts are covered by N's
Rh2	Amphilophus_citrinellus|Rh2A_alpha	Amphilophus citrinellus	1059	complete	CCOE01001741.1	644485	642963	-	S/E/M/A	ATGGGTTGGGAAGGAGGAATTGAGCCCAATGGCACTGAGGGCAAGAACTTCTACATTCCCATGTCCAACAGGACTGGGATTGTTAGAAGCCCTTTTGAGTACCCACAGTACTACCTAGCAGACCCAATATTCTTCAAGCTCCTGGCTTTCTACATGTTCTTCCTGATCTGCACTGGAACACCCATCAACAGTCTGACATTGTTTGTAACTGCTCAGAACAAGAAGCTCCGGCAACCTCTCAACTACATCCTGGTCAACCTGGCTGTGGCTGGACTCATCATGTGCTGCTTTGGATTCACCATCACCATCACGTCAGCTTTTAATGGCTACTTCATTCTTGGAGCCACCTTCTGCGCTATTGAGGGATTCATGGCCACACTTGGAGGTGAGGTTGCTCTC…
Rh2	Anguilla_anguilla|Rh2-1	Anguilla anguilla	1044	complete	AZBK01S001508.1	15434	17695	+	T/E/M/A	NNGAACGGCACTGAGGGTAAAAACTTTTATATCCCCATGTCCAACCGGACGGGGTTGGTGAGAAGCCCATTTGAATACCCCCAGTACTACCTAGGAGAACCGTGGCAGTACAAGATGCTGGCTGTCTACGTGTTCTTTCTCATCTGCTTTGGCTTCCCCATCAATGGCCTGACACTGGTGGTAACAGCTCAGCACAAGAAGCTTCGGCAACCTCTCAACTTCATCCTTGTCAACTTGGCTGTGGCTGGCTTGATCATGTGCATCTTTGGGTTTACAATAACCTTCTACACCGCCATTAATGGCTACTTCGTCTTTGGGCCCGTGGGCTGTGCCGTTGAGGGCTTCATGGCAACTCTTGGAGGTGAGGTGGCTCTCTGGTCCCTGGTGGTGCTGGCCATT…	with 2N's in coding region
Rh2	Anguilla_anguilla|Rh2-2	Anguilla anguilla	1053	truncated	AZBK01S001508.1	31776	39081	+	-/-/-/-	ATGAACGGCACTGAGGGTAAAGACTTCTATGTCCCCATGTCCAACCGGACGGGGTTGGTGAGGAGCCCATTCGAATACCCCCAGTACTACCTGGGAGACCCATGGCAGTTCAAGATGCTGGCAGCCTACATGTTCTTTCTCATCTGCTTTGGCTTCCCCATCAATGGCCTGACACTGGTGGTAACTGCTCAGCACAAGAAGCTNNNNNNNNNNNNNNNNNNNNNNNNNNNNNNNNNNNNNNNNNNNNNNNNNNNNNNNNNNNNNNNNNNNNNNNNNNNNNNNNNNNNNNNNNNNNNNNNNNNNNNNNNNNNNNNNNNNNNNNNNNNNNNNNNNNNNNNNNNNNNNNNNNNNNNNNNNNNNNNNNNNNNNNNNNNNNNNNNNNNNNNNNNNNNNNNNNNN…	with >100 N's in coding region
Rh2	Anguilla_anguilla|Rh2-3	Anguilla anguilla	1053	complete	AZBK01S001508.1	44890	47162	-	T/Q/M/A	ATGAACGGCACTGAGGGTAAAGACTTCTACATCCCTATGTCCAACCGGACGGGGTTGGTGAGGAGCCCATTCGAATACCCCCAGTACTACCTAGGAGAACCGTGGCAGTTCAAGATGCTGGCTGCCTACATGTTCTTTCTCATCTGCTTTGGCTTCCCCATTAATGCCCTGACACTGGTGGTAACTGCTCAGCACAAGAAGCTCCGACAACCTCTCAACTTCATCCTTGTCAACTTGGCTGTGGCTGGCTTGATCATGGTCATGTTTGGATTCACAATTACCTTCTACACCGCCATTAATGGCTACTTCGTCTTTGGGACCATGGGCTGTGCCATTGAGGGCTTCATGTCAACTCTTGGAGGTCAGGTGTCTCTCTGGTCCCTGGTGGTGCTGGCCGTT…	with 41 N's in coding region
Rh2	Anguilla_japonica|Rh2-1	Anguilla japonica	1044	complete	KI306366.1	42724	44976	-	T/K/M/A	ATGAACGGCACTGAGGGTAAAAACTTTTATATCCCCATGTCCAACCGGACGGGGTTGGTGAGAAGCCCATTCGAATACCCCCAGTACTACCTAGGAGAACCATGGCAGTACAAGATGCTGGCTGTCTACGTGTTCTTTCTCATCTGCTTTGGCTTCCCCATCAATGGCCTGACACTGGTGGTAACAGCTCAGCACAAGAAGCTTCGGCAACCTCTCAACTTCATCCTTGTCAACTTGGCTGTGGCTGGCTTGATCATGTGCAGCTTTGGGTTTACAATAACCTTCTACACCGCCATTAATGGCTACTTTGTCTTTGGGCCAAAGGGCTGTGCCGTTGAGGGCTTCATGGCAACTCTTGGAGGTAAGGTGGCTCTCTGGTCCCTGGTGGTGCTGGCCATT…
Rh2	Anguilla_japonica|Rh2-2	Anguilla japonica	1053	complete	KI306366.1	20645	29780	-	A/K/M/A	ATGAACGGCACTGAGGGTAAAAACTTCTATGTCCCCATGTCCAACCGGACGGGGTTGGTGAGGAGCCCATTCGAATACCCCCAGTACTACCTGGGAGACCCATGGCAGTTCAAGGTGCTGGCAGCCTACATGTTCTTTCTCATCTGCTTTGGCTTACCCATCAATGGCCTGACACTGGTGGTAACTGCTCAGCACAAGAAGCTCCGACAACCTCTCAACTTCATCCTTGTCAACTTGGCTGTGGCTGGCTTGATCATGGTCTTCTTTGGATTCACAATTTGCTTCTATGCTTCACTAATGGGTTACTTTACCTTTGGGCCCACGGGCTGTGCCATTGAGGGCTTCATGTCAACTCTTGGAGGTAAGGTGTCTCTCTGGTCCCTGGTGGTGCTGGCCATT…
Rh2	Anguilla_japonica|Rh2-3	Anguilla japonica	1053	complete	KI306366.1	12603	14923	+	T/K/M/A	ATGAACGGCACTGAGGGTAAAAACTTCTATATCCCTATGTCCAACCGGACGGGGTTGGCGAGGAGCCCATTCGAATACCCCCAGTACTACCTTGGAGACCCATGGCAGTTCAAGGTGCTGGCAGCCTACATGTTCTTTCTCATCTGCTTTGGCTTCCCCATTAATGGCCTGACACTGGTGGTAACTGCTCAGCACAAGAAGCTCCGACAACCTCTCAACTTCATCCTTGTCAACTTGGCTGTGGCTGGCTTGATCATGGTCGTCTTTGGGTTTACAATGACCTTCTACACCGCCATGAATGGCTACTTCGTCTTTGGGCCCATGGGCTGTGCCATTGAGGGCTTCATGTCAACTATTGGAGGTAAGGTGTCTCTCTGGTCCCTGGTGGTGCTGGCCATT…
Rh2	Anguilla_rostrata|Rh2-1	Anguilla rostrata	1044	complete	LTYT01001072.1	188153	190387	-	T/E/M/A	ATGAACGGCACTGAGGGTAAAAACTTTTATGTCCCCATGTCCAACCGGACGGGGTTGGTGAGAAGCCCATTTGAATACCCCCAGTACTACCTAGGAGAACCGTGGCAGTACAAGATGCTGGCTGTCTACGTGTTCTTTCTCATCTGCTTTGGCTTCCCCATCAATGGCCTGACACTGGTGGTAACAGCTCAGCACAAGAAGCTTCGGCAACCTCTCAACTTCATCCTTGTCAACTTGGCTGTGGCTGGCTTGATCATGTGCATCTTTGGGTTTACAATAACCTTCTACACCGCCATTAATGGCTACTTCGTCTTTGGGCCGAAGGGCTGTGCCGTTGAGGGCTTCATGGCAACTCTTGGAGGTGAGGTGGCTCTCTGGTCCCTGGTGGTGCTGGCCATT…
Rh2	Anguilla_rostrata|Rh2-2	Anguilla rostrata	1053	complete	LTYT01001072.1	160021	173116	-	T/Q/M/A	ATGAACGGCACTGAGGGTAAAGACTTCTATGTCCCCATGTCCAACCGGACGGGGTTGGTGAGGAGCCCATTCGAATACCCCCAGTACTACCTGGGAGACCCATGGCAGTTCAAGATGCTGGCAGCCTACATGTTCTTTCTCATCTGCTTTGGCTTCCCCATCAATGGCCTGACACTGGTGGTAACTGCTCAGCACAAGAAGCTCCGACAACCTCTCAACTTCATCCTTGTCAACTTGGCTGTGGCTGGCTTGATCATGGTCATCTTTGGATTCACAATTTGCTTCTACACTTCACTAATGGGTTACTTTGTCTTTGGGACCATGGGCTGTGCCATTGAGGGCTTCATGTCAACTCTTGGAGGTCAGGTGTCTCTCTGGTCCCTGGTGGTGCTGGCCATT…
Rh2	Anguilla_rostrata|Rh2-3	Anguilla rostrata	1053	complete	LTYT01001072.1	151829	154102	+	T/Q/M/A	ATGAACGGCACTGAGGGTAAAGACTTCTACATCCCTATGTCCAACCGGACGGGGTTGGTGAGGAGCCCATTCGAATACCCCCAGTACTACCTAGGAGAACCGTGGCAGTTCAAGATGCTGGCTGCCTACATGTTCTTTCTCATCTGCTTTGGCTTCCCCATTAATGCCCTGACACTGGTGGTAACTGCTCAGCACAAGAAGCTCCGACAACCTCTCAACTTCATCCTTGTCAACTTGGCTGTGGCTGGCTTGATCATGGTCGTGTTTGGATTCACAATTACCTTCTACACCGCCATTAATGGCTACTTTGTCTTTGGGACCATGGGCTGTGCCATTGAGGGCTTCATGTCAACTCTTGGAGGTCAGGTGTCTCTCTGGTCCCTGGTGGTGCTGGCCGTT…
Rh2	Astyanax_mexicanus|Rh2	Astyanax mexicanus	1056	complete	NW_006739962.1	4004	8289	-	S/E/M/A	ATGTCAGGTCTAAATGGTTTTGAGGGGGATAACTTTTACATCCCTATGAGTAACCGCACGGGGCTCGTACGGGATCCATTTGTTTATGAGCAGTACTATTTAGCAGAACCATGGCAGTTTAAGCTCCTGGCTTGTTACATGTTTTTTCTGATTTGTCTGGGTCTCCCCATCAATGGCTTCACCCTTTTTGTCACGGCTCAGCACAAGAAACTTCGACAGCCGCTCAACTTCATCCTGGTCAACCTGGCTGTGGCCGGAATGATCATGGTCTGCTTCGGGTTCACTATCACCATTAGCTCTGCTGTCAATGGCTACTTTTACTTTGGGCCCACAGCCTGTGCCATTGAGGGATTTATGGCAACACTTGGAGGTGAAGTGGCTCTCTGGTCATTGGTGGTG…
Rh2	Austrofundulus_limnaeus|Rh2A	Austrofundulus limnaeus	1059	complete	NW_013952437.1	1346713	1351360	+	S/Q/M/A	ATGGGTTGGGATGCTGGATACGAGGCCAATGGCACTGAGGGCAAAAACTTCTACATCCCCATGTCCAACAAAACTGGAATTGTCAGAAGTCCTTTTGAATACCCTCAGTACTACATGGTGGACTCCATGGTCTACAAGGTTCTAGCTTGCTACATGTTATTCCTGATCTGCACCGGGACTCCCATCAACGGCCTGACATTGTTCGTAATGGCTAAGAACAAGAAGCTCCAGCAGCCTCTCAACTTCATCCTGGTGAACCTGGCTGTAGCCGGCCTCATCATGTGCCTCTTTGGCTTCACCATCACCCTTACATCTGCTGTTAACGGCTATTTCATTCTTGGACCCATTATGTGTGGTATTGAAGGATTCATGGCCACACTTGGAGGACAAGTTGCCCTC…
Rh2	Boleophthalmus_pectinirostris|Rh2A	Boleophthalmus pectinirostris	1059	complete	KN524870.1	2200980	2202386	-	S/E/M/A	ATGGGCTGGGAAGGAGGCTACGAGCCAAATGGCACAGAAGGAAAAAACTTCTACATCCCCTTTTCAAACAGGACAGGGATTGTCAGGAGTCCTTTTGAAGCTCCTCAGTATTATATGGTCTCTCCCATGATCTACAAGTTGCTGGCATGCTACATGTTCTTCCTCATCTGCACTGGCACCCCCATCAACGGCCTGACTCTGCTGGTCACCTTCCAGAACAAGAAACTGCGACAGCCCCTGAACTACATCCTGGTCAACCTGGCTGTTGCCGGTCTCATCATGTGTGCGTTTGGATTCACCATCACTATCACCTCTGCCATCAACGGCTACTTCATCCTGGGACCCACTGCCTGTGCTGTGGAGGGCTTCATGGCCACACTAGGAGGTGAAGTTGCTCTC…
Rh2	Boleophthalmus_pectinirostris|Rh2B	Boleophthalmus pectinirostris	1059	complete	KN524870.1	2219194	2221526	-	S/Q/M/A	ATGGGCTGGGAAGGTGGAAATGAGCCAAACGGGACAGAGGGGCGAGACTTCTACATCCCTATGAACAACCGCTCAGGGCTGGTCCGGAGTCCTTTCGAGTACCCACAGTACTATTTAGCAGACCCATGGATGTTCAAGCTGCTGGCTCTTTACATGTTTTTCCTCATCTGCACTGGATTCCCCATCAATGCACTGACGCTGGTGGTGACAGCACAGAATAAGAAGCTAAGACAACCTCTCAATTTCATTCTGGTTAACCTGGCTATAGCTGGTCTCATCATGGTGATCTTTGGATTCACTGTTACTTTTGCTTCTTCACTTATGGGATATTTCTCTATGGGAAAACTGGGATGCACTATTGAAGGCTTCATGGCTACACTTGGAGGTCAAGTATCCCTG…
Rh2	Clupea_harengus|Rh2-1	Clupea harengus	1038	complete	NW_012219340.1	22111	24210	-	T/Q/M/A	ATGAACGGAACGGAGGGCAGCAACTTCTACATCCCCATGTCCAACAGGACCGGGCTGGTCAGGAGTCCGTATGAATATGAGCAGTACTACTTGGCTGAACCATGGCAGTTCAAACTTTTGGCTCTGTACATGCTCTTTCTGATCTGCACTGGGCTGCCAATCAACGTTATAACCCTGGTAGTGACAGCTCAGCACAAGAAACTTCGGCAGCCTCTCAACTTCATCTTAGTCAACCTGGCCGCGGCTGGAACCATCATGGCCTTGTTTGGATTTACTGTTACGTTTTACACCTCCCTCAAAGGCTACTTTGTTTTTGGACCCCTTGGCTGTGCCATTGAGGGCTTCATGGCTACTCTAGGAGGTCAGGTGTCTCTGTGGTCATTGGTGGTACTGGCCATT…
Rh2	Clupea_harengus|Rh2-2	Clupea harengus	1038	complete	NW_012219340.1	17937	19756	-	S/Q/M/A	ATGAACGGCACAGAGGGCAACAACTTCTACATCCCCATGTCCAACAGGACAGGGCTGGTGAGGAGTCCTTTTGAATATGAGCAGTACTACCTGGCTGAACCATGGCAGTTCAAGATGCTTGCTTTTTACATGTTTATACTGATCTGTCTGGGATTCCCCATCAATGGAGCGACACTGTTGGTGACAGTACTGCACAAAAAGCTTCGTCAGCCTCTCAACTTTATTTTGGTCAACCTGGCTGTTGCTGGTATGATCATGGTCTGCTTTGGATTCACCATCACCATTACCTCAGCTCTTAATGGCTACTTCGTCTTTGGAGCCACGGGTTGTGCTATTGAAGGTTTCATGGCTACTCTAGGAGGTCAAGTTGCCCTATGGTCACTGGTTGTGCTGGCTGTT…
Rh2	Clupea_harengus|Rh2-3	Clupea harengus	1038	complete	NW_012220361.1	10468	11790	+	S/Q/M/A	ATGAACGGCACGGAGGGCAACAACTTCTACATCCCCATGTCCAACAGGACAGGGCTGGTGAGGAGTCCTTTTGAATATGAGCAGTACTACCTGGCTGAACCATGGCAGTTCAAGGCGCTTGCTTTTTACATGTTTTGCCTGATCTGTCTGGGATTCCCCATCAATGGGGCGACACTGTTGGTGACAGTACTGCACAAAAAGCTTCGTCAGCCTCTCAACTTTATTTTGGTCAACCTGGCTGTTGCTGGTATGATCATGGTCTGCTTTGGATTCACCATCACCATCACCTCAGCTCTTAATGGCTACTTCGTCTTTGGACCCATGGGTTGTGCTGTTGAAGGTTTCATGGCTACTCTTGGAGGTCAAGTTGCCCTATGGTCACTGGTTGTGCTGGCTGTT…
Rh2	Clupea_harengus|Rh2-4	Clupea harengus	1038	complete	NW_012220361.1	15137	16843	+	S/Q/M/A	ATGAACGGCACGGAGGGCAACAACTTCTACATCCCCATGTCCAACAGGACAGGGCTGGTGAGGAGTCCTTTTGAATATGAGCAGTACTACCTGGCTGAACCATGGCAGTTCAAGGCGCTTGCTTTTTACATGTTTTGCCTGATCTGTCTGGGATTCCCCATCAATGGGGCGACACTGTTGGTGACAGTACTGCACAAAAAGCTTCGTCAGCCTCTCAACTTTATTTTGGTCATCCTGGCTGTTGCTGGTATGATCATGGTCTGCTTTGGATTCACCATCACCATCACCTCAGCCGTTAATGGCTACTTCATCTTTGGACCCACGGGTTGTGCTGTTGAAGGGTTCATGGCTACTCTAGGAGGTCAGGTTGCCCTGTGGTCATTGGTGGTGCTGGCTGTT…
Rh2	Clupea_harengus|Rh2-5	Clupea harengus	1038	complete	NW_012219504.1	75495	77362	+	S/E/M/A	ATGAACGGGTTTGAGGGAGACAACTACTACATCCCCATGTCCAATCGGACTGGGCTGGTGAGGAGTCCTTTTGAATACGAACAGTACTACCTGGGGGATCCCTGGCAGTACAAGCTCCTGGCTTGCTACATGTTCTTCCTTATCTGCACTGGCTTTCCTATCAATGGCATGACACTTTTTGTCACAGCTATGAACAAGAAACTCCGGCAACCTCTAAACTATATTCTGGTAAACCTCGCTGCTGCTGGTATGATCATGGTATGCTTCGGTTTCACTATCACCATCACTTCAGCTGTCAATGGTTACTTCTTCTTTGGCCCCACTGGCTGTGCTGTCGAGGGCTTCATGGCAACACTAGGAGGTGAAGTAGCTCTGTGGTCACTGGTGGTTCTTGCTGTC…
Rh2	Ctenopharyngodon_idellus|Rh2-1	Ctenopharyngodon idellus	1050	complete	LG18..S010..CI01000340.rev	9466628	9468295	-	T/E/M/A	ATGAACGGCACTGAGGGACACAACTTCTACATCCCCATGTCCAACAGGACAGGGCTAGTGAGGAGTCCTTTCGAGTATCCACAGTATTATCTAGCTGAGCCGTGGCAGTTTAAAATCCTTGCTGTATACATGTTCTTCCTCATCTGCTTGGGTCTACCCATCAATGGCCTCACATTGGTGGTTACAGCTCAACACAAAAAGCTTAGGCAACCTCTCAACTTCATTTTGGTCAACCTGGCTGTGGCTGGTACCATCATGGTTTGTTTTGGATTCACATTCACTTTCTACACAGCAATTAATGGCTACTTTATTCTGGGTCCAACTAACTGTGCGATTGAGGGCTTCATGGCAACACTTGGAGGTGAAGTTGCCCTTTGGTCACTTGTGGTGCTGGCCATC…
Rh2	Ctenopharyngodon_idellus|Rh2-2	Ctenopharyngodon idellus	1050	complete	LG18..S010..CI01000340.rev	9472775	9474461	-	T/E/M/A	ATGAACGGCACTGAGGGAAACAACTTCTACATCCCCATGTCCAACAGGACAGGGCTAGTGAGGAGTCCTTTCGAGTATCCGCAGTATTATCTAGCTGAGCCGTGGCAGTTTAAAATCCTTGCTGTATACATGTTCTTCCTCATCTGCTTGGGTCTACCCATCAATGGCCTCACATTGGTGGTTACAGCTCAACACAAAAAGCTTAGGCAACCTCTCAACTTCATTTTGGTCAACCTGGCTGTAGCTGGTACCATCATGGTTTGTTTTGGATTCACAGTCACTTTCTACACAGCAATTCACGGCTACTTTGCTCTGGGTCCAATTGGCTGTGCGATTGAGGGCTTCATGGCCACACTTGGAGGTGAAGTTGCCCTTTGGTCACTTGTGGTGCTGGCCATC…
Rh2	Ctenopharyngodon_idellus|Rh2-3	Ctenopharyngodon idellus	906	truncated	LG18..S010..CI01000340.rev	9482055	9483582	-	-/-/-/-	TGCTTGGGTCTACCCATCAATGGCCTCACATTGGTTGTTACAGCTCAACACAAAAAGCTTAGGCAACCTCTCAACTTCATTTTGGTCAACCTGGCTGTAGCTGGTGCCATCATGGTTTGTTTTGGATTCACAGTCACTTTCTACACAGCAATTAATGGCTACTTTGCTCTGGGTCCAACTAACTGTGCGATTGAGGGCTTCATGGCAACACTTGGAGGTGAAGTTGCCCTTTGGTCACTTGTGGTGCTGGCCATTGAAAGATACATTGTGGTTTGTAAGCCAATGGGTAGTTTTAAATTCTCAAACAGCCACGCAATGGCAGGAATTGGATTTACATGGATAATGGCCATGTCATGTGCGGCTCCCCCTCTGGTTGGCTGGTCCAGGTATATTCCTGAG…	truncated
Rh2	Cynoglossus_semilaevis|Rh2A1	Cynoglossus semilaevis	1059	pseudogene	NC_024317.1	1838155	1840198	+	-/-/-/-	ATGGGCTGGGACGGAGGATTTGAGCCCAATGGCACCGAGGGCAAGAACTTTTACATCCCCATGTCCAACAGGACCGGGATCGTCAGGAGTCCTTTCGAATACCCTCAGTATTACATGGTAGACCCGATAATGTACAAACTTTTGGCTTTCTACATGTTCTTCCTCATCTGCACCGGAACACCCATCAACGGACTGACGTTGTTCGTCACGGCTCAGAACAAGAAACTCAGGCAACCTCTCAACTACATCCTGGTCAACCTGGCCGTGGCCGGACTCATCATGTGCGCCTTCGGATTCACCATCACCATCACCTCCGCCTTCAACGGCTACTTCACTCTCGGAGCCACCTCCTGTGCACTAGAGGGTTTTCTCACCACAGGTGAGGTTGCTCTGTGGTCT…	in-frame stop codon
Rh2	Cynoglossus_semilaevis|Rh2A2	Cynoglossus semilaevis	1059	complete	NC_024317.1	1832564	1835293	-	S/E/M/A	ATGGGCTGGGACGGAGGATTTGAGCCCAATGGCACCGAGGGCAAGAACTTTTACATCCCCATGTCCAACAGGACCGGGATCGTCAGGAGCCCCTTCGAATACCCCCAGTATTATTTGGCAGATCCTATTTTCTACAAGTTGTTGGCTTTCTACATGTTCTTCCTCATCTGCACCGGAACACCCATCAACGGACTGACGTTGTTCGTCACGGCTCAGAACAAGAAACTCAGGCAACCTCTCAACTACATCCTGGTCAACCTGGCCGTGGCCGGACTCATCATGTGCGCCTTCGGATTCACCATCACCATCACCTCCGCCTTCAACGGCTACTTCGTTCTCGGAGCCACTGCCTGTGCCGTAGAGGGCTTCATGGCCACACTGGGAGGTGAGGTTGCTCTG…
Rh2	Cyprinodon_variegatus|Rh2A1	Cyprinodon variegatus	1059	complete	KL653672.1	174498	176002	+	S/E/L/A	ATGGGCTGGGATGGAGGATACGAGCCCAATGGCACTGAGGGAAAAAACTTCTACATACCGATGTCCAACAAAACCGGCATTGTCAGAAGTCCCTTTGAATACCCACAGTACTACATGGTGGACCCAATGATGTTTAAGGCCCTAGCCTTCTACATGTTTTTCCTGATCTGCACCGGAACTCCCATCAACGGCCTGACGTTGCTTGTTACAGTTCAGAACAAGAAATTACGGCAACCCCTCAACTACATCCTTGTGAATCTGGCCGTGGCCGGGCTCATCATGTGCTGCTTTGGCTTCACCATCACCATAACATCTGCTTTTAGTGGTTATTTCATTCTTGGATCCACCTTCTGCGCTATTGAAGGATTCATGGCAACACTTGGAGGTGAGGTTTCTCTC…
Rh2	Cyprinodon_variegatus|Rh2A2	Cyprinodon variegatus	1059	complete	KL653672.1	186536	188042	+	S/E/M/A	ATGGGCTGGGATGGAGGATACGAGCCCAATGGCACTGAGGGAAAAAACTTCTACATACCGATGTCCAACAAAACCGGAATTGTCCGAAGTCCCTTTGAATACCCACAGTACTACATGGTGGACCCAATGATCTACAAGGTCCTAGCCTTCTACATGTTCTTTCTGATCTGCACTGGAACTCCCATAAATGGACTGACATTGTTTGTAACAGCTCAAAACAAGAAATTACGGCAGCCTCTCAACTACATCCTTGTAAATCTGGCCGTGGCCGGGCTCATCATGTGCTGCTTTGGCTTCACCATCACTATTACATCCGCTGTAAATGGATACTTCATTCTTGGACCCACTTTTTGCGGTATTGAGGGATTCATGGCAACACTTGGAGGTGAAGTGGCTCTC…
Rh2	Cyprinodon_variegatus|Rh2B	Cyprinodon variegatus	1038	complete	KL653672.1	154042	158148	-	S/Q/M/A	ATGGAGAATGGCACAGAAGGCAAGAACTTCTACATCCCCATGAACAACAGGACGGGGCTCGTGAGGAGTCCCTTTGAGTATCCACAGTACTATTTGGCAGATCCATGGCAATTCAAGTTGCTAGCGGCGTACATGTTATTCTTGCTCATCACTGGCCTCCCCATCAATGGTCTGACGCTGGTGGTCACAGCTCAAAACAAGAAGCTCCGGCAACCCCTTAACTATATCCTTGTGAACTTAGCCGTTGCAGGATTGATCATGATCCTCTTCGGATTCACAGCCACCATCTACTCTTCTGTGATGGGCTATTTTGCTATGGGACCCCGTGGCTGTGATATGGAAGGTTTCTTTGCTACACTTGGAGGTCAAGTATCACTATGGTCTCTTGTGGTTTTAGCT…
Rh2	Cyprinus_carpio|Rh2-1	Cyprinus carpio	1050	complete	LN590705.1	1719648	1721474	+	T/E/M/A	ATGAACGGCACTGAGGGAAAAAACTTCTACGTCCCCTTGTCCAACAGGACAGGGCTAGTGAGGAGTCCTTTCGAGTATCCGCAGTATTATCTAGCTGAACCGTGGCAGTTTAAAATTCTTGCCACATACATTTTCTTCCTCATGTGCTTGGGTCTACCCATCAATGGCCTTACATTGGTGGTTACAGCTCAACACAAAAAGCTCAGGCAACCTCTCAACTTTATTTTGGTCAACCTGGCTGTGGCTGGTACCATCATGGTTTGTTTCGGATTCACGGTCACTTTCTACACAGCAATTAATGGCTACTTTGTTCTTGGACCAACTGGCTGCGCGATTGAAGGCTTCATGGCCACACTTGGAGGAGAAGTTGCCCTTTGGTCACTTGTGGTGCTGGCTATC…
Rh2	Cyprinus_carpio|Rh2-2	Cyprinus carpio	1050	complete	LN590705.1	1725127	1726827	+	T/E/M/A	ATGAACGGCACTGAGGGAAACAACTTCTACATCCCCTTGTCCAACAGGACAGGTCTAGTGAGGAGTCCTTTTGAGTATCCTCAGTATTATCTAGCCGAACCATGGCAGTTTAAAGTGCTTGCTATCTACATATTCTTCCTCATCTGTTTGGGTCTACCAATCAATGGCCTTACATTGATGGTTACAGCTCAACACAAAAAGCTCAGACAACCTCTCAACTTCATTTTGGTTAACCTGGCTGTGGCTGGTGCCATTATGGTTTGTTTTGGATTCACGGTCACTTTCTACACAGCAATTAATGGCTACTTTGCTCTAGGACCAACTGGCTGCGCAATCGAGGGCTTCATGGCCACACTTGGAGGTGAAATTGCCCTTTGGTCACTTGTGGTGCTGGCCATT…
Rh2	Cyprinus_carpio|Rh2-3	Cyprinus carpio	1050	complete	LN590720.1	6626911	6628522	+	T/E/M/A	ATGAACGGCACTGAGGGAAACAACTTCTATGTCCCCTTGTCCAACAGGACAGGTCTAGTGAGGAGTCCTTTTGAATATCCTCAGTATTATCTAGCTGAACCATGGAAGTTTAAAGTGCTTGCTGTCTACATATTCTTCCTCATCTGTTTGGGTCTACCAATCAATGGCCTTACATTGGTGGTTACAGCTCAACACAAAAAGCTCAGACAACCTCTCAACTTCATTTTGGTTAACCTGGCTGTGGCTGGTTCCATCATGGTTTGTTTTGGATTCACGGTCACTTTCTACACAGCAATTAATGGCTACTTTGTTCTGGGACCAATTGGCTGCGCGATCGAGGGCTTCATGGCCACACTTGGAGGTGAAGTTGCCCTTTGGTCACTTGTGGTGCTGGCTATC…	with 32 N's in coding region but the exon boundaries can be still recovered by referencing closely related sequences
Rh2	Danio_rerio|Rh2-1	Danio rerio	1050	complete	NC_007117.6	41184413	41185843	+	C/Q/M/A	ATGAACGGGACAGAAGGGAGCAACTTCTACATCCCCATGTCAAACAGGACTGGGCTTGTGCGAAGCCCTTATGATTACACCCAGTACTATTTGGCAGAACCATGGAAATTCAAGGCTCTGGCTTTCTACATGTTTCTACTGATCATTTTTGGATTTCCCATCAATGTCCTGACTTTGGTGGTTACAGCCCAGCACAAGAAACTCCGACAGCCGCTCAACTACATTTTGGTCAACTTAGCTTTTGCTGGCACAATTATGGTCATCTTTGGATTTACGGTTTCTTTCTACTGCTCACTTGTGGGCTACATGGCTCTTGGTCCATTAGGCTGTGTAATGGAGGGATTCTTCGCAACACTTGGAGGTCAGGTTGCTCTTTGGTCTTTGGTGGTTCTTGCCATT…
Rh2	Danio_rerio|Rh2-2	Danio rerio	1050	complete	NC_007117.6	41188850	41191379	+	C/Q/M/A	ATGAACGGCACCGAAGGAAACAACTTTTACATTCCTATGTCCAACAGGACTGGGCTAGTGAGGAGTCCTTACGAATACACACAGTATTACCTGGCAGATCCATGGCAGTTTAAGGCACTGGCTTTTTACATGTTTTTTCTGATTTGCTTCGGGCTGCCGATCAACGTGCTCACGCTGTTGGTCACAGCTCAGCACAAAAAGCTGAGACAGCCTTTAAATTATATTTTGGTGAACTTGGCTTTCGCTGGAACAATTATGGCCTTTTTTGGATTCACGGTTACGTTCTATTGCTCCATTAATGGTTATATGGCTCTAGGTCCTACAGGTTGTGCCATTGAAGGCTTCTTTGCTACACTTGGAGGTCAGGTTGCTCTTTGGTCTCTTGTGGTTCTTGCCATT…
Rh2	Danio_rerio|Rh2-3	Danio rerio	1050	complete	NC_007117.6	41193997	41195605	+	T/Q/M/A	ATGAACGGCACTGAAGGAAACAACTTCTACATCCCCATGTCCAACAGGACAGGGCTTGTGAGGAGTCCGTACGAATATCCTCAGTATTATCTTGCTGAGCCATGGCAGTTTAAACTGCTCGCCGTCTACATGTTCTTCCTCATGTGCTTTGGGTTTCCCATCAATGGCCTTACATTGGTGGTAACAGCTCAACACAAAAAGCTGAGGCAACCTCTCAACTTCATTCTGGTCAATCTGGCTGTGGCTGGCACCATCATGGTTTGTTTTGGATTCACGGTCACTTTCTACACAGCCATTAATGGATACTTTGTTCTGGGACCAACTGGCTGTGCGATTGAGGGATTCATGGCCACACTGGGAGGGCAAATTTCCCTTTGGTCACTCGTGGTGCTGGCCATT…
Rh2	Danio_rerio|Rh2-4	Danio rerio	1050	complete	NC_007117.6	41203038	41204763	+	T/E/M/A	ATGAACGGCACTGAAGGAAACAACTTCTACATCCCCCTGTCCAACAGGACAGGGCTAGCAAGGAGTCCGTACGAATATCCTCAGTATTATCTTGCGGAGCCATGGCAATTTAAACTGCTCGCCGTCTACATGTTCTTCCTCATCTGCTTAGGTTTCCCCATCAATGGCCTTACATTGTTGGTAACAGCTCAACACAAAAAGCTGAGGCAACCTCTCAACTTCATTCTGGTCAATCTGGCTGTGGCTGGCACCATCATGGTTTGTTTTGGATTCACGGTCACTTTCTACACAGCCATTAATGGATACTTTGTTCTGGGACCAACTGGCTGTGCGATTGAGGGATTCATGGCCACACTGGGAGGCGAAGTTGCCCTTTGGTCACTTGTAGTGCTGGCCGTT…
Rh2	Dicentrarchus_labrax|Rh2-1	Dicentrarchus labrax	1059	complete	LG1A	17133189	17142985	+	S/E/M/A	ATGGCGTGGGAAGGAGGAATTGTGCCCAATGGCACAGAAGGCAGGAACTTCTACATCCCCATGTCCAACAGGACTGGGATTGTTAGAAGTCCTTTTGAATACCCACAGTATTATATGGTAGATCCATGGGTCTACAAGCTTCTAGCTTTCTACATGTTCTTCCTGATCTGCACTGGAACTCCCATCAATGGTCTGACATTGTTCGTAACAGCTCAGAACAAGAAGCTTCGTCAACCTCTCAACTACATCCTGGTCAACCTGGCTGTGGCTGGGCTGATCATGTGCGCCTTCGGATTCACCATCACCATCACATCTGCTCTTAACGGCTACTTCATTCTTGGCCCCACTTTCTGTGCTATTGAGGGATTCATGGCTACACTTGGAGGTGAAGTCGCTCTC…	Rh2A type based on genome annotation
Rh2	Dicentrarchus_labrax|Rh2-2	Dicentrarchus labrax	1056	complete	UN	86804646	86807585	+	S/Q/M/A	ATGGTGTGGGAGGGAGGAATTGTGCCCAATGGCACAGAAGGCAGAAACTTCTACATCCCCATGTCCAACAGGACTGGGATTGTTAGAAGTCCTTTTGAATACCCACAGTATTATATGGTAGATCCATGGATCTACAAGCTTCTAGCTTTCTACATGTTCTTCCTGTTCTGCACTGGAACTCCCATCAATGGTCTGACATTGTACGTAACAGCTACGAACAAGAAGCTTCGTCAACCTCTCAACTACATCCTGGTCAACCTGGCTGTGGCTGGCCTGATCATGTGCGCCTTTGGATTCACCATCACCATCCATTCTTCTCTTAACGGCTACTTCATTCTTGGCCCCACTTTCTGTGCTATTGAGGGATTCATGGCCACACTTGGAGGCCAAGTATCTCTC…	Rh2A type based on genome annotation
Rh2	Dicentrarchus_labrax|Rh2-3	Dicentrarchus labrax	1053	complete	UN	81792456	81797755	+	T/Q/M/A	ATGGAGAACGGCACAGAGGGCAAGAACTTCTACATCCCCTTGAGCAACAGGACGGGACTTGCGAGGAGTCCTTTTGAATATCCACAGTACTACCTAGGAGATCCATGGCTATTTAAACTACTAGCTGTCTATATGTTCATCCTGATTTCCACTGGCTTCCCCATCAACTTTCTGACACTGATGGTGACATTTCAGAACAAGAAGCTCCAGCAACCTCTCAACCTCATCTTGGTCAACCTGGCTGTTGCTGGGCTGATCATGGTCTGCTTTGGGTTCACCATCACCTTTGTAACTGCTCTTAATGGTTACTTTGTTTTTGGACCGCTGGGTTGTACTGTGGAGGGATTCATGGCTACTCTGGGAGGCCAAGTTGCTCTCTGGTCACTTGTTGTCCTGGCT…	Rh2A type based on genome annotation
Rh2	Dicentrarchus_labrax|Rh2-4	Dicentrarchus labrax	851	truncated	UN	29754664	29755663	+	-/-/-/-	ATGGCGTGGGATGGAGGAATTGTGCCCAATGGCACAGACGGCAAGAACTTCTACATCCCCATGTCCAACAGGACTGGGATTGTTAGAAGTCCTTTTGAATACCCGCAGTATTATATGGTAGATCCATGGATCTACAAGCTCCTAGCTTTCTACATGTTCTTCCTGATCTGCACTGGAACTCCCATCAATGGTCTGACATTGTTCGTAACAGCTCAGAACAAGAAGCTTCGTCAACCTCTCAACTACATCCTGGTCAACCTGGCTGTGGCTGGGCTGATCATGTGCGCCTTCGGATTCACCATCACCATCAGTTCTTCTCTTAATGGCTACTTCATTCTTGGCCCCACTTTCTGTGCTATTGAAGGATTCATGGCCACATTTGTAAGTAAGAAAGAAGGA…	Rh2A type based on genome annotation, truncated
Rh2	Dicentrarchus_labrax|Rh2-5	Dicentrarchus labrax	300	truncated	UN	87178063	87178362	+	-/-/-/-	ATGTCCAACAGGACTGGGATTGTTAGAAGTCCTTTTGAATACCCACAGTATTATATGGTAGATCCATGGATCTACAAGAGTCTAGCTTTCTACATGTTCTTCCTGTTCTGCACTGGACCTCCCATCAATGGTCTGACATTGTTCGTAACAGCTCAGAACAAGAAGCTTCGTCAACCTCTCAACTACATCCTGGTCAACCTGGCTGTGGCTGGGCTGATCATGTACGCCTTCGGATTCACCATCACCATTAATTCTTCTCTTAACGGTTACTTCATTCTTGGCCCCACTTTCTGTGCTATT	Rh2A type based on genome annotation, truncated
Rh2	Dicentrarchus_labrax|Rh2-6	Dicentrarchus labrax	765	truncated	UN	56644163	56643918	-	-/-/-/-	ATGACATTTGAAACAGTGTATTATACTCGAGGACTAGACAATCACATATTAACAACATCAGATATTCTTTCTAAATGGACCGGTATGACAGTGGCTCCTACACAGAGTGATGCATTATGGGTTGTTTGTAACCTTAATGTTGTTGGCTACAGGAGGGGCTGCATGTCTATCCTGATGCTGTCATTCTGGAGACCAGTAAGCACTGTGTGTAAACTCATGCGCTGGACTAGAGCTGGGTCATACTTAAGCCCTGATTCTGACTCTTGGGATGGAGTCATTAACACGGGCATTGACTGTAGTAGTCTGCATTATTCCCAATGTTTGCGGTTGGCTTGCAAAGCTCAGTTCATCCATTTCTTTCTGTGTCTTTGTCTTCTGAATGTGGTGTTCAACATGTGT…	Rh2B type based on genome annotation, truncated
Rh2	Dicentrarchus_labrax|Rh2-7	Dicentrarchus labrax	813	truncated	UN	74904843	74916380	-	-/-/-/-	ATGGAGTTCCACAAGGTTCTGTACTTGGACCAATACTATTTACTTTATATATGTTGCCCCAATAAGTCCATTCAAACGCTCCAATTAATTCAGAACGCTGCAGCACGAGTACTGACAGGAACTAGAAAAAGAGATCACATCTCTCCTGTACTGGCTTCTCTGCATTGGCTCCCTGTAAAATGTAGAATAGAATTTAAAATCCTCCTCCTCACCTATAAAGCTCTTCATGGTCAGGCCCCTTCATATCTTAAAGAGCTCATAGTACCCTATTACCCCTCTAGAACACTACGTTCTCTGAATGCTGGGCTACTTGTGGTTCCTATAGTCTCTAAAAGTAGAACAGGAGCCAGAGCCTTCAGTTACCAAGCTCCTCTCCTGTGGAACCATACTTGTGCTTTC…	Rh2A type based on genome annotation, truncated
Rh2	Electrophorus_electricus|Rh2	Electrophorus electricus	1059	pseudogene	scaffold7234	162598	164370	-	-/-/-/-	ATGTCTGGTCTGCATGGCTTCGAGGGAGAAAACTTCTACATCCCTGTGCATAACCGCACAGGGCTTGTACAGGACCCCTTTCTGTACGAGCAGTATTATTTAGCAGACCCATGGCAATATAGACTGCTGGCTTGTTACATGTTTCTTCTGATCTCTNTCGGCCTCCCCGTCAATGGCTTGACCCTCGTGGTCACGGCCCAGCACAAGAAACTCCGCCAGCCGCTCAACTTTATCCTGGTCAACCTGGCCGTGGCCGGGATGGTCATGATCATCTTCGGGTTCACTATCGCCCTCAGCTCCGCGGTCACTGGCCACTTTTACTTTGGACCCGTGGGCTGCGCCGTCGAGGGTTTCTTGGCAACGCTGGGAGGTGAGGTGTCCCTCTGGTCACTGGTTGTG…	Possibly pseudogene (1bp N insertion may cause frameshift and premature stop codon)
Rh2	Esox_luciua|Rh2-1	Esox lucius	1041	complete	NC_025984.2	12885052	12888041	-	S/Q/M/A	ATGCAAAACGGCACTGAAGGACACAATTTCTATGTCCCCATGTCCAACAGGACTGGACTTGTACGAAGTCCTTTTCTATACCCACAGTACTACCTGGCACCTAAATGGCAATTCTATTGTCTTGCTTTCTACATGTTTATCTTAATCTGCCTTGGATTCCCCATCAACGGTCTGACCTTGTATGTCACAGCCACGAACAAGAAGCTAAGACAACCTCTCAACTTCATCCTGGTCAACTTGGCTGCAGCTGGAATGATCATGGTCCTTTTTGGATTCACCATCACTATCACATCAGCTCTAAATGGCTACTTTATCTTTGGGCCAATGGGTTGTGCTATTGAAGGCTTTATGGCTACTCTTGGAGGTCAAGTTGCCCTGTGGTCTCTGGTAGTGCTGGCT…
Rh2	Esox_lucius|Rh2-2	Esox lucius	1041	complete	NC_025984.2	12878267	12879894	-	S/Q/M/A	ATGCAGAACGGCACAGAAGGACATAACTTCTATATTCCCATGTCCAACAGGACTGGGCTTGTACGAAGTCCTTATCTATACCCACAGTACTACCTGGCACCTAAATGGCAATTCTATTGTCTTGCCTTCTACATGCTCATCCTGATCTGCCTTGGATTCCCCATCAACGGTCTGGCCCTGTACGTCACAGCCACAAACAAGAAGCTAAGACAACCGCTCAACTTCATCCTGGTTAACTTGTCTGCAGCTGGAATGGTCATGGTCCTCTTTGGATTCAGCTTTGCCCTCATATCTTCATTTAATGGTTACTTTATCTTTGGCCCAGTGGGCTGTGCGATTGAGGGCTTCATGGCTACACTTGGAGGTCAAGTTTCCCTGTGGTCTCTGGTAGTGCTGGCT…
Rh2	Esox_lucius|Rh2-3	Esox lucius	1041	complete	NC_025984.2	10340741	10344065	+	S/E/M/A	ATGCAGAACGGCACAGAAGGACATAACTTCTACATCCCCATGTCCAACAGGACTGGGGTTGTAAGGAGTCCTTTTCTATACCCTCAGTATTACTTGGCGCCTAAATGGCAATACTATGGTCTTGCCTTCTACGTGTTCATGCTGATCTGCCTTGGATTCCCCATCAACGGTCTGACCCTCTATGTCACAGCCACAAACAAGAGGCTCCGACAACCGCTCAACTTCATCCTAGTCAACTTGGCCGCGGCTGGAATGATCATGGTCCTCTTTGGCTTCACCATCACCATCACATCAGCTCTAAATGGCTACTTTGTTTTTGGGCCAATGGGCTGTGCTGTTGAGGGCTTCATGGCTACACTTGGAGGTGAAGTTGCCCTGTGGTCTCTGGTTGTGCTGGCT…
Rh2	Esox_lucius|Rh2-4	Esox lucius	1041	complete	NC_025984.2	10345544	10347056	+	S/E/M/A	ATGCAGAACGGCACAGAAGGACATAACTTCTACATTCCCATGTCCAACAGGACTGGGGTTGTAAGGAGTCCTTATCTATACCCTCAGTATTACCTGGCACCTAAATGGCAATTCTATGGTCTTGCTTTCTACATGTTCATTCTGATCTGCATTGGATTCCCCATCAACGGTCTGACCCTCTATGTCACAGCCACAAACAAGAGGCTCCGACAACCACTCAACTTCATCCTAGTCAACTTGGCCGCGGCTGGAATGATCATGGTCCTCTTTGGCTTCACCATCACCATCACATCAGCTCTATATGGCTACTTCGTTTTTGGGCCTTTAGGCTGTGCTATTGAGGGCTTCATGGCTACACTTGGGGGTGAGGTTGCCCTATGGTCTCTGGTTGTGTTGGCT…	projected to the latest assembly based on blast hits in old assembly
Rh2	Fundulus_heteroclitus|Rh2A	Fundulus heteroclitus	1059	complete	NW_012227109.1	3838	5498	-	S/E/M/A	ATGGGCTGGGATGGGGGATACGAGCCCAACGGCACAGAGGGCAACAATTTCTACATTCCGATGTCCAACAAAACCGGCATTGTCAGAAGTCCCTTTGAATACCCGCAGTACTACATGGTGGACCCAATGATCTACAAGGTCCTAGCCTTCTACATGTTCTTCCTGATCTGCACTGGAACCCCCATCAACGGCCTGACGTTGTTTGTAACAGCTCAGAACAAGAAGCTACGCCAGCCTCTAAACTACATCCTGGTGAACCTGGCCGTGGCAGGACTCATCATGTGCTGCTTTGGCTTCACCATCACCATCACATCCGCTTTTAACGGTTACTTCATTCTTGGACCCACCTTCTGCGCTATTGAGGGATTCATGGCAACACTCGGAGGTGAAGTTGCTCTC…
Rh2	Fundulus_heteroclitus|Rh2B	Fundulus heteroclitus	1038	complete	NW_012234375.1	700646	704724	+	S/Q/L/A	ATGGAGAATGGCACAGAAGGCAAGAACTTTTACATCCCCATGAACAACAGGACAGGGGTGGTGAGGAATCCCTTTGAGTATACCCAGTACTATTTGGCAGATCCATGGGTATTCAAATTTCTTGGAGCATACATGTTCTTCCTGCTCATCACTGGCTTCCCCATCAACGCTCTGACACTGGTGGTCACAGCTCAGAACAAGAAGCTCCGGCAGCCTCTCAACTATATCCTGGTGAACTTGGCCGTGGCAGGATTGATCATGATCATCTTTGGATTCACAGTCACCATTTACTCTTCCGTGGTGGGCTATTTTTCTTTGGGACCCGTGAGCTGTGATATGGAAGGTTTCTTTGCTACAATTGGAGGTCAAGTATCACTATGGTCTCTTGTGGTCTTAGCT…
Rh2	Gadus_morhua|Rh2A1	Gadus morhua	1071	complete	GeneScaffold_169	780938	782612	+	S/E/M/A	ATGGGCTGGGACAGTGGACACAATGAGCCTAACGGCACAGAAGGAAAGAACTTCTACATCCCCATGTCCAACAGGACTGGGATTGTACGAAGCCCCTTCGAATACCAGCAGTACTATCTTGCCGATCCGATCATGTTCAAGATGTTGGCTGTCTACATGTTCTTCCTGATCTGCACCGGAACCCCCATCAACGCTCTCACGTTGCTGGTCACCTTCCAGAACAAGAAGCTCCAACAACCCCTGAACTTCATCCTGGTCAACCTGGCTGTGGCTGGTCTCATCATGTGCTGCTTCGGCTTCACCATCACCATCACATCTGCCATCAACGGCTACTTCATCCTGGGAGCGACCGCGTGCGCCGTGGAGGGATTCATGGCTACGCTAGGAGGTGAAGTAGCT…	Based on the genome assembly in Ensembl Release 78
Rh2	Gadus_morhua|Rh2A2	Gadus morhua	1044	complete	GeneScaffold_169	772611	774657	-	S/E/M/A	ATGAGGATGGAGGCTAACGGAACAGAAGGGAAGAACTTCTACATCCCCATGTCCAACAGGACTGGGCTTGTACGAAGCCCCTTCGAATACCAGCAGTACTATCTTGCCGATCCCATCATGTTCAAGATGTTGGCTGTCTACATGTTCTTCCTGATCTGCACCGGAACCCCCATCAACGCTCTCACGTTGCTGGTCACCTTCCAGAACAAGAAGCTCCAACAACCCCTGAACTTCATCCTGGTCAACCTGGCTGTGGCTGGTCTCATCATGTGCTGCTTCGGCTTCACCATCACCATCACATCTGCCCTCAGCGGCTACTTCATCCTGGGAGCGACCGCGTGCGCTGTGGAGGGATTCATGGCTACGCTAGGAGGTGAAGTAGCTCTGTGGTCCCTGGTG…	Based on the genome assembly in Ensembl Release 78
Rh2	Gadus_morhua|Rh2A3	Gadus morhua	1050	complete	GeneScaffold_169	770576	769858	-	S/K/M/A	ATGGAGGCCAACGGAACAGAGGGAAAGAACTTCTACATCCCCATGTCCAACAGGACTGGGATTGTACGAAGCCCCTTCGAATACCAGCAGTACTATCTTGCCGATCCGATCCTGTTCAAGATGTTGGCTGTCTACATGTTCTTCCTGATCTGCACAGGAACCCCCATCAACGCTCTCACGTTGCTGGTCACCTTCCAGAACAAGAAGCTCCAACAACCCCTGAACTTCATCCTGGTCAACCTGGCTGTGGCTGGTCTCATCATGTGCTGCTTCGGCTTCACCATCACCATCACATCTGCCATCAACGGCTACTTCATCCTGGGAGCGACCGCGTGCGCCGTGGAGGGATTCATGGCTACGCTAGGAGGTAAAGTAGCTCTGTGGTCCCTGGTTGTCCTG…	Based on both the genome assembly in Ensembl Release 78 and new NCBI whole genome sequencing project (accession: CAEA000000000.2)
Rh2	Gasterosteus_aculeatus|Rh2A1	Gasterosteus aculeatus	1059	complete	scaffold_27	4146633	4148190	-	S/E/M/A	ATGGCCTGGGAAGGAGGACTCGAGCCCAATGGCACAGAGGGCAAGAACTTCTACATCCCCATGTCCAACAGGACCGGGGTTGTTAGAAGTCCCTTTGAATACCAGCAGTATTATTTGGCCGATCCCATTATGTTTAAAATTCTAGCTCTCTACATGTTCTTCCTGATCTGCACCGGAACTCCCATCAATGGTCTGACATTGTTGGTCACAGCCCAGAACAAGAAGCTCCGGCAACCTCTCAACTACATCCTGGTCAACCTGGCTGTGGCGGGGCTCATTATGTGCGCCTTTGGATTCACCATCACCATCACGTCGGCTGTCAATGGCTACTTCATTCTCGGAGCCACTGCGTGTGCTGTTGAGGGATTCATGGCCACATTAGGAGGTGAAGTTGCTCTC…	Based on the genome assembly in Ensembl Release 78
Rh2	Gasterosteus_aculeatus|Rh2A2	Gasterosteus aculeatus	1059	complete	scaffold_27	4159202	4160714	+	S/E/M/A	ATGGCCTGGGAAGGAGGACTCGAGCCCAATGGCACAGAGGGCAAGAACTTCTACATCCCCATGTCCAACAGGACCGGGGTTGTTAGAAGTCCCTTTGAATACCAGCAGTATTATTTGGCCGATCCCATTATGTTTAAGATTCTAGCTCTCTACATGTTCTTCCTGGTCTGCACCGGAACTCCCATCAATGGTCTGACATTGTTGGTCACAGCCCAGAACAAGAAGCTCCGGCAACCTCTCAACTACATCCTGGTCAACCTGGCTGTGGCGGGGCTCATTATGTGCGCCTTTGGATTCACCATCACCATCACGTCGGCTGTCAATGGCTACTTCATTCTCGGAGCCTTTGCGTGTGCTCTTGAGGGATTCATGGCCACATTAGGAGGTGAAGTTGCTCTC…	Based on the genome assembly in Ensembl Release 78, with 37 N's in coding region but the exon boundaries can be still recovered by referencing closely related sequences
Rh2	Astatotilapia_burtoni|Rh2A_alpha	Astatotilapia burtoni	1059	complete	NW_005179487.1	1918679	1920773	+	S/E/M/A	ATGGCTTGGGATGGAGGAATTGAGCCCAATGGCACTGAAGGCAAGAACTTCTACATTCCCATGTCCAACAGGACTGGGATTGTTAGAAGTCCTTTTGAGTACACTCAGTATTACATGGCAGACCCGATAATTTACAAACTCCTAGCTTTCTACATGTTCTTCCTGATCTGCACTGGGACTCCCATCAACAGCCTCACATTGTTCGTAACTGCTCAGAACAAGAAGCTCCGGCAACCTCTCAACTATATCCTGGTCAACCTGGCTGTGGCTGGACTCATCATGTGCTGCTTTGGATTCACCATCACCATCACATCAGCTCTTAATGGCTACTTCATTCTTGGACCCACCTTCTGTGCTATTGAGGGATTCATGGCCACACTTGGAGGTGAAGTAGCTCTC…
Rh2	Astatotilapia_burtoni|Rh2A_beta	Astatotilapia burtoni	1059	complete	NW_005179487.1	1903973	1906056	-	S/E/M/A	ATGGCTTGGGAAGGAGGAATTGAGCCCAATGGCACTGAAGGCAAGAACTTCTACATTCCCATGTCCAACAGGACTGGGATTGTTAGAAGTCCTTTTGAGTACACTCAGTATTACCTGGCAGACCCGATCTTTTTCAAGCTCCTGGCTTTCTACATGTTCTTCCTGATCTGCACTGGGACTCCCATCAACAGCCTGACATTGTTTGTAACTGCTCAGAACAAGAAGCTCCGGCAACCTCTCAACTATATCCTGGTCAACCTGGCTGTGGCTGGACTCATCATGTGCTGCTTTGGATTCACCATCACCATCACATCAGCTTTTAATGGCTACTTCATTCTTGGACCCACCTTCTGTGCAATTGAGGGATTCATGGCCACACTAGGAGGTGAAGTTGCTCTC…
Rh2	Astatotilapia_burtoni|Rh2B	Astatotilapia burtoni	1059	complete	NW_005179487.1	1928765	1932157	-	S/Q/M/A	ATGGCTTGGGATGGAGGACTTGAGCCTAATGGCACAGAGGGCAAAAACTTCTACATCCCCTTGAACAACAAGACAGGACTCGTGAGGAGTCCTTTTGAATATCCGCAGTATTATTTGGCAGATCCATGGTTCTTCAGATTGCTTGCTTTCTATATTTTTTGCCTTGTCATTACTGGATTCCCCATCAACTTTCTGACACTGCTGGTCACCGCTCAAAACAAGAAGCTCCGACAACCTCTCAACTTTATCCTGGTTAATTTGGCAGTGGCTGGACTGATCATGGTCATATTTGGATTCACAGTCACCATTTTTTCTTGTGTCAATGGCTATTTCGCCTTGGGTCCTTTGAGCTGTGCTATTGAAGGATTCATGGCTACAGTTGGAGGTCAGGTATCTCTG…
Rh2	Hippocampus_comes|Rh2A	Hippocampus comes	1059	complete	NW_017806163.1	557824	559503	-	S/E/M/A	ATGGGTTGGGAAGGACAATTTGAGCCGAATGGCACCGAGGGCAAGAACTTCTACATCCCCATGTCCAACAGGACTGGGATTGTTCGAAGTCCCTTTGAATACCAGCAGTATTACATGGTGGACCCCATTTGGTACAGGCTTCTGGCTTGTTACATGTTCTTCCTGATCTGCACCGGAACCCCGATCAACGGGCTGACATTGTTGGTCACGGCTCAGAACAAGAAACTTCGGCAACCTCTCAATTACATCCTGGTCAACTTGGCTGTGGCTGGTCTCATCATGTGCGCCTTCGGGTTCACCATCACAATCACATCCGCTATCAATGGCTACTTCATTCTGGGAGCCACCGCCTGTGCAGTCGAGGGATTCATGGCCACGCTCGGAGGTGAAGTCGCTCTC…
Rh2	Ictalurus_punctatus|Rh2	Ictalurus punctatus	1059	complete	NC_030432.1	5345777	5350663	-	S/E/M/A	ATGTCGGGCCTACACGGATTCGAGGGGGAAAACTACTACATCCCCATGAGTAACCGCACGGGGCTGGTACGCGACCCGTTCATGTACGAGCAGTACTATTTAGCAGAGCCGTGGCAGTTCAGACTGTTGGCCGTCTACATGTTCTTTCTGATCATCTTCGGTTTCCCCATCAACGCTCTGACACTGTTGGTCACGGCGCAGCACAAGAGACTCCGCCAGCCGCTTAACTACATCCTGGTGAACCTGGCTTTAGCCGGCTTGATCATGGTCCTCTTCGGGTTCACCATCACCATCAGTTCAGCGGTCAACGGCTACTTTTATTTCGGGTACACTGCCTGCGCCGTCGAAGGTTTTATGGCAACTCTGGGAGGTGAGGTAGCGCTTTGGTCGTTAGTTGTA…
Rh2	Kryptolebias_marmoratus|Rh2B	Kryptolebias marmoratus	1038	complete	NW_016094250.1	6297659	6300853	-	S/Q/M/A	ATGGAGAACGGCACCGAAGGCAAGAACTTCTACATCCCGATAAACAACAGGACGGGGGTTGTTAGAAGTCCTTTCGAATATCCACAGTATTATTTGGCAGATCCATGGCAATTCAAATTAATGGCTGCCTACATGGTTTTCCTGTTCATGACGGGCTTTCCCATTAACGCTTTGACGCTGGTGGTCACAGCTCAGAACAAGAAGCTCCGGCAACCTCTCAACTACATCCTGGTGAACTTGGCTGTGGCTGGACTGATCATGATCACATTTGGATTCACAGTCACCATTTATTCTTCTCTGGTGGGTTATTTCAGTTTGGGACCTGGTAGCTGTGCTATGGAAGGTTTTTTTGCTACTCTCGGAGGTCAAGTGTCTCTGTGGTCTCTTGTGGTCTTAGCC…
Rh2	Kryptolebias_marmoratus|Rh2A	Kryptolebias marmoratus	1059	complete	NW_016094250.1	6288540	6290805	-	S/E/M/A	ATGGGTTGGGATGGAGGATACAAGACCAATGGCACTGAGGGAAACAACTTCTACATCCCCATGTCCAACAGGACAGGAATTGTTAGAAGTCCCTTTGAATACCCTCAGTACTATATGGTGGACTCAATGGTCTACAAGTATCTAGCTTTTTACATGTTCTTCCTGATCTGCACTGGGACCCCAATCAACGGACTGACGCTGTTTGTAACGGCTCAGAACAAGAAGCTCCGTCAGCCTCTCAACTACATCCTGGTGAACCTGGCTGTAGCCGGACTCATCATGTGCCTCTTTGGCTTCACCATCACCATCACATCTGCTTTTAATGGCTACTTTATTCTTGGACCCACTATGTGCGCTATTGAAGGATTCATGGCCACCCTTGGAGGAGAAGTTGCCCTC…
Rh2	Labrus_bergylta|Rh2-1	Labrus bergylta	1038	complete	FKLU01000416.1	3611	6758	-	T/Q/M/A	ATGGAGAACGGCACAGAGGGCAAGGACTTCTACATCCCCTTGAACAACAGGACGGGGCTTGTGAGGAGTCCTTTCTATTATCCACAGTATTATTTGGCAGATCCATGGATGTTCAAGCTGCTTGCCGTCTACATGTTCTTCCTCATCTGCACTGGCTTCCCCATCAACTTCCTGACACTGATGGTCACAGCTCAGAACAAGAAACTCAGGCAACCTCTCAACTTCATCCTGGTCAACTTGGCTGTGGCTGGACTCATCATGGTCTGCTTCGGTTTCACCATCACCTTCGTCACTGCTATCTCCGGCTACTTCATTTTTGGAACAATGGGCTGTGCCATTGAGGGATTCATGGCTACTCTTGGAGGTCAAGTGGCTCTCTGGTCATTGGTGGTCCTGGCT…
Rh2	Labrus_bergylta|Rh2-2	Labrus bergylta	1059	complete	FKLU01000931.1	5852	7564	-	S/E/M/A	ATGGTGTGGGATGGAGGAATTGAGCCCAATGGCACAGAGGGAAAGAACTTCTACATCCCCATGTCCAACAGGACTGGGATTGTTAGAAATCCTTTTGAATATCCACAGTATTATATGGTGGATCCAATGATCTACAAGCTCCTGGCTTTCTACATGTTCTTCCTGATCTGCACTGGGACTCCCATCAACACTCTGACATTGCTGGTAACATTCCAAAACAAGAAGCTCCAGCAACCTCTCAACTACATTCTGGTCAACCTGGCCGTGGCTGGACTCATCATGTGCGCCTTCGGATTCACCATCACCATCACATCTGCTTTGAATGGCTACTTCATTCTTGGACCAACTTTCTGCGCCATTGAGGGGTTCATGGCTACACTTGGAGGTGAAGTTGCTCTA…
Rh2	Labrus_bergylta|Rh2-3	Labrus bergylta	1059	complete	FKLU01000931.1	16736	18210	+	S/E/M/A	ATGGCGTGGGAAGGAGGATTCGAGCCTAATGGCACAGAAGGAAAGAACTTCTACATCCCCATGTCCAACAGGACAGGGATTGTTAGAAGTCCTTTTGAATACCAGCAGTACTACTTGGCAGATCCTATCATGTTCAAGCTTCTGGCTTTCTACATGTTCTTCCTGATCTGCACTGGGACTCCCATCAACGGTCTGACATTGGTCGTAACGGCTCAGAACAAAAAGCTACGCCAACCTCTCAATTACATCCTAGTCAACCTGGCTGTGGCTGGACTCATCATGTGCGCCTTCGGATTCACCATCACCATTACATCTGCTATGAACGGCTACTTCATTCTTGGGGCAACTTTCTGTGCTATTGAGGGATTCATGGCCACACTTGGAGGTGAAGTTGCTCTC…
Rh2	Labrus_bergylta|Rh2-4	Labrus bergylta	1059	complete	FKLU01000931.1	27493	28967	+	S/E/M/A	ATGGCGTGGGAAGGAGGAATCGAGCCTAATGGCACAGAAGGAAAGAACTTCTACATCCCCATGTCCAACAGGACAGGGATTGTTAGAAGTCCTTTTGAATACCCGCAGTACTACTTGGCAGATCCTATCATGTTCAAGCTTCTGGCTTTCTACATGTTCTTCCTGATCTGCACTGGGACTCCCATCAACGGTCTGACACTGGTCGTAACGGCTCAGAACAAAAAGCTACGCCAACCTCTCAATTACATCCTAGTCAACCTGGCTGTGGCTGGACTCATCATGTGCGCCTTCGGATTCACCATCACCATTACATCTGCTATGAACGGCTACTTCATTCTTGGGGCAACTTTCTGTGCTATTGAGGGATTCATGGCCACACTTGGAGGTGAAGTTGCTCTC…
Rh2	Larimichthys_crocea|Rh2A1	Larimichthys crocea	1062	complete	NW_011322779.1	26066	28179	-	S/E/M/A	ATGGCTTGGGATGGTGGAGGACATGAAGCCAATGGCACAGAAGGCAAGAACTTCTACATCCCCATGTCCAACAGGACTGGGGTTGTTAGAAGTCCTTTTGAATACAACCAGTATTATATGGTAGATCCAATGACCTACAAGCTGCTAGCTTTCTACATGTTCTTCCTGATCTGCACTGGAACTCCCATCAACGGTCTGACATTGCTGGTAACGGCTCAGAACAAGAAGCTCCGGCAACCTCTCAACTACATCCTGGTCAACCTGGCTGTGGCTGGACTGATCATGTGCGCCTTCGGATTCACCATCACCATCACATCTGCTCTTAATGGCTACTTCATTCTTGGAGCCACTGCCTGCGCTGTTGAGGGATTCATGGCCACACTTGGAGGTGAAGTTGCT…
Rh2	Larimichthys_crocea|Rh2A2	Larimichthys crocea	1062	complete	NW_011322779.1	34051	37026	+	S/E/M/A	ATGGCTTGGGATGGTGGAGGACATGAAGCCAATGGCACAGAGGGCAAGAACTTCTACATCCCCATGTCCAACAGGACTGGGGTTGTTAGAAGTCCTTTTGAATACAACCAGTATTATATGGTAGATCCAATGACCTACAAGCTGCTAGCTTTCTACATGTTCTTCCTGATCTGCACTGGAACTCCCATCAACGGTCTGACATTGCTGGTAACGGCTCAGAACAAGAAGCTCCGGCAACCTCTCAACTACATCCTGGTCAACCTGGCTGTGGCTGGACTGATCATGTGCGCCTTCGGATTCACCATCACCATCACATCTGCTCTTAATGGCTACTTCATTCTTGGAGCCACTGCCTGCGCTGTTGAGGGATTCATGGCCACACTTGGAGGTGAAGTTGCT…
Rh2	Lates_calcarifer|Rh2-1	Lates calcarifer	1038	complete	NW_017364376.1	14240	18128	-	T/Q/M/A	ATGGAGAACGGCACAGAGGGCAAGAACTTCTACGTCCCCATGAACAACAGGACGGGGCTTGTGAGGAGTCCTTTTCATTATCCACAGTATTATTTGGCGGATCCATGGATGTTCAAACTACTGGCTCTCTACATGTTCTTCCTGATGTGTGCTGGCTTCCCCATCAACGGTCTGACACTATTGGTCACAGCTCAGAACAAGAAGCTACGGCAACCTCTCAACTTCATCCTGGTCAACTTGGCTGTGGCTGGACTCGTCATGGTCATTTTTGGATTCACAGTCACCTTTTATACTGCCCTCATGGGCTATTTCTCCTTGGGACCAATGGGTTGTGCTATTGAAGGATTCATGTCTACAATTGGAGGTCAAGTGTCTCTGTGGTCTCTTGTGGTTCTAGCT…
Rh2	Lates_calcarifer|Rh2-2	Lates calcarifer	1038	complete	NW_017364376.1	8711	12312	-	T/Q/M/A	ATGGAGAACGGCACAGAGGGCAAGAACTTCTACATCCCCATGAACAACAGGACGGGGCTTGTGAGGAGTCCTTTTTATTATCCACAGTACTATCTGGGGGATCCATGGCAATTCAAAATTCTTGCTGTCTACATGTTCTTCCTGATCTGCACTGGCTTCCCCATCAACGCTCTGACTCTGGTGGTCACTGCTCAGAACAAGAAACTCCGGCAACCTCTCAACTTCATCCTGGTCAACCTGGCTGTGGCCGGACTCATCATGGTCTGCTTTGGTTTCACCATCACCTTCGTAACAGCTCTTAACGGCTATTTCATTTTTGGACCAATGGGTTGTGCCATTGAAGGGTTCATGGCTACTTTAGGAGGTCAAGTCGCTCTCTGGTCCCTGGTCGTCTTGGCT…
Rh2	Lates_calcarifer|Rh2-3	Lates calcarifer	1029	pseudogene	NW_017364484.1	483885	485608	+	-/-/-/-	ATGGTGTGGGAAGGAGGAATCGAGCCCAGTGGCACAGACTTCTACATCCCCATGTCCAACAGGACTGGGATTGTTAGAAGTCCTTTTGAATACCCGCAGTATTACATGGTAAACCCGATCATGTACAAAGTTCTAGCTTGCTACATGTTTTTCCTGATATGCACTGGAACTCCCATCAACGGCCTGACGCTGTTCATCACCGCCCAGAACAAGAAACTCCGACAACCTCTCAACTACATCCTGGTCAACCTGGCTGTGGCCAGACTCATCATGTGCTGCTTTGGATTCACCATCACCATCACTTCCACTTTTAATGGCAATAGTTGAATGAAAATACCCTTTTTTCTCTCTGCAGGTGAAGTCGCTCTCTGGTCCCTGGTCGTCTTGGCTGTTGAGAGA…
Rh2	Lates_calcarifer|Rh2-4	Lates calcarifer	1059	complete	NW_017364484.1	476559	479126	-	S/E/M/A	ATGGCTTGGGATGGCGGATTCGAGCCCAACGGCACAGAGGGCAAGAACTTCTACATCCCCATGTCCAACAGGACTGGGATTGTTAGAAGTCCTTTTGAATACCCGCAGTATTACATGGTAGACCCGATGATCTACAAACTTCTAGCTTTCTACATGTTTTTCCTGATCTGCACTGGAACTCCCATCAACGGCCTGACGCTGTTCGTCACCGCTCAGAACAAGAAACTCCGACAACCTCTCAACTACATCCTGGTCAACCTGGCTGTGGCCGGACTCATCATGTGCTGCTTTGGATTCACCATCACCATCACTTCCGCTTTTAATGGCTACTTCATTCTTGGACCCACTTTCTGTGCTATTGAGGGATTCATGGCCACACTGGGAGGTGAAGTCGCTCTC…
Rh2	Lepisosteus_oculatus|Rh2	Lepisosteus oculatus	1068	complete	NC_023181.1	36554395	36556892	-	S/E/M/A	ATGAATGGCACAGAGGGTAACAATTTCTATGTACCGTTTTCCAACCGAACGGGGTTGGTACGTAGCCCTTTTGAGTATCCCCAATACTACCTGGCGGCACCCTGGAAGTTCTCCACGCTGTGCGCCTACATGTTCCTGCTCATCATGCTGGGCTTCCCCATCAACGGCCTGACGCTCTTGGTCACCTTCAAGCACAAGAAGCTCCGGCAGCCCCTCAACTTCATCCTGGTCAACCTGGCAGTGGCTGGGCTTTTCATGGTGTGCTTTGGCTTCACCATCACCTTCTACTCAGCCATGAACGGCTACTTCGTGTTTGGCCCCATCGGCTGTGCAATTGAGGGCTTCTTCGCCACGCTAGGAGGTGAGGTGGCTCTCTGGTCTCTGGTGGTCCTGGCCATT…	Based on the genome assembly in Ensembl Release 78
Rh2	Leuciscus_waleckii|Rh2-1	Leuciscus waleckii	1050	complete	FLSR01004884.1	302377	303790	+	S/Q/M/S	ATGAATGGCACAGAGGGTGATAGCTTTTACATCCCAATGTCCAATAGGACTGGGCTCGTCAGGAATCCTTTTGAGTACACCCAGTACTATTTAGCAGAACCATGGAAATTCAAGGCTTTGGGTTTCTACATGTTTTTACTGATCATTTTTGGTTTACCTATCAATGGGCTCACATTGCTGGTTACAGCTCAACACAAGAAACTCAGACAACCGCTCAACTACATTTTGGTCAACTTGGCTCTTGCTGGCTCAATTATGGGCCTTTTTGGATTCACGGTTTCTTTCTACTCCTCGTTCGTTGGCTATATGGCAGTTGGGCCCATTGGTTGCATGATAGAGGGATTTTTTGCAACACTTGGAGGTCAAGTGTCTCTTTGGTCTCTGGTGGTGCTCGCTGTT…
Rh2	Leuciscus_waleckii|Rh2-2	Leuciscus waleckii	1047	complete	FLSR01004884.1	305008	306493	+	C/Q/M/A	ATGAATGGGACAGAAGGGAGTAACTTCTACATTCCCATGTCCAATAGGACTGGGCTTGTGAGAAATCCTTTTGAGTACACCCAGTACTATTTAGCAGAACCATGGAAATTCAAGGCTCTGGGTTTCTACATGTTTCTACTGATCATTTTTGGATTACCCATCAATGTTCTAACCTTGTTGGTTACAGCTCAACACAAGAAACTTCGGCAGCCACTCAACTACATTTTGGTCAACTTGGCTTTTGCCGGCACGATTATGGCCATCTTTGGATTTACAGTTTCCTTCTACTGCTCACTTATGGGCTACATGGCTCTAGGTCCGCTTGGCTGCGTAATGGAAGGTTTTTTCGCAACAATTGGAGGTCAAGTCTCTCTTTGGTCTCTGGTGGTGCTTGCAGTT…	# of N =2
Rh2	Leuciscus_waleckii|Rh2-3	Leuciscus waleckii	1045	complete	FLSR01004884.1	308631	310299	+	C/Q/M/A	ATGAACGGCACTGAGGGAAACAACTTTTACATTCCTATGTCCAACAGGACAGGGCTAGTGAGGAGTCCTTATGAATATACGCAGTATTACCTGGCAGATCCATGGCAATTTAAGGCACTTGCTTTTTATATGTTTTTGCTGATTTGCTTTGGGCTACCGATCAATGTGCTCACGCTGCTGGTCACAGCCCAGCACAAAAAGTTGAGACAACCTCTAAATTTTATTTTGGTAAACCTGGCTTTCGCTGGAACAATTATGGCCCTTTTTGGATTCACGGTTACATTCTACTGCTCTATTGCTGGTTATATGGCTCTGGGTCCATTGGGTTGTGCTATTGAAGGCTTCTTTGCTACACTTGGTGGCCAGGTTTCTCTGTGGTCTCTGGTGGTGCTTGCAGTT…	# of N =2
Rh2	Leuciscus_waleckii|Rh2-4	Leuciscus waleckii	1050	complete	FLSR01004884.1	312073	313762	+	T/Q/M/A	ATGAACGGCACTGAGGGAAACAACTTCTACATCCCCATGTCCAACAGGACAGGGCTAGTGAGGAGTCCTTATGAGTATCCGCAGTATTATCTTGCTGAGCCGTGGCAGTTTAAAGCGCTTGCCGTTTATGTGTTCTTCCTCATCTGCTTGGGTTTTCCCATCAATGGCCTTACATTGTTGGTTACAGCTCAACACAAAAAGCTCAGGCAACCTCTCAACTTCATTTTGGTCAACCTGGCTGTGGCTGGTTCCATCATGGTTTGTTTTGGATTCACTGTCACTTTTTACACAGCAATTCATGGCTACTTTGTTCTGGGTCCAACTGGCTGTGCGATTGAGGGCTTCATGGCCACACTTGGAGGACAAGTTGCCCTTTGGTCACTTGTGGTGCTGGCCATC…
Rh2	Leuciscus_waleckii|Rh2-5	Leuciscus waleckii	1048	complete	FLSR01004884.1	318565	320282	+	T/E/M/A	ATGAACGGCACTGAGGGAAACAACTTCTATGTCCCCATGTCCAACAGGACAGGGCTAGTGAGGAGTCCTTATGAGTATCCGNAGTATTATCTTGCTGAGCCGTGGCAGTTTAAACNGCTTGCCGTTTACGTGTTCTTCCTCATCTGCTTGGGTTTTCCCATCAATATCCTTACCTTGGTGGTTACAGCTCAACACAAAAAGCTCAGGCAACCTCTCAACTTCATTTTGGTCAACCTGGCTGTGGCTGGTACCATCATGGTTTGTTTTGGATTCACGGTCACTTTTTACACAGCAATGAACGGCTACTTTGCTCTGGGTCCAACTGGCTGTGCGATTGAGGGCTTCATGGCCACACTTGGAGGTGAAGTAGCCCTTTGGTCACTTGTGGTGCTGGCCATC…	# of N =4
Rh2	Maylandia_zebra|Rh2A_alpha	Maylandia zebra	1059	complete	NW_014447316.1	1189088	1190778	-	S/E/M/A	ATGGCTTGGGATGGAGGAATTGAGCCCAATGGCACTGAAGGCAAGAACTTCTACATTCCCATGTCCAACAGGACTGGGATTGTTAGAAGTCCTTTTGAGTACACTCAGTATTATATGGTAGACCCGATAATTTACAAAGTTCTAGCTTTCTACATGTTCTTCCTGATCTGCACTGGGACTCCCATCAACGGCCTGACATTGTTTGTAACTGCTCAGAACAAGAAGCTCCGGCAACCTCTCAACTATATCTTGGTCAACCTGGCTGTGGCTGGACTCATCATGTGCTGCTTTGGATTCACCATCACCATCACATCAGCTCTTAATGGCTACTTCATTCTTGGACCCACCTTCTGTGCTATTGAGGGATTCATGGCCACACTTGGAGGTGAAGTTGCTCTC…
Rh2	Maylandia_zebra|Rh2A_beta	Maylandia zebra	1059	complete	NW_014447316.1	1206565	1208083	+	S/E/M/A	ATGGCTTGGGAAGGAGGAATTGAGCCCAATGGCACTGAAGGCAAGAACTTCTACATTCCCATGTCCAACAGGACTGGGATTGTTAGAAGTCCTTTTGAGTACACTCAGTATTACCTGGCAGACCCGATCTTTTTCAAGCTCCTGGCTTTCTACATGTTCTTCCTGATCTGCACTGGGACTCCCATCAACGGCCTGACATTGTTTGTAACTGCTCAGAACAAGAAGCTCCGGCAACCTCTCAACTATATCCTGGTCAACCTGGCTGTGGCTGGACTCATCATGTGCTGCTTTGGATTCACCATCACCATCACATCAGCTTTTAGTGGCTACTTCATTCTTGGATCCACCTTCTGTGCAATTGAGGGATTCATGGCCACACTAGGAGGTGAAGTTGCTCTC…
Rh2	Maylandia_zebra|Rh2B	Maylandia zebra	1059	complete	NW_014447316.1	1178514	1181575	+	S/Q/M/A	ATGGCTTGGGATGGAGGACTTGAGCCTAATGGCACAGAGGGCAAAAACTTCTACATCCCCTTGAACAACAAGACAGGACTCGTGAGGAGTCCTTTTGAATATCCGCAGTATTATTTGGCAGATCCATGGTTCTTCAGATTGCTTGCTTTCTATATTTTTTCCCTTGTCATTACTGGATTCCCCATCAACTTTCTGACACTGCTGGTCACCGCTCAAAACAAAAAGCTCCGACAACCTCTCAACTTTATCCTGGTTAATTTGGCAGTGGCTGGACTGATCATGGTCATATTTGGATTCACAGTCACCATTTTTTCTTGTGTCAATGGCTATTTCGCCTTGGGTCCTTTGAGCTGTGCTATTGAAGGATTCATGGCTACAATTGGAGGTCAGGTATCTCTG…
Rh2	Miichthys_miiuy|Rh2A	Miichthys miiuy	1059	complete	JXSJ01000043.1:	1780915	1782514	-	S/E/M/A	ATGGCTTGGGAGGGAGGATTTGAAGCCAATGGCACAGAGGGCAAGAACTTCTACATCCCCATGTCCAACAGGACTGGGGTTGTTAGAAGTCCTTTTGAATACACGCAGTATTATATGGTAGATAAAATGACCTACAAGCTGCTAGCTTTCTACATGTTCTTCCTGATCTGCACTGGAACTCCCATCAACGGTCTGACATTGTTGGTAACGGCTCAGAACAAGAAGCTCCGGCAACCTCTCAACTACATCCTGGTCAACCTGGCTGTGGCTGGACTGATCATGTGCGCCTTCGGATTCACCATCACCATCACATCTGCTCTTAATGGCTACTTCATTCTTGGACCCACTGCCTGCGCTGTTGAGGGATTCATGGCCACACTTGGAGGTGAAGTTGCTCTC…
Rh2	Mola_mola|Rh2-1	Mola mola	1038	complete	KV751324.1	19601110	19596535	-	A/Q/L/A	ATGGAGAACGGCACGGAGGGCAAGAACTTCTATGTCCCAATGAACAACCGGACGGGTCTTGTTAGAAATCCTTTTGAATATCCGCAGTACTATTTGGCAGATCCGTGGATGTTTAAGCTGTTGGCCCTCTGGATGTTTTTCCTGATCTGCACTGGCTTCCCAATCAACTTTCTGACACTGTTGGTCACGGCGCAAAACAAGAAGCTCCGGCAACCACTCAACTTCATCCTGGTCAACCTGGCTGTTGCTGGGCTGGTCATGGTTGTCTTTGGATTCACAGTCGCCTTTTATGCATCTATGGTGGGCTATTTCTCCTTGGGAACCATGGCCTGTGCTATTGAAGGATTCATGTCTACCATTGGAGGTCAAGTGTCTCTGTGGTCTCTCGTGGTTCTGGCT…
Rh2	Mola_mola|Rh2-2	Mola mola	1059	complete	KV751324.1	19586935	19594028	-	T/Q/M/A	ATGGTTTGGGAGGGAGGAAATGAGCCCAACGGCACGGAGGGCAAGAACTTCTACATCCCCATGTCCAACCGGACTGGGCTTGTGAGGAGTCCCTTTGAGTATCCACAGTACTACCTGGGAGATCCAATCCTGTTCAAACTGCTGGCAGCCTACATGTTTTTCCTGATCTGCACCGGCTTCCCCATCAACTTTCTCACACTGTTGGTCACGGCACAGAACAAGAAGCTCCGGCAACCTCTCAACTTCATCCTTGTCAACCTGGCTGTGGCCGGACTGATCATGGCTCTTTTTGGGTTCACCATCACCTTCATAACTGCTGTCAATGGCTATTTCATTTTCGGACCAATGGGCTGCGCCATTGAGGGATTCATGGCTACGCTGGGAGGTCAGGTTGCTCTC…
Rh2	Mola_mola|Rh2-3	Mola mola	1059	complete	KV751324.1	19582763	19584272	+	S/E/M/A	ATGGTTTGGGAAGGAGGAATTGAGCCGAATGGCACTGAGGGCAAGAACTTCTACATCCCCATGTCCAACAGGAGTGGGATCGTTAGAAGTCCTTTTGAATACCAGCAATATTACTTAGTAGATCCCATCATGTTCAAGCTTCTAGCTTTTTACATGTTCTTCCTGATCTGCACTGGGACGCCCATCAACGGTCTGACATTGTTGGTAACGGCTCAGAACAAGAAGCTCCGGCAACCTCTCAACTACATCCTGGTCAACCTGGCTGTGGCTGGACTGATCATGTGCTGCTTCGGATTTACCATCACCATCACATCAGCCATCAACGGATACTTCATTCTTGGACCTACTGCCTGTGCTGTCGAGGGATTCATGGCCACACTTGGAGGTGAAGTTGCTCTG…
Rh2	Mola_mola|Rh2-4	Mola mola	1059	pseudogene	KV751324.1	19573433	19574891	-	-/-/-/-	ATGGTTTGGGAAGGAGGAATTGAGCCGAATGGCACTGAGGGCAAGAACTTCTACATCCCCATGTCCAACAGGAGTGGGATCGTTAGAAGCCCTTATGAATACCCGCAGTATTACCTGGCAGATCCCATCATGTTCAAGCTTCTAGCTTTTTACATGTTCTTCCTGATCTGCACTGGGACGCCCATCAACGGTCTGACATTGTTGGTAACGGCTCAGAACAAGAAGCTCCGGCAACCTCTCAACTACATCCTGGTCAACCTGGCTGTGGCTGGACTGATCATGTGCTGCTTCGGATTTACCATCACCATCACATCAGCCATCAACGGATACTTCATTCTTGGACCTACTGCCTGTGCTGTCGAGGGATTCATGGCCACACTTGGAGGTGAAGTTGCTCTG…	in frame stop codon
Rh2	Neolamprologus_brichardi|Rh2A_alpha	Neolamprologus brichardi	1059	complete	NW_006272005.1	10780040	10782120	-	S/E/M/A	ATGGCTTGGGATGGAGGAATTGAGCCCAATGGCACTGAAGGCAAGAACTTCTACATTCCCATGTCCAACAGGACTGGGATTGTTAGAAGTCCTTATGAGTACAATCAGTATTATATGGTAGACCCGATAATTTACAAAGTTCTAGCTTTCTACATGTTCTTCCTGATCTGCACTGGGACTCCCATCAACGGCCTGACATTGTTCGTAACTGCTCAGAACAAGAAGCTCCGGCAACCTCTCAACTATATCCTGGTCAACCTGGCTGTGGCTGGACTCATCATGTGCTGCTTTGGATTCACCATCACCATCACATCAGCTGTTAATGGCTACTTCATTCTTGGAGCCACCTCCTGTGCAGTTGAGGGATTCATGGCCACACTAGGAGGTGAAGTTGCTCTC…
Rh2	Neolamprologus_brichardi|Rh2A_beta	Neolamprologus brichardi	1059	complete	NW_006272005.1	10794633	10796621	+	S/E/M/A	ATGGCTTGGGAAGGAGGAATTGAGCCCAATGGCACTGAAGGCAAGAACTTCTACATTCCCATGTCCAACAGGACTGGGATTGTTAGAAGTCCTTATGAGTACACTCAGTATTACCTGGCAGACCCGATCTTTTTCAAGCTCCTGGCTTTCTACATGTTCTTCCTGATCTGCACTGGGACTCCCATCAACGGCCTGACATTGTTCGTAACTGCTCAGAACAAGAAGCTCCGGCAACCTCTCAACTATATCCTGGTCAACCTGGCTGTGGCTGGACTCATCATGTGCTGCTTTGGATTCACCATCACCATCACATCAGCTGTTAATGGCTACTTCATTCTTGGAGCCACCTCCTGTGCAGTTGAGGGATTCATGGCCACACTAGGAGGTGAAGTTGCTCTC…
Rh2	Neolamprologus_brichardi|Rh2B	Neolamprologus brichardi	1059	complete	NW_006272005.1	10764279	10767740	+	S/Q/M/A	ATGGCTTGGGATGGAGGACTTGAGCCTAATGGCACAGAGGGCAAAAACTTCTACATCCCCTTGAACAACAAGACAGGACTCGTGAGGAGTCCTTATGAATATCCGCAGTATTATTTGGCAGATCCATGGTTCTTCAGATTGCTTGCTCTCTATATTTTTTTCCTTGTCATTACTGGATTCCCCATCAACTTTCTGACACTGCTGGTCACCGCTCAAAACAAGAAGCTCCGACAACCTCTCAACTTTATCCTGGTTAATTTGGCAGTGGCTGGACTGATCATGGTCATATTTGGATTCTCAGTCACCATTTTTTCTTGTGTCAATGGCTATTTCGCCTTGGGTCCTTTGAGCTGTGCTATTGAAGGATTCATGGCTACAATTGGAGGTCAGGTATCTCTG…
Rh2	Nothobranchius_furzeri|Rh2A	Nothobranchius furzeri	1059	complete	KN852484.1	69067	70560	-	S/E/M/A	ATGGGTTGGGATTCATCATACGAGCCCAATGGCACAGAGGGCAACAACTTCTACATCCCCATGTCCAACAAAAGTGGAATTGTTAGAAGTCCATTTGAATATGCTCAATATTACTTGGTGGACTCTATGATCTACAAGCTTCTAGCCTTCTACATGTTTTTCTTGATCTGCACCGGAACCCCTATAAATGGCTTGACGTTGTTTGTGACGGCTCAGAACAAGAAGCTCCGCCAACCTTTGAACTACATCCTGGTGAACCTCGCCGTGGCCGGACTCATCATGTGCCTCTTCGGCTTTACCATCACCATCACATCTGCTTTAAATGGCTACTTCATTCTTGGACCCACCTTCTGTACTCTTGAGGGATTCATGGCCACACTAGGAGGTGAAGTATCCCTC…
Rh2	Nothobranchius_furzeri|Rh2B	Nothobranchius furzeri	1038	complete	KN854062.1	86274	88313	-	S/E/M/A	ATGGAGAACGGTACAGAAGGCAAGAACTTCTACATCCCCATGAACAACCGGTCGGGGCTCGCGAGGAGTCCGTTTGAATATCCACAGTATTATTTAGCAGAGCCATGGCACTTCAAACTGATGGGTCTATTCATGGTTTTCCTCTTGCTGACTGCTTTCCCCATCAATGCTCTGACACTGGTGGTCACGGCTCAGAACAAGAAGCTCCGACAACCTCTCAACTACATCCTGGTGAACTTGGCTGTGGCTGGACTGATCATGGCCATCTTTGGATTCACAATCACCATTTATTCTGCCATGAATGGCTACTTTGCTTTGGGGCCTAATAGCTGTGCATTGGAAGGTCTCTTTGCTACAATTGGAGGTGAAGTGTCTCTGTGGTCTCTTGTGGTCCTAGCT…
Rh2	Notothenia_coriiceps|Rh2A	Notothenia coriiceps	1059	complete	NW_011357368.1	3273704	3277481	+	S/Q/M/A	ATGGCTTGGGAGGGAGGAATGGAGCCCAATGGCACAGAAGGCAATAACTTCTACATCCCGATGTCCAACAGGACTGGGGTTGTTAGAAATCCTTTTGAATACAACCAGTATTATTTGGCAGATCCTATCATGTTCAAGCTTCTAGCTTTCTACATGCTCTTCCTGGTCTTCACTGGAGCTCCCATCAATGCTCTGACATTGCTAGTAACAATCCAGAACAAGAAGCTCCAGACGCCTCTCAACTTCATCCTGGTAAACCTGTCTGTGGCGGGGCTGATCATGTGCATCTTTGGACTCACCATCGCCTTCATATCTTCTATCAGCGGCTATTTCATTCTTGGCCCCACTTTCTGTGCTATGGAGGGATTCATGTCCACAATTGGAGGTCAGGTGGCTCTC…
Rh2	Oncorhynchus_mykiss|Rh2-1	Oncorhynchus mykiss	1044	complete	chrUn	347895915	347898998	+	S/Q/M/A	ATGCAGAACGGCACTGAAGGAAACAACTTCTACATCCCCATGTCCAACAGGACTGGGCTTGTAAGGAGTCCCTTTGAATACCCTCAGTACTACTTGGCGGATCCATGGCAATTCTATCTGCTTGCTGTCTACATGTTTTTCCTGATCTGTTTTGGATTCCCCATCAACGGTCTGACCTTGTACGTCACAGCGACAAACAAGAAGCTCCAGCAACCCCTCAACTTCATTCTGGTCAACTTGGCTGCAGCTGGAATGATCATGGTAATGTTTGGATTCACCATCACCATTACATCTGCTGTCAATGGCTACTTCGTCTTTGGACCTATGGGCTGTGCCATCGAGGGTTTCATGGCTACACTTGGAGGTCAGGTTGCTCTGTGGTCTCTGGTGGTGCTGGCC…
Rh2	Oncorhynchus_mykiss|Rh2-2	Oncorhynchus mykiss	1041	complete	chrUn	347912422	347915378	+	S/QM/A	ATGAATGGCACTGAGGGCAACAACTTCTACATCCCCATGTCCAACAGGACTGGGCTTGTAAGGAGTCCTTTTCTATACCCTCAGTACTACTTGGCGGATCCATGGCAATTCTATCTGCTTGCTGTCTACATGTTCTTCCTGATCTGTTTTGGATTCCCCATCAACGGTCTGACCCTGTATGTCACAGCCACAAACAAGAAGCTCCAGCAACCTCTGAACTTCATTCTGGTCAATTTGGCTCTGGCTGGGTTGATCATGGTTCTCTTTGGATTCACTATCACCATTACATCTGCTGTCAATGGCTACTTCATCTGGGGACCATTGGGCTGTGCCATTGAGGGATTCATGGCTACACTTGGAGGTCAGGTGGCTCTGTGGTCTCTGGTGGTGCTGGCAATT…
Rh2	Oncorhynchus_mykiss|Rh2-3	Oncorhynchus mykiss	1041	complete	chrUn	347922086	347923668	+	S/E/M/A	ATGCAGAACGGCACAGAAGGAAGCAACTTCTACATTCCCATGTCCAACCGGACTGGGCTTGTAAGGAGTCCTTTTCTATACCAACAGTACTACTTGGCGCCTCCATGGCAATACTATTGTCTTGCTGTCTATACGTTCTTCCTGATCTGCTTTGGATTCCCAATCAACGGTCTGACCCTGTATGTCACAGCCACAAACAAGAAGCTTCGGCAACCCCTTAACTTCATCCTGGTCAACTTGGCTGCAGCTGGAATGATAATGGTCCTCTTTGGATTCACCATCACCATCACATCTGCTGTCAATGGTTACTTCATCTGGGGACCATTGGGCTGTGCTATTGAGGGCTTCATGGCTACACTTGGAGGTGAGGTTGCCCTGTGGTCTCTGGTAGTGCTGGCT…
Rh2	Oncorhynchus_mykiss|Rh2-4	Oncorhynchus mykiss	1038	complete	chrUn	347939157	347940804	+	S/E/M/A	ATGCAAAATGGCACGGAAGGAAGCAACTTCTACATCCCCATGTCCAACAGGACTGGGCTTGTAAGGAGTCCTTTTCTATACCAACAGTACTACTTGGCGCCTCCATGGCAATACTATTGTCTTGCTGTCTATGTATTCTTTCTGATTTGTTTTGGATTCCCCATCAACGGTCTGACCCTGTATGTCACTGCCACAAACAAGAAGCTCCGGCAACCCCTTAACTTCATCCTGGTCAACTTGGCTGCAGCTGGAATGATAATGGTCCTCTTTGGATTCACCATCACCATCACATCTGCTCTTAATGGCTACTTCATCTTTGGGCCAATGGGCTGTGCTATTGAGGGCTTCATGGCTACACTTGGAGGTGAGGTTGCCCTGTGGTCTCTGGTAGTGCTGGCT…
Rh2	Oreochromis_niloticus|Rh2A alpha	Oreochromis niloticus	1059	complete	NC_022203.1	26081254	26082810	+	S/E/M/A	ATGGTTTGGGATGGAGGAATTGAGCCCAATGGCACTGAAGGCAAGAACTTCTACATTCCCATGTCCAACAGGACTGGGATTGTTAGAAATCCTTTTGAGTACCCTCAATATTATATGGTGGACCCAATAACTTACAAAATTCTAGCTTTCTACATGTTCTTCCTGATCTGCACTGGGACTCCCATCAACGGCCTGACATTGTTCGTAACTGCTCAGAACAAGAAGCTCCGGCAACCTCTCAACTATATCCTGGTCAACCTGGCTGTGGCTGGACTCATCATGTGCTGCTTCGGATTCACCATCACCATCACATCAGCTGTTAATGGCTACTTCATTCTTGGACCCACCTTCTGTGCTATTGAGGGATTCATGGCCACACTTGGAGGTGAAGTTGCTCTC…	Based on the genome assembly in Ensembl Release 78
Rh2	Oreochromis_niloticus|Rh2A beta	Oreochromis niloticus	1059	complete	NC_022203.1	26069334	26070841	-	S/E/M/A	ATGGCTTGGGAAGGAGGAATTGAGCCCAATGGCACTGAAGGCAAGAACTTCTACATTCCCATGTCCAACAGGACTGGGATTGTTAGAAATCCTTTTGAGTACTCCCAGTATTACCTGGCAGACCCGATCTTCTTCAAGCTCCTGGCTTTCTACATGTTCTTCCTGATCTGCACTGGGACTCCCATCAATGGCCTGACATTGTTCGTAACTGCTCAGAACAAGAAGCTCCGGCAACCTCTCAACTATATCCTGGTCAACCTGGCTGTGGCTGGACTCATCATGTGCTGCTTCGGATTCACCATCACCATCACATCAGCTGTTAATGGCTACTTCATTCTTGGACCCACCTTCTGTGCTATTGAGGGATTCATGGCCACACTTGGAGGTGAAGTTGCTCTC…	Based on the genome assembly in Ensembl Release 78
Rh2	Oreochromis_niloticus|Rh2B	Oreochromis niloticus	1059	complete	NC_022203.1	26092058	26095218	-	S/Q/M/S	ATGGCTTGGGATGGAGGACTTGAGCCTAATGGCACAGAGGGCAAAAACTTCTACATCCCCTTGAACAACAAGACAGGACTCGTGAGGAGTCCTTTTGAATATCCGCAGTATTATTTGGCAGATCCATGGTTCTTCAAATTGCTTGCTTTCTATATGGTTTTCCTCGTCATTACTGGATTCCCCATCAACTTTCTGACACTGCTGGTCACCGCTCAAAACAAGAAGCTCCGACAACCTCTCAACTTTATCCTGGTTAATTTGGCAGTGGCGGGACTGATCATGGTCATGTTTGGATTCACAGTCACCATTTATTCTTGTCTCAATGGCTATTTCTCCTTGGGTCCTTTGAGCTGTGCTATTGAAGGATTCATGGCTACAGTTGGAGGTCAGGTATCTCTG…	Based on the genome assembly in Ensembl Release 78
Rh2	Oryzias_latipes|Rh2-A	Oryzias latipes	1038	complete	NW_004095157.1	1622977	1626609	+	S/Q/M/S	ATGGAGAACGGCACAGAGGGCAAGAACTTCTACATCCCCATGAACAATAGGACCGGGCTTGTGAGGAGTCCTTATGAATATCCGCAGTATTATTTGGCAGATCCATGGCAGTTCAAGTTATTGGGCATCTACATGTTTTTCCTGATCCTCACCGGCTTCCCCATCAACGCTCTAACACTCGTGGTCACAGCTCAGAACAAGAAGCTCCGCCAACCTCTCAACTTCATCCTGGTGAACTTGGCGGTGGCTGGACTGATCATGGTCTGCTTTGGATTCACGGTTTGCATTTATTCTTGCATGGTGGGCTATTTCTCTCTGGGACCCCTGGGCTGTACAATAGAGGGATTCATGGCAACACTTGGAGGTCAAGTGTCTCTGTGGTCTCTTGTGGTCTTAGCT…	Naming based on NCBI annotation and review articles
Rh2	Oryzias_latipes|Rh2-B	Oryzias latipes	1047	complete	NW_004095157.1	1634331	1636319	+	S/E/M/A	ATGGGTTGGGAGCCTAATGGCACTGAAGGACAAAACTTCTACATCCCAATGTCCAACCGGACGGGGGTTGTCAGAAGCCCCTTTGAATACCCTCAGTACTACATGGTCGACCCAATAATGTACAAGATTCTGGCTTTCTACATGTTCTTCCTGATCTGCACTGGAACTCCCATCAACGGCTTGACGTTGTACGTAACAGCGACCAACAAGAAGCTTCAGCAACCTCTCAACTTCATCCTGGTGAACCTGGCGGTGGCCGGACTCATCATGTGCGCCTTTGGCTTCACCATCACCATCACATCAAGCTTCTATGGCTATTTTGTTCTAGGACCCACCTTCTGTGCCATTGAGGGATTTATGGCCACACTTGGAGGTGAAGTTGCTCTCTGGTCTCTGGTT…	Naming based on NCBI annotation and review articles
Rh2	Oryzias_latipes|Rh2-C	Oryzias latipes	1056	complete	NW_004095157.1	1648630	1650518	+	S/Q/M/A	ATGGGCTGGGATGGAGGAGAGCAAAATGGAACCGAGGGAAAGAACTTCTACATCCCAATGTCCAACCGGACGGGGGTTGTCAGAAGCCCCTATGAATACCCTCAGTACTACATGGTCGACCCAATAATGTACAAGATTCTGGCTTTCTACATGTTCTTCCTGATCTGCACTGGAACTCCCATCAACGGCTTGACGTTGTACGTAACAGCGACCAACAAGAAGCTTCAGCAACCTCTCAACTTCATCCTGGTGAACCTGGCGGTGGCCGGACTCATCATGTGCGCCTTTGGCTTCACCATCACCCTCAATTCAAGCTTTTATGGCTATTTTGTTCTTGGACCCACCTTCTGTGCCGTTGAGGGATTTATGGCCACACTTGGAGGTCAAATTGCTCTCTGG…	Naming based on NCBI annotation and review articles
Rh2	Periophthalmus_magnuspinnatus|Rh2A	Periophthalmus magnuspinnatus	1059	complete	KN467085.1	264853	266258	+	S/E/M/A	ATGGGCTGGGAAGGAGGCTATGAGCCAAATGGCACAGAGGGAAAAAACTTCTACATCCCCTTTTCCAACAGGACAGGGGTTGTCAGGAGTCCTTTTGAAGCTCCTCAGTATTATATGGTTGACCCCATGATCTACAAGCTGCTGGCATTCTACATGTTCTTCCTCATCTGCACTGGCACCCCCATCAACGGCCTGACTCTGCTGGTAACCTTCCAGAACAAGAAACTGCGACAGCCCCTGAACTTCATCCTAGTCAACCTGGCTGTGGCTGGTCTCATCATGTGCGCTTTCGGCTTCACCATCACCATCACCTCTGCGATGAACGGCTACTTCATCATGGGACCTACTCTCTGCGCTGTGGAGGGTTTCATGGCCACACTAGGAGGTGAAGTGGCTCTC…
Rh2	Periophthalmus_magnuspinnatus|Rh2B	Periophthalmus magnuspinnatus	1059	pseudogene	KN467085.1	253493	253881	+	-/-/-/-	ATGGGCTGGGAAGGTGGAAATGAGCCCAATGGGACAGAGGGGCGAGACTTCTACATCCCGATGAACAACCGCACAGGGGTGGTCCGGAGTCCTTTCGAGTACCCACAATAATATTTAGCTGACCCGTGGATGTTCAAGCTGCTGGCTCTTTACATGTTTTTTCTCATCTGCACTGGATTCCCCATCAATGCACTGACACTGGTGGTGACAGCACAAAACAAGAAGCTTAGACAACCTCTCAATTTCATCCTGGTCAACCTGGCTGTAGCTGGTCTCATCACGGTGATTTTTGGATTCACCGTTACGTTTGTTTCTTCACTTATGGGATATTTCTCTATGGGAAAAATGGGATGCACTATTGAGGGCTTCATGGCTACACTTGGAGGTCAAGTGTCCCTG…	in frame stop codon, with 1 N in coding region
Rh2	Poecilia_formosa|Rh2A	Poecilia formosa	1059	complete	NW_006799941.1	5728821	5730908	-	S/E/M/A	ATGGCTTGGGATGGCGGATACGAGCCCAATGGCACGGAGGGAAAAAACTTCTACATCCCGATGTCCAACAAAACCGGCATCGTCAGAAGTCCCTTCGAATACCCGCAGTACTACATGGTGGACCCAATGATCTACAAGCTCCTAGCCTTCTACATGTTCTTCCTGATCTGCACTGGAACTCCCATCAATGGCCTGACGCTGTTTGTAACAGCTCAGAACAAAAAGCTGCGCCAGCCTCTCAACTACATCCTGGTGAACTTGGCAGTGGCCGGACTCATCATGTGCGCCTTCGGTTTCACCATCACCATCACATCTGCTCTTAATGGTTACTTCATTCTTGGACCCACCTTCTGTGCTATTGAGGGATTCATGGCAACACTCGGAGGTGAAGTTGCTCTC…
Rh2	Poecilia_formosa|Rh2B	Poecilia formosa	1038	complete	NW_006799941.1	5742673	5747853	-	S/Q/L/A	ATGGAGAATGGCACAGAAGGCAAGAACTTCTACATCCCCATGAACAACAGGACGGGGCTGGTGAGGAGTCCCTTTGAGTATCCACAGTACTATTTGGCAGATCCATGGCAATTCAAATTATTAGCTGCGTACATGTTCTTCCTGATCATTACCGGCTTCCCAATCAACGGTCTGACACTGGTGGTCACAGCTCAGAACAAGAAGCTCCGGCAGCCTCTCAACTATATCCTGGTGAACTTGGCGGTAGCAGGATTGATCATGGTCATCTTTGGATTCACGACCACCATTTACTCTTCTATGGTGGGCTATTTTTCTCTGGGACCCATAGCCTGTGATATGGAAGGTTTCTTTGCTACGGTTGGAGGTCAAGTATCACTATGGTCTCTTGTGGTCTTAGCT…
Rh2	Poecilia_latipinna|Rh2B	Poecilia latipinna	1038	complete	NW_015113204.1	45814	54224	-	S/Q/L/A	ATGGAGAATGGCACAGAAGGCAAGAACTTCTACATCCCCATGAACAACAGGACGGGGCTGGTGAGGAGTCCCTTTGAGTATCCACAGTACTATTTGGCAGATGCATGGCAATTCAAATTATTAGCTGCGTACATGTTCTTCCTGATCATTACCGGCTTCCCAATCAACGGTCTGACACTGGTGGTCACAGCTCAGAACAAGAAGCTCCGGCAGCCTCTCAACTATATCCTGGTGAACTTGGCGGTAGCAGGATTGATCATGGTCATCTTTGGATTCACGACCACCATTTACTCTTCTATGATGGGCTATTTTGCTCTGGGACCCATGGCCTGTGATATGGAAGGTTTCTTTGCTACGGTTGGAGGTCAAGTATCACTATGGTCTCTTGTGGTCTTAGCT…
Rh2	Poecilia_latipinna|Rh2A	Poecilia latipinna	1059	complete	NW_015113204.1	23097	25158	-	S/E/M/A	ATGGCTTGGGATGGCGGATACGAGCCCAATGGCACGGAGGGAAAAAACTTCTACATCCCGATGTCCAACAAAACCGGCATCGTCAGAAGTCCCTTCGAATACCCGCAGTACTACATGGTGGACCCAATGATCTACAAGCTCCTAGCCTTCTACATGTTCTTCCTGATCTGCACTGGAACTCCCATTAATGGCCTGACGCTGTTTGTAACAGCTCAGAACAAAAAGCTGCGCCAGCCTCTCAACTACATCCTGGTGAACTTGGCAGTGGCCGGACTCATCATGTGCGCCTTCGGTTTCACCATCACCATCACATCTGCTCTTAATGGTTACTTCATTCTTGGACCCACCTTCTGTGCTATTGAGGGATTCATGGCAACACTCGGAGGTGAAGTTGCTCTC…
Rh2	Poecilia_mexicana|Rh2B	Poecilia mexicana	1038	complete	NW_015094812.1	562440	570891	-	S/Q/L/A	ATGGAGAATGGCACAGAAGGCAAGAACTTCTACATCCCCATGAACAACAGGACGGGGCTGGTGAGGAGTCCCTTTGAGTATCCACAGTACTATTTGGCAGATCCATGGCAATTCAAATTATTAGCTGCGTACATGTTCTTCCTGATCATTACCGGCTTCCCAATCAACGGTCTGACACTGGTGGTCACAGCTCAGAACAAGAAGCTCCGGCAGCCTCTCAACTATATCCTGGTGAACTTGGCGGTAGCAGGATTGATCATGGTCATCTTTGGATTCACGACCACCATTTACTCTTCTATGGTGGGCTATTTTTCTCTGGGACCCATAGCCTGTGATATGGAAGGTTTCTTTGCTACGGTTGGAGGTCAAGTATCACTATGGTCTCTTGTGGTCTTAGCT…
Rh2	Poecilia_mexicana|Rh2A	Poecilia mexicana	1059	complete	NW_015094812.1	548810	550867	-	S/E/M/A	ATGGCTTGGGATGGCGGATACGAGCCCAATGGCACGGAGGGAAAAAACTTCTACATCCCGATGTCCAACAAAACCGGCATCGTCAGAAGTCCCTTCGAATACCCGCAATACTACATGGTGGACCCAATGATCTACAAGCTCCTAGCCTTCTACATGTTCTTCCTGATCTGCACTGGAACTCCCATCAATGGCCTGACGCTGTTTGTAACAGCTCAGAACAAAAAGCTGCGCCAGCCTCTCAACTACATCCTGGTGAACTTGGCAGTGGCCGGACTCATCATGTGCGCCTTCGGTTTCACCATCACCATCACATCTGCTCTTAATGGTTACTTCATTCTTGGACCCACCTTCTGTGCTATTGAGGGATTCATGGCAACACTCGGAGGTGAAGTTGCTCTC…
Rh2	Poecilia_reticulata|Rh2A	Poecilia reticulata	1059	complete	NC_024335.1	3918538	3920611	+	S/E/M/A	ATGGCTTGGGATGGTGGATATGAGCCCAATGGCACGGAGGGAAAAAACTTCTACATCCCGTTGTCCAACAAAACCGGCATCGTCAGAAGTCCCTTTGAATACCCGCAATACTACATGGTGGACCCAATGATCTACAAGCTCCTAGCCTTCTACATGTTCTTCCTGATCTGCACTGGAACTCCCATCAATGGCCTGACGCTGTTTGTAACGGCTCAGAACAAAAAGCTGCGCCAGCCTCTCAACTACATCCTGGTGAACTTGGCAGTGGCCGGACTCATCATGTGCGCCTTCGGTTTCACCATCACCATCACATCTGCTCTTAATGGTTACTTCATTCTTGGACCCACCTTCTGTGCTATTGAGGGATTCATGGCAACACTTGGAGGTGAAGTTGCTCTC…
Rh2	Poecilia_reticulata|Rh2B	Poecilia reticulata	1038	complete	NC_024335.1	3901611	3906404	+	S/Q/L/A	ATGGAGAATGGCACAGAAGGCAAGAACTTCTACATCCCCATGAACAACAGGACGGGGCTGGTGAGGAGTCCTTTTGAGTATCCACAGTACTATTTGGCAGATCCATGGCAATTCAAATTATTAGCTGCGTACATGTTCTTCCTGATCATCACCGGCTTCCCAATCAACGGTCTGACACTGGTGGTCACAGCTCAGAACAAGAAGCTCCGGCAACCTCTCAACTATATTCTGGTGAACTTGGCGGTAGCAGGATTGATCATGGTCATCTTTGGATTCACGGCCACCATTTACTCTTCTATGGTGGGCTATTTTGCTATGGGACCCTTAGGCTGTGATATGGAAGGTTTCTTTGCTACGGTTGGAGGTCAAGTATCACTATGGTCTCTTGTGGTCTTAGCT…
Rh2	Pundamilia_nyererei|Rh2A_alpha	Pundamilia nyererei	1059	complete	NW_005187413.1	2934069	2937350	-	S/E/M/A	ATGGCTTGGGATGGAGGAATTGAGCCCAATGGCACTGAAGGCAAGAACTTCTACATTCCCATGTCCAACAGGACTGGGATTGTTAGAAGTCCTTTTGAGTACACTCAGTATTATATGGTAGACCCGATAATTTACAAAGTTCTAGCTTTCTACATGTTCTTCCTGATCTGCACTGGGACTCCCATCAACGGCCTGACATTGTTCGTAACTGCTCAGAACAAGAAGCTCCGGCAACCTCTCAACTATATCCTGGTCAACCTGGCTGTGGCTGGACTCATCATGTGCTGCTTTGGATTCACCATCACCATCACATCAGCTCTTAATGGCTACTTCATTCTTGGACCCACCTTCTGTGCTATTGAGGGATTCATGGCCACACTTGGAGGTGAAGTTGCTCTC…
Rh2	Pundamilia_nyererei|Rh2A_beta	Pundamilia nyererei	1059	complete	NW_005187413.1	2946390	2948565	+	S/E/M/A	ATGGCTTGGGAAGGAGGAATTGAGCCCAATGGCACTGAAGGCAAGAACTTCTACATTCCCATGTCCAACAGGACTGGGATTGTTAGAAGTCCTTTTGAGTACACTCAGTATTACATGGCAGACCCGATAATTTACAAACTCCTAGCTTTCTACATGTTCTTCCTGATCTGCACTGGGACTCCCATCAACAGCCTGACATTGTTCGTAACTGCTCAGAACAAGAAGCTCCGGCAACCTCTCAACTATATCCTGGTCAACCTGGCTGTGGCTGGACTCATCATGTGCTGCTTTGGATTCACCATCACCATCACATCAGCTTTTAATGGCTACTTCATTCTTGGACCCACCTTCTGTGCAATTGAGGGATTCATGGCCACACTAGGAGGTGAAGTTGCTCTC…
Rh2	Pundamilia_nyererei|Rh2B	Pundamilia nyererei	1059	complete	NW_005187413.1	2922432	2925827	+	S/Q/M/A	ATGGCTTGGGATGGAGGACTTGAGCCTAATGGCACAGAGGGCAAAAACTTCTACATCCCCTTGAACAACAAGACAGGACTCGTGAGGAGTCCTTTTGAATATCCGCAGTATTATTTGGCAGATCCATGGTTCTTCAGATTGCTTGCTTTCTATATTTTTTGCCTTGTCATTACTGGATTCCCCATCAACTTTCTGACACTGCTGGTCACCGCTCAAAACAAGAAGCTCCGACAACCTCTCAACTTTATCCTGGTTAATTTGGCAGTGGCTGGACTGATCATGGTCATATTTGGATTCACAGTCACCATTTTTTCTTGTGTCAATGGCTATTTCGCCTTGGGTCCTTTGAGCTGTGCTATTGAAGGATTCATGGCTACAGTTGGAGGTCAGGTATCTCTG…
Rh2	Pygocentrus_nattereri|Rh2-1	Pygocentrus nattereri	795	pseudogene	NW_016243959.1	32896	34670	+	-/-/-/-	ATGGTCTGCTTTGGATTCATCATAACACTGACTATAGCTTTTAATGGCTACTTTGTCTTTGGACCTACAGGCTGTGCCATTGAGGGCTTCATAGCAACACTTGGGAGTCAAGTTTCATTGTGGGCCTCGGTTGTGCTGGCTACTGAGAGATGCATAGTGGTGTGCAAACCCATGGGCAGCTTCAAGTTCAGCTCTACTCATGCTTTAGGAGGCATTGGTTTTACCTGGTTGATGGTAGCTNAGTTGTGTGTTCCTCCACTTGTTGGCTGGTCCAGATTCATCCCTGAAGGCATGCAGTGCTCATGTGGACCAGATTACTATACCCTGAACCCTCCATTCAACCATGAGTCATTCGTCATTTACATGTTTAGTTGCCACTTTATTGTTCCTGTCACTGTC…
Rh2	Pygocentrus_nattereri|Rh2-2	Pygocentrus nattereri	1943	pseudogene	NW_016243881.1	214954	216896	+	-/-/-/-	ATGTCAGGTCTGCATGGTTTTGAGGGTGAGGACTTCTAAATCACGATGCATAACCGCACAGGGTTTGTACGTGATCCTTTTTTGTATGAACAGTACTACTTAGCAGACCCATGGCAGTTTGAATTTCTGGTTTGCTACATATTTTTTCTGATATGTTTTGGTTTCCCCATCAACGGCTTGACCCTTTTTGTCATGACCCAGCACAAGAAGCTCCGACAGCTACTCAGTTTCATCCTGGTCAACCTAGCTGTGGCTGGGATGATCACGGTCTGCTTTGGACTCACCATCACCTCAGCAGCCAACGGCTACTTTTACTTTACTTTTACTCTTCAGCATTAACTACATTAGCTATAATTATGACGTATTTTCCTCAGGCGAGGTGGCTCTCCGGTCACTAGT…
Rh2	Salmo_salar|Rh2-1	Salmo salar	1044	complete	NC_027321.1	37682186	37685336	+	S/Q/M/A	ATGCAGAACGGCACTGAAGGAAACAACTTCTACATCCCTATGTCCAACAGGACTGGACTTGTAAGAAGTCCCTTTGAATACCCTCAGTACTACTTGGCGGATCCATGGCAATTCTATCTGCTTGCTGTCTACATGTTTCTCCTGATCTGTTTTGGATTCCCCATCAATGGTCTGACCTTGTATGTCACAGCGACAAACAAGAAGCTCCAGCAACCCCTCAACTTCATTCTGGTCAACTTGGCTGCAGCTGGAATGATCATGGTCCTCTTTGGATTCACCATCACCATTACATCTGCTGTCAATGGCTACTTCGTCTTTGGACCTATTGGCTGTGCCATTGAGGGTTTCATGGCTACACTTGGAGGTCAGGTTGCTCTGTGGTCTCTGGTGGTGCTGGCC…
Rh2	Salmo_salar|Rh2-2	Salmo salar	1038	complete	NC_027321.1	37709314	37714424	+	S/Q/M/A	ATGAACGGCACTGAGGGCAACAACTTCTACATCCCCATGTCCAACAAGACTGGGCTTGTAAGGAGTCCTTTTCTATACCCTCAGTACTACTTGGCAGATCCATGGCAATTCTATCTGCTTGCTGTCTACATGTTCTTCCTGATCTGCTTTGGATTCCCCATCAATGGTCTGACCCTGTACGTCACAGCCACAAACAAGAAGCTCCAGCAACCTCTGAACTTCATTCTGGTCAACTTGGCTCTGGCTGGATTGATCATGGTCCTCTTTGGATTCACCATCACCATTACATCTGCTGTCAATGGCTACTTCATCTGGGGACCATTGGGCTGTGCTATTGAGGGATTCATGGCTACACTTGGAGGTCAGGTGGCTCTGTGGTCTCTGGTGGTGCTGGCAATT…
Rh2	Salmo_salar|Rh2-3	Salmo salar	1041	complete	NC_027321.1	37725439	37727029	+	S/E/M/A	ATGCAGAACGGCACAGAAGGAAGCAACTTCTACATTCCCATGTCCAACCGGACTGGGCTTGTAAGGAGTCCTTTTCTATACCAACAGTACTACTTGGCACCTCCATGGCAATACTATGGTCTTGCTGTCTACATGTTCTTCCTGATCTGCTTTGGATTCCCCATCAACGGGCTGACCTTGTATGTCACAGCCACAAACAAGAAGCTTCGGCAACCCCTTAACTTCATCCTGGTCAACTTGGCTGCAGCTGGAATGATAATGGTCCTCTTTGGATTCACCATCACCATCACATCTGCTGTCAATGGCTACTTCATCTGGGGACCATTGGGCTGTGCTATTGAGGGCTTCATGGCTACACTTGGAGGTGAGGTTGCCCTGTGGTCTCTGGTAGTGCTGGCT…
Rh2	Salmo_salar|Rh2-4	Salmo salar	1041	complete	NC_027321.1	37746823	37748498	+	S/E/M/A	ATGCAGAACGGCACGGAAGGAAGCAACTTCTACATCCCCATGTCCAACAGGACTGGGCTTGTAAGGAGTCCTTTTCTATACCAACAGTACTACTTGGCGCCTCCATGGCAATACTATTGTCTTGCCTTCTATATGTTCTTCCTGATCTGCTTTGGATTCCCCATCAACGGTCTGACCCTGTATGTCACAGCCACAAACAAGAAGCTCCGGCAACCCCTTAACTTCATCCTGGTCAACTTGGCTGCAGCTGGAATGATCATGGTCCTCTTTGGATTCACCATCACCATCACATCTGCTCTTAACGGCTATTTCGTCTTTGGGCCAATGGGCTGTGCTATTGAGGGCTTCATGGCTACACTTGGAGGTGAGGTTGCCCTGTGGTCTCTGGTAGTGCTGGCT…
Rh2	Sebastes_aleutianus|Rh2-1	Sebastes aleutianus	1038	complete	LHVS01S000085.1	429222	432872	+	T/Q/M/A	ATGGAGAACGGTACAGAGGGCAGGAACTTCTACATCCCCATGAACAATCGGACGGGGCTTGTGAGGAGTCCTTTTGAGTATACACAGTATTATTTGGCAGATCCATGGGCATTCAAACTATTGGCTCTCTACATGTTCTTCCTGATGTGCGGCGGCTTCCCCATCAACTTTCTGACACTATTGGTCACAGCTCAGAACAAGAAGCTCCGGCAGCCTCTCAACTTCATCCTGGTCAACTTGGCTGTGGCCGGACTGATCATGGTCACCTTTGGATTCACAGTCACGTTTTATACTTCCCTCATGGGCTATTTCTCCTTGGGAACCATGGGCTGTGCTATTGAAGGATTCATGGCTACACTTGGAGGTCAAGTGGCTCTGTGGTCTCTTGTGGTTCTAGCT…
Rh2	Sebastes_aleutianus|Rh2-2	Sebastes aleutianus	1038	complete	LHVS01S000085.1	435882	440735	+	T/Q/M/A	ATGGAGAACGGCACAGAGGGCAAGAACTTCTACATCCCCATGAACAACAGGACGGGGCTTGTTAGGAGTCCTTTTGAATATCCACAGTACTACCTAGGGGATCCAATTCAATTCAAACTGCTGGCTTTCTACATGTTCTTCCTGATCTGCACCGGCTTCCCCATCAACTTTCTCACTCTTGTGGTGACGGCTCAGAACAAGAAGCTCCGGCAACCTCTCAACTTCATCCTTGTCAACCTGGCTGTAGCCGGACTGATCATGGTCTGCTTTGGATTCACCATCACCTTCGTAACTGCTATTAACGGCTACTTTGTTTTCGGAGCAACGGGTTGTGCCATTGAGGGATTCATGGCTACTCTAGGAGGTCAAGTTGCTCTCTGGTCCCTGGTCGTCCTGGCT…
Rh2	Sebastes_aleutianus|Rh2-3	Sebastes aleutianus	1059	pseudogene	LHVS01S000085.1	444426	446002	-	S/E/M/A	ATGGCTTGGGACGGAGGAATCGAGCCCAATGGCACAGAAGGCAAGAACTTCTACATCCCCATGTCCAACAAGACCGGGATTGTTAGAAGTCCTTATGAATATCAGCAGTACTATTTGGCGGATCCCATCATGTTCAAGCTTCTAGCTCTCTACATGTTCTTCCTGATCTGCACTGGAACTCCCATCAACGCTCTGACGTTGATGGTAACGGCTCAGAACAAGAAACTCCGGCAACCTCTCAACTAYATCCTGGTCAACCTGGCTGTGGCTGGACTGATCATGTGCGGCTTCGGATTCACCATCACCATCACATCCGCTGTCAACGGCTACTTCATCCTCGGAGCCACCGCCTGCGCTGTCGAGGGATTCATGGCCACGCTTGGAGGTGAAGTTTCTCTC…
Rh2	Sebastes_aleutianus|Rh2-4	Sebastes aleutianus	676	truncated	LHVS01S000085.1	457691	458766	+	-/-/-/-	AGGTGAAGTTGCTCTCTGGTCCCTGGTCGTCCTGGCTGTTGAGAGATACATCGTCGTCTGCAAACCCATGGGAAGCTTCAAGTTCACCGGAACTCACGCAGGAGCTGGAGTCCTTTTCACCTGGATCATGGCTCTCGCTTGTGCCGCCCCTCCACTGGCTGGCTGGTCCAGGTACATTCCTGAGGGCATGCAGTGCTCCTGTGGACCTGACTACTACACTCTGGCTCCAGGCTTCAACAACGAATCATACGTCATGTACATGTTTGTCGTCCACTTCTTCATCCCCGTCTTCCTCATTTTCTTCACTTATGGAAGCCTCGTGCTGACAGTCAAAGCTGCCGCAGCTCAGCAGCAGGAGTCAGAGTCTACCCAGAAGGCCGAGAGGGAAGTTACACGCAT…	first exon lost
Rh2	Sinocyclocheilus_anshuiensis|Rh2-1	Sinocyclocheilus anshuiensis	1050	complete	NW_015537929.1	893043	895736	-	T/Q/M/A	ATGAACGGCACTGAGGGAAACAACTTCTACATCCCCTTGTCCAACAGGACAGGGCTAGTGAGGAGTCCTTTCGAGTATCCGCAGTATTATCTAGCTGAACCATGGCAGTTTAAAGTGCTTGCTGTCTACATGTTCTTCCTCATCTGTTTGGGTGCACCCATCAATGGCCTTACATTGATGGTTACAGCTCAACACAAAAAGCTCAGACAACCTCTCAACTTCATTTTGGTTAACCTGGCTGTGGCTGGTGCCATCATGGTTTGTTTTGGATTCACGGTCACTTTCTACACAGCAATTAATGGCTACTTTGCTCTGGGACCAACTGGCTGCGCGATTGAGGGTTTCATGGCCACACTTGGAGGGCAAATTGCCCTTTGGTCACTTGTGGTGCTGGCCATT…
Rh2	Sinocyclocheilus_anshuiensis|Rh2-2	Sinocyclocheilus anshuiensis	1050	complete	NW_015537929.1	887915	890037	-	T/E/M/A	ATGAACGGCACTGAGGGAAACAACTTCTACGTCCCCTTGTCCAACAGGACAGGTCTAGTGAGGAGTCCTTTCGAGTATCCGCAGTATTATCTAGCTGAACCATGGCAGTTTAAAGTGCTTGCTGTCTACATGTTCTTCCTCATCTGTTTGGGTGCACCCATCAATGGCCTTACATTGGTGGTTACAGCTCAACACAAAAAGCTCAGACAACCTCTCAACTTCATTTTGGTTAACCTGGCTGTGGCTGGTTCCATCATGGTTTGTTTTGGATTCACGGTCACTTTCTACACAGCAATTAATGGCTACTTTGCTCTGGGACCAACTGGCTGCGCGATTGAGGGCTTCATGGCCACACTTGGAGGTGAAGTTGCCCTTTGGTCACTTGTGGTGCTGGCCATC…
Rh2	Sinocyclocheilus_anshuiensis|Rh2-3	Sinocyclocheilus anshuiensis	1050	pseudogene	NW_015555746.1	542614	544035	-	T/Q/M/A	ATGAATGGCACTGAGGGAAACAACTTCTACATCCCCATGTCCAACAGGACAGGGCTAGTGAGGAGTCCTTTCGAGTATCCGCAGTATTATCTAGCTGAACCGTGGCAATTTAAAGTGCTTGCAGTCTACATGTTCTTCCTCATGTGTTTTGGTTTACCCATCAATGGCCTTACATTGATGGTTACAGCTCAACATAAAAAGCTCAGGCAACCTCTCAACTTCATTTTGGTCAACCTGGCTGTGGCTGGAACCATCATGGTTTGTTTTGGATTCACGGTCACTTTCTACACAGCAATTAATGGCTACTTTGCTCTTGGACCAACTGGATGCGCGATTGAAGGCTTCATGGCCACGCTTGGAGGGCAAATTGCCCTTTGGTCACTTGTGGTGCTGGCCATT…	N<100
Rh2	Sinocyclocheilus_anshuiensis|Rh2-4	Sinocyclocheilus anshuiensis	1050	truncated	NW_015555746.1	535516	537029	-	-/-/-/-	ATGAACGGCACTGAGGGAAAAAACTTCTACGTCCCCTTGTCCAACAGGACAGGGCTAGTGAGGAGTCCTTACGAGTATCCGCAGTATTATCTAGCTGAACCGTGGCAGTTTAAAATTATTGCAGTCTACATGTTCTTCCTCATGTGTTTTGGTTTACCCATCAATGGCCTTACATTGATGGTTACAGCTCAACACAAAAAGCTCNNNNNNNNNNNNNNNNNNNNNNNNNNNNNNNNNNNNNNNNNNNNNNNNNNNNNNNNNNNNNNNNNNNNNNNNNNNNNNNNNNNNNNNNNNNNNNNNNNNNNNNNNNNNNNNNNNNNNNNNNNNNNNNNNNNNNNNNNNNNNNNNNNNNNNNNNNNAGGTGAAGTTGCCCTTTGGTCACTTGTGGTGCTGGCCATC…	N>100
Rh2	Sinocyclocheilus_grahami |Rh2-1	Sinocyclocheilus grahami	1050	complete	NW_015506306.1	493038	499969	-	T/Q/M/A	ATGAACGGCACTGAGGGAAACAACTTCTACGTCCCCTTGTCCAACAGGACAGGTCTAGTGAGGAGTCCTTTCGAGTATCCGCAGTATTATCTAGCTGAACCATGGCAGTTTAAAGTGCTTGCTGTCTACATGTTCTTCCTCATCTGTTTGGGTGCACCCATCAATGGCCTTACATTGATGGTTACAGCTCAACACAAAAAGCTCAGACAACCTCTCAACTTCATTTTGGTTAACCTGGCTGTGGCTGGTGCCATCATGGTTTGTTTTGGATTCACGGTAACTTTCTACACAGCAATTAATGGCTACTTTGCTCTGGGACCAACTGGCTGCGCGATTGAGGGCTTCATGGCCACACTTGGAGGGCAAATTGCCCTTTGGTCACTTGTGGTGCTGGCCATT…
Rh2	Sinocyclocheilus_grahami |Rh2-2	Sinocyclocheilus grahami	1050	complete	NW_015506306.1	490858	492943	-	T/E/M/A	ATGAACGGCACTGAGGGAAACAACTTCTACGTCCCCTTGTCCAACAGGACAGGTCTAGTGAGGAGTCCTTTCGAGTATCCTCAGTATTATCTAGCTGAACCATGGCAGTTTAAAGTGCTTGCTGTCTACATGTTCTTCCTCATCTGTTTGGGTGCACCCATCAATGGCCTTACATTGGTGGTTACAGCTCAACATAAAAAGCTCAGACAACCTCTCAACTTCATTTTGGTTAACCTGGCTGTGGCTGGTGCCATCATGGTTTTTTTTGGATTCACGGTAACTTTCTACACAGCAATTAATGGCTACTTTGCTCTGGGACCAACTGGCTGCGCGATTGAGGGCTTCATGGCCACACTTGGAGGTGAAGTTGCCCTTTGGTCACTTGTGGTGCTGGCCATC…
Rh2	Sinocyclocheilus_grahami |Rh2-3	Sinocyclocheilus grahami	928	pseudogene	NW_015505239.1	441233	442565	+	-/-/-/-	ATGAATGGCACTGAGGGAAACAACTTCTACATCCCCATGTCCAACAGGACAGGGCTAGTGAGGAGTCCTTTAGAGTATCCGCAGTATTATCTAGCTGAACCATAGCAATTTAAAGTGCTTGCAGTCTACATGTTCTTCCTCATGTGTTTTGGTTTACCAATCAATGGCCTTACATTGGTGGTTACAGCTCAACATAAAAAGCTCAGGCAACCTCTCAACTTCATTTTGGTCAACCTGGCTGTGGCTGGAACCATCATGGTTTGTTTTGGATTCACGGTCACGTTCTACACAGCAATTAATAGCTACTTTGCTCTTGGACCAACTGGATGCGCGATTGAAGGCTTCATGGCCACTCTTGGAGGGCAAATTGCCCTTTGGTCACTTGTGGTGCTGGCCATT…	in frame stop codon, lost of last exon
Rh2	Sinocyclocheilus_grahami |Rh2-4	Sinocyclocheilus grahami	1050	complete	NW_015505239.1	446099	448287	+	T/E/M/A	ATGAATGGCACTGAGGGAAAAAACTTCTACGTCCCCTTGTCCAACAGGACAGGGCTAGTGAGGAGTCCTTACGAGTATCCGCAGTATTATCTAGCTGAACCGTGGCAGTTTAAAATTCTTGCAGTCTACATGTTCTTCCTCATGTGTTTTGGTTTACCCATCAATGGCCTTACATTGATGGTTACAGCTCAACACAAAAAGCTCAGGCAACCTCTCAACTTCATTTTGGTCAACCTGGCTGTGGCTGGAACCATCATGGTTTGTTTCGGATTCACGGTCACGTTCTACACAGCAATTAATGGCTACTTTGCTCTTGGACCAACTGGCTGCGCGATTGAAGGCTTCATGGCCACACTTGGAGGTGAAGTTGCCCTTTGGTCACTTGTGGTGCTGGCCATC…
Rh2	Sinocyclocheilus_rhinocerous|Rh2-1	Sinocyclocheilus rhinocerous	1059	complete	NW_015638949.1	1320606	1322474	-	T/Q/M/A	ATGAACGGCACTGAGGGAAACAACTTCTACATCCCCTTGTCCAACAGGACAGGTCTAGTGAGGAGTCCTTTCAAGTATCCGCAGTATTATCTAGCTGAACCATGGCAGTTTAAAGTGCTTGCTGTCTACATGTTCTTCCTCATCTGTTTGGGTGCACCCATCAATGGCCTTACATTGATGGTTACAGCTCAACACAAAAAGCTCAGACAACCTCTCAACTTCATTTTGGTTAACCTGGCTGTGGCTGGTGCCATCATGGTTTGTTTTGGATTCACGGTCACTTTCTACACAGCAATTAATGGCTACTTTGCTCTGGGACCAACTGGCTGCACGATTGAGGGCTTCATGGCCACACTTGGAGGGCAAATTGCCCTTTGGTCACTTGTGGTGCTGGCCATT…
Rh2	Sinocyclocheilus_rhinocerous|Rh2-2	Sinocyclocheilus rhinocerous	1146	complete	NW_015638949.1	1312783	1315888	-	T/E/M/A	ATGAACGGCACTGAGGGAAACAACTTCTACGTCCCCTTGTCCAACAGGACAGGTCTAGTGAGGAGTCCTTTCGAGTATCCGCAGTATTATCTAGCTGAACCATGGCAGTTTAAAGTGCTTGCTGTCTACATGTTCTTCCTCATCTGTTTTGGTTTACCCATCAATGGCCTTACATTGGTGGTTACAGCTCAACACAAAAAGCTCAGACAACCTCTCAACTTCATTTTGGTTAACCTGGCTGTGGCTGGTTCCATCATGGCTTGTTTTGGATTCACGGTCACTTTCTACACAGCTATTAATGGCTACTTTGCTCTGGGACCAACTGGCTGCGCGATTGAGGGCTTCATGGCCACACTTGGAGGTGAAGTTGCCCTTTGGTCACTTGTGGTGCTGGCCATC…	107750274
Rh2	Sinocyclocheilus_rhinocerous|Rh2-3	Sinocyclocheilus rhinocerous	1050	complete	NW_015650690.1	418617	420257	+	T/Q/M/A	ATGAATGGCACTGAGGGAAACAACTTCTACATCCCCATGTCCAACAGGACAGGGCTAGTGAGGAGTCCTTTCGAGTATCCGCAGTATTATCTAGCTGAACCATGGCAATTTAAAGTGCTTGCAGTCTACATGTTCTTCCTCATGTGTTTTGGTTTACCCATCAATGGCCTTACATTGGTGGTTACAGCTCAACATAAAAAGCTCAGGCAACCTCTAAACTTCATTTTGGTCAACCTGGCTGTGGCTGGAAACATCATGGTTTGTTTTGGATTCACGGTCACTTTCTACACAGCAATTAATGGCTACTTTGCTCTTGGACCAACTGGATGCGCGATTGAAGGCTTCATGGCCACGCTTGGAGGGCAAATTGCCCTTTGGTCACTTGTGGTGCTGGCCATT…
Rh2	Sinocyclocheilus_rhinocerous|Rh2-4	Sinocyclocheilus rhinocerous	1050	complete	NW_015650690.1	424317	426448	+	T/E/M/A	ATGAACGGCACTGAGGGAAAAAACTTCTACGTCCCCTTGTCCAACAGGACAGGGCTAGTGAGGAGTCCTTACGAGTATCCGCAGTATTATCTAGCTGAACCGTGGCAGTTTAAAATTCTTGCAGTCTACATGTTCTTCCTCATGTGTTTTGGTTTACCCATCAATGGCCTTACATTGATGGTTACAGCTCAACACAAAAAGCTCAGGCAACCTCTCAACTTCATTTTGGTCAACCTGGCGGTGGCTGGAACCATCATGGTTTGTTTCGGATTCACGGTCACTTTCTACACAGCAATTAATGGCTACTTTGCTCTTGGACCAACTGGCTGCGCGATTGAAGGCTTCATGGCCACGCTTGGAGGTGAAGTTGCCCTTTGGTCACTTGTGGTGCTGGCCATC…
Rh2	Stegastes_partitus|Rh2A	Stegastes partitus	1059	complete	NW_007577741.1	920218	921738	+	S/E/M/A	ATGGTTTGGGACGGCGGAATCGAGCCCAATGGCACTGAGGGCAAGAACTTCTACATTCCCATGACCAACAGGACTGGGATTGTTAGAAGTCCTTTCGAATACCCCCAGTACTACATGGTGGACCCGATGATCTACAAGCTTCTAGCTTTCTACATGTTCTTCCTGATCTGCACTGGAACTCCCATCAACGGCCTGACATTGTTTGTGACCGCTCAGAACAAGAAGCTCCGGCAACCTCTCAACTACATCCTGGTCAACCTGGCTGTGGCTGGACTCATCATGTGCGCCTTCGGCTTCACCATCACCATTACATCTGCTATGAACGGCTACTTCATTCTTGGACCCACTTTCTGCGCTATTGAGGGATTCATGGCCACACTTGGAGGTGAAGTTGCTCTC…
Rh2	Stegastes_partitus|Rh2B	Stegastes partitus	1038	complete	NW_007577741.1	904168	906956	+	S/Q/M/A	ATGGAGAACGGCACAGAAGGCAAGAACTTCTACATCCCCATGAACAACAGGACGGGGCTTGTCAGGAGTCCTTTCGAATATTCACAGTACTACCTGGCAGATCCATGGCAATTCAAACTTTTGGCCTTGTACATGTTTTTCCTGATCTGCACTGGATTCCCCATCAACTTCCTGACACTGCTGGTCACGGCGCAGAACAAGAAGCTCCGACAGCCTCTCAACTTTATCCTGGTTAACTTGGCTGTGGCTGGACTCATCATGGTCGTCTTTGGATTCACAGTTACCATTTACTCTTGCCTCAACGGCTATTTCTCCATGGGACCCATGGCCTGCACTATCGAGGGATTCATGGCCACACTCGGAGGTCAAGTGTCTCTGTGGTCTCTCGTGGTTCTTGCC…
Rh2	Tachysurus_fulvidraco|Rh2	Tachysurus fulvidraco	1059	complete	scaffold_347	238733	241341	+	S/E/M/A	ATGTCAGGGCTGCACGGATTCGAGGGGGAAAACTTCTACATACCCATGAATAACCGTACAGGGCTGGTTCGTGACCCGTTCTTGTACGAGCAGTACTATTTAGCAGAGCCGTGGCAATTCAAACTGCTGGCTGTCTACATGTTTTTTTTGATCGTCCTCGGTTTCCCCATCAACGCTTTGACGCTGTTGGTCACGGCACAGCACAAGAAGCTCCGCCAGCCGCTTAATTTCATCCTGGTGAACCTGGCTTTAGGCGGGCTCATCATGGTCATCTTCGGGTTCACCATCGCCATTAGTTCGGCGGTCAACGGCTACTTTTATTTCGGGCCGACCGCCTGCGCCATCGAAGGTTTCATGGCCACTCTGGGAGGTGAGGTAGCACTTTGGTCATTAGTTGTA…
Rh2	Takifugu_flavidus|Rh2A	Takifugu flavidus	1059	complete	KE122019.1	988756	990168	+	S/E/M/A	ATGGCTTGGGATGGAGGAATTGAGCCCAATGGCACAGAAGGAAAGAACTTCTACATCCCCATGTCCAACAGGACTGGGATTGTTAGAAGTCCTTTTGAATACCCTCAGTATTATTTGGCAGATCCCATCATGTTCAAGATTCTGGCACTCTACATGTTCTTCCTGATCTGCACTGGGACTCCCATCAACGGCCTGACATTGCTGGTGACAGCCCAGAACAAGAAGCTCCGACAACCTCTCAACTATATCTTGGTCAACCTGGCAGTGGCTGGACTGATCATGTGCGCCTTTGGATTTACCATCACCATCACCTCCGCTGTCAATGGCTACTTCATACTCGGAGCCACTGCCTGCGCTGTCGAGGGATTCATGGCCACTCTTGGAGGTGAAATTGCTTTA…
Rh2	Takifugu_flavidus|Rh2B	Takifugu flavidus	676	truncated	KE122019.1	991687	993802	-	-/-/-/-	AGGTCAAGTCGCTTTGTGGTCTCTTGTGGTTCTGGCTATTGAGAGGTACATCGTGGTCTGCAAACCCATGGGCAGCTTCAAATTTACTGCCACTCATGCTTCAGTAGGTTGTGCATTTACCTGGATCATGGCGGGCTCCTGTGCTGTCCCACCTCTTGCTGGCTGGTCCAGGTACATTCCAGAAGGAATACAGGTTTCCTGTGGCCCTGACTACTACACCCTAGCTCCTGGCTACAACAACGAGTCCTACGTCATGTACATGTTCTCCTGCCACTTTTGTGTTCCTGTCTTTATCATCTTCTTCACTTATGGAAGTCTCGTGCTGACCATCAAAGCTGCTGCAGCCCAGCAGCAGGAATCAGAGTCTACCCAGAAAGCTGAGAGGGAAGTGACCCGCAT…	first exon truncated
Rh2	Takifugu_rubripes|Rh2A	Takifugu rubripes	1059	complete	NC_018908.1	5991101	5993104	-	S/E/M/A	ATGGCTTGGGATGGAGGAATTGAGCCCAATGGCACAGAAGGAAAGAACTTCTACATCCCCATGTCCAACAGGACTGGGATTGTTAGAAGTCCTTTTGAATACCCTCAGTATTATTTGGCAGATCCCATCATGTTCAAGATTCTGGCACTCTACATGTTCTTCCTGATCTGCACTGGGACTCCCATCAACGGCCTGACATTGCTGGTGACAGCCCAGAACAAGAAGCTCCGACAACCTCTCAACTATATCTTGGTCAACCTGGCAGTGGCTGGACTGATCATGTGCGCCTTTGGATTTACCATCACCATCACCTCCGCTGTCAATGGCTACTTCATACTCGGAGCCACTGCCTGCGCTGTCGAGGGATTCATGGCCACTCTTGGAGGTGAAATTGCTTTA…
Rh2	Takifugu_rubripes|Rh2B	Takifugu rubripes	676	truncated	NC_018908.1	5987984	5990100	+	-/-/-/-	AGGTCAAGTCGCTTTGTGGTCTCTTGTGGTTCTGGCTATTGAGAGGTACATCGTGGTCTGCAAACCCATGGGCAGCTTCAAATTTACTGCCACTCATGCTTCAGTAGGTTGTGCATTTACCTGGATCATGGCGGGCTCCTGTGCTGTCCCACCTCTTGTTGGCTGGTCCAGGTACATTCCAGAAGGAATACAGGTTTCCTGTGGCCCTGACTACTACACCCTAGCTCCTGGCTACAACAACGAGTCCTACGTCATGTACATGTTCTCCTGCCACTTTTGTGTTCCTGTCTTTATCATCTTCTTCACTTATGGAAGTCTCGTGCTGACCATCAAAGCTGCTGCAGCCCAGCAGCAGGAATCAGAGTCTACCCAGAAAGCTGAGAGGGAAGTGACCCGCAT…	first exon truncated
Rh2	Tetraodon_nigroviridis|Rh2A	Tetraodon nigroviridis	1059	complete	Chr. 11	5969489	5971198	-	S/E/M/A	ATGGTCTGGGATGGAGGAATTGAGCCCAATGGCACAGAAGGAAAGAACTTCTACATCCCTATGTCCAACAGGACTGGGATTGTCAGAAGTCCTTTTGAATACCCTCAGTATTATTTAGTAGATCCCATCATGTTTAAGATGCTGGCGCTTTACATGTTTTTCCTGATCTGCACTGGGACTCCAATCAACGGCCTGACATTGCTGGTGACAGCCCAGAACAAGAAGCTCCGGCAACCTCTCAACTACATCCTGGTCAACCTGGCAGTGGCTGGACTGATCATGTGCGCCTTCGGATTCACCATAACCATCACTTCTGCTATCAATGGCTACTTCATCCTTGGAGCTACTGCCTGCGCTGTTGAGGGATTCATGGCTACACTTGGAGGTGAAGTTGCTCTC…	with 1 N in coding region but the exon boundaries can be still recovered by referencing closely related sequences
Rh2	Tetraodon_nigroviridis|Rh2B	Tetraodon nigroviridis	277	truncated	Chr. 11	5972643	5972918	-	-/-/-/-	CGCAATATTATTTGGCAGATTCCACAGTCTTCAATGGGCATCTACATGGTTTTTCCCATCTGCACTGGTTTCCGATTACCTTCCTGACACCGTTGGTCATGGTTCAGACCAAAAAGCTCCGGCAGCCACCTAATTTCATCCTGGTGAGTTTGGCTATGGCTGGGCTCATTTTGGTCTACTTTGTATTCACAGTTTCAATTTACTCCTGCTTGATGGCACATTTTGCTTTGGGACAAATGAGCTGCACCATTGAAGGATTCACGGCTACCCTTAGAG	exon 2~5 missing
Rh2	Thunnus_orientalis|Rh2_g6738	Thunnus orientalis	1059	complete	superscaffoldBa00000714	168679	172328	-	T/Q/M/A	ATGGCTTGGGAAGGAGGATCAGAGCCTAATGGCACAGAGGGAAAGAACTTCTACATCCCCATGACCAACAGGACTGGGGTTGTTAGAAGTCCTTTTGAATACCCACAGTACTACCTTGGGGATCCAATCCTGTTCAAAATGCTGGCTGCCTACATGTTTTTCCTGATCTGCACTGGCTTCCCCATCAACGCTCTGACTCTGGTGGTCACAGCTCAGAACAAGAAGCTGCGGCAACCTCTCAACTTTATCCTGGTCAACCTGGCTGTGGCTGGACTGATCATGTGCATCTTTGGTTTCACCATCACCTTCGTAACTTCCATCAACGGCTACTTCGTTTTTGGACCCACTGCCTGCGCTGTGGAGGGATTCATGGCCACTCTGGGAGGTCAAGTTGCTCTC…	g6738 in Nakamura et al. 2013
Rh2	Thunnus_orientalis|Rh2_g6740	Thunnus orientalis	1038	complete	superscaffoldBa00000714	188471	190979	-	T/Q/M/A	ATGGAGAACGGCACAGAGGGCAAGAACTTCTACATCCCCATGAACAACAGGACGGGGCTTGTGAGGAGTCCTTTTGAGTATCCACAGTACTACCTTGGAGATCCAATCCTGTTCAAACTGCTGGCTGCCTACATGTTTTTCCTGATCTGCACTGGCTTCCCCATCAACGCTCTGACTCTGGTGGTCACAGCTCAGAACAAGAAGCTGCGGCAACCTCTCAACTTTATCCTGGTCAACCTGGCTGTGGCTGGACTGATCATGGTCTGCTTTGGGTTCACCATCACCTTTGTAACTGCCATCAATGGCTACTTCGTTTTCGGACCATTGGGCTGTGCCGTTGAGGGATTCATGGCCACTTTGGGAGGTCAAGTTGCTCTCTGGTCTCTGGTGGTTCTGGCT…	g6740 in Nakamura et al. 2013
Rh2	Thunnus_orientalis|Rh2A1	Thunnus orientalis	1059	complete	superscaffoldBa00000714	160154	161910	+	S/E/M/A	ATGGCTTGGGATGGAGGAATTGAGCCTAATGGCACAGAGGGAAAGAACTTCTACATCCCCATGTCCAACAGGACTGGGATTGTTAGAAGTCCTTTTGAATACCCACAGTACTATCTGGCAGATCCCATCATGTACAAGCTTCTAGCTTTCTACATGTTCTTCTTGATCTGCACTGGAACTCCCATCAACGGTCTGACATTGCTGGTCACGTTTCAGAACAAGAAGCTCCAGCAACCTCTCAACTACATCTTGGTCAACTTGGCTGTGGCTGGACTGATCATGTGCGCCTTCGGATTCACCATCACTATCACATCTGCTATTAATGGCTACTTTATTCTCGGAGCCACTGCCTGCGCTGTTGAGGGATTCATGGCCACACTTGGAGGTGAAGTTGCTCTC…	Rh2A1 in Nakamura et al. 2013
Rh2	Thunnus_orientalis|Rh2A2	Thunnus orientalis	1056	complete	superscaffoldBa00000714	180162	181765	+	T/Q/M/A	ATGGCATGGGAGGGAGGACTCGAGCCTAATGGCACAGAGGGAAAGAACTTCTACATCCCCATGTCCAACAAGACCGGGGTTGTTAGAAGTCCTTTTGAATACCCACAGTACTATCTGGCAGATCCCATCGTGTTCAAGCTTCTAGCTGCCTACATGTTCTTCTTGATCTGCACTGGAACTCCCATCAACGGTCTGACATTGTTGGTCACAATGCAGAACAAGAAGCTCCAGCAACCTCTCAACTTTATCCTGGTCAACCTGGCTGTCGCTGGACTGATTATGTGCGCCTTCGGATTCACCACCACCTTCGTAACTGCTCTCAACGGCTACTTCATTTTCGGACCATTGGGCTGTGCCATTGAGGGATTCATGGCCACTGTGGGAGGTCAAGTTGCTCTC…	Rh2A2 in Nakamura et al. 2013
Rh2	Thunnus_orientalis|Rh2B	Thunnus orientalis	1038	complete	superscaffoldBa00000714	200217	204056	-	S/Q/M/A	ATGGAGAACGGCACGGAGGGCAAGAACTTCTACGTTCCCATGAACAACAGGACGGGGCTTGTGAGGAGTCCTTTTCACTATACACAATATTATCTGGCAGATCCATGGTTTTTTAAACTTCTGGCTTTCTACATGTTTTTCCTGATCTGCACTGGCTTCCCCATCAACGCTCTGACTCTGGTGGTCACAGCTCAGAACAAGAAACTGCGGCAACCTCTCAACTTTATCCTGGTCAACCTGGCTGTGGCTGGACTGATCATGGTCACCTTTGGGTTCACAGTTTGCTTTTATAGTTCCCTCATGGGCTATTTCTCCATGGGAACCCTGGGCTGTACTATTGAAGGATTCATGTCTACAATTGGAGGTCAAGTTTCTCTCTGGTCTCTTGTGGTTCTAGCT…	Rh2B in Nakamura et al. 2013
Rh2	Xiphophorus_couchianus|Rh2A	Xiphophorus couchianus	1059	complete	KQ557213.1	14508642	14510136	-	S/E/M/A	ATGGCTTGGGATGGCGGATACGAGCCCAATGGCACGGAGGGAAAAAACTTCTACATCCCGATGTCCAACAAAACTGGCATCGTCAGAAGTCCCTACGAATACCAGCAATACTACATGGTGGACCCAATGATCTACAAGCTCCTAGCCTTCTACATGTTCTTCCTGATCTGCACTGGAACTCCCATCAATGGCCTGACGCTGTTTGTAACTGCTCAGAACAAAAAGCTGCGCCAGCCTCTCAACTATATCCTGGTGAACTTGGCTGTGGCCGGACTCATCATGTGCGCCTTCGGTTTCACCATCACCATCACATCTGCTCTTAACGGTTACTTCATTCTTGGACCCACCTTCTGTGCTATTGAGGGATTCATGGCAACACTCGGAGGTGAAGTTGCTCTC…
Rh2	Xiphophorus_couchianus|Rh2B	Xiphophorus couchianus	1038	complete	KQ557213.1	14525146	14528335	-	S/Q/L/A	ATGGAGAATGGCACAGAGGGCAAGAACTTCTACATCCCCATGAACAACAGGACGGGGCTGGTGAGGAGTCCCTTTGAGTATCCACAGTACTATTTGGCAGATCCATGGCAATTCAAATTATTAGCTGCGTACATGTTCTTCCTGATCGTCACCGGCTTCCCAATCAATGGTCTGACACTGGTGGTCACAGCTCAGAACAAGAAGCTCCGGCAGCCTCTCAACTATATCCTGGTGAACTTGGCGGTAGCAGGATTGATCATGATCATCTTTGGATTCACAGCCACCGTATACTCTTCTTTGATGGGCTATTTTTCTATGGGACCCTTAGGCTGTGATATGGAAGGTTTCTTTGCTACAATTGGAGGTCAAGTATCACTATGGTCTCTTGTGGTCTTAGCT…
Rh2	Xiphophorus_hellerii|Rh2B	Xiphophorus hellerii	1038	complete	KQ556845.1	14546100	14549294	+	S/Q/L/A	ATGGAGAATGGCACAGAGGGCAAGAACTTCTACATCCCCATGAACAACAGGACGGGGCTGGTGAGGAGCCCCTTTGAGTATCCACAGTACTATTTGGCAGATCCATGGCAATTCAAATTATTAGCTGCGTACATGTTCTTCCTGATCGTCACCGGCTTCCCAATCAACGGTCTGACACTGGTGGTCACAGCTCAGAACAAGAAGCTCCGGCAGCCTCTCAACTATATCCTGGTGAACTTGGCGGTAGCAGGATTGATCATGATCATCTTTGGATTCACAGCCACCGTATACTCTTCTTTGATGGGCTATTTTTCTATGGGACCCTTAGGCTGTGATATGGAAGGTTTCTTTGCTACAATTGGAGGTCAAGTATCACTATGGTCTCTTGTGGTCTTAGCT…
Rh2	Xiphophorus_maculatus|Rh2A	Xiphophorus maculatus	1059	complete	NW_005372495.1	346097	347768	-	S/E/M/A	ATGGCTTGGGATGGCGGATACGAGCCCAATGGCACGGAGGGAAAAAACTTCTACATCCCGATGTCCAACAAAACTGGCATCGTCAGAAGTCCCTACGAATACCAGCAATACTACATGGTGGACCCAATGATCTACAAGCTCCTAGCCTTCTACATGTTCTTCCTGATCTGCACTGGAACTCCCATCAATGGCCTGACGCTGTTTGTAACTGCTCAGAACAAAAAGCTGCGCCAGCCTCTCAACTATATCCTGGTGAACCTCGCTGTGGCCGGACTCATCATGTGCGCCTTCGGTTTCACCATCACCATCACATCTGCTCTTAACGGTTACTTCATTCTTGGACCCACCTTCTGTGCTATTGAGGGATTCATGGCAACACTCGGAGGTGAAGTTGCTCTC…
Rh2	Xiphophorus_maculatus|Rh2B	Xiphophorus maculatus	1038	complete	NW_005372495.1	362222	365877	-	S/Q/L/A	ATGGAGAATGGCACAGAGGGCAAGAACTTCTACATCCCCATGAACAACAGGACAGGGCTGGTGAGGAGTCCCTTTGAGTATCCACAGTACTATTTGGCAGATCCATGGCAATTCAAATTATTAGCTGCGTACATGTTCTTCCTGATCGTCACCGGCTTCCCAATCAACGGTCTGACACTGGTGGTCACAGCTCAGAACAAGAAGCTCCGGCAGCCTCTCAACTATATCCTGGTGAACTTGGCGGTAGCAGGATTGATCATGATCATCTTTGGATTCACAGCCACCGTATACTCTTCTTTGATGGGCTATTTTTCTATGGGACCCTTAGGCTGTGATATGGAAGGTTTCTTTGCTACAATTGGAGGTCAAGTATCACTATGGTCTCTTGTGGTCTTAGCT…
Family	Sequence ID	Species	cds length	Gene Type	Chromosome/Scaffold/Contigs	estimated start position	estimated end position	strand	Tuning Site (52/86/93/114/118)	Coding sequence	Note
SWS1	Amphilophus_citrinellus|SWS1	Amphilophus citrinellus	1008	complete	CCOE01000877.1	129258	130872	-	T/F/Q/A/S	ATGGGGAAATATTTCCACTTGTATGAGAACATCTCCAAAGTGAGTCCCTTTGAGGGGCCCCAGTATTACCTGGCCCCTGCCTGGGCCTTTTATCTGCAGACTGCCTTTATGGGCTTTGTCTTGTTTGCTGCTACACCTTTAAACTTTATTGTTCTCATCGCGACCATGAAGTACAAGAAGCTAAGAGTTCCACTGAACTTCATTCTCGTCAACATTTCCTTTGCTGGCTTCATCTTTGTCACATTCTCTGTCAGTCAGGTGTTCTTAGCCTCTATGAGAGGTTACTACTTCCTGGGTTACACGTTGTGCGCTTTGGAGGCTGCCGTTGGCTCCATCGCAGGTCTGGTGACATCTTGGTCTTTGGCGGTGCTTTCCTTTGAGAGGTATCTGGTCATCTGT…
SWS1	Austrofundulus_limnaeus|SWS1	Austrofundulus limnaeus	1008	complete	NW_013952666.1	716611	718619	+	T/F/Q/A/S	ATGGGGAGACATTTCCACCTGTACGAGAACATCTCCAAAGTCAACCCCTTTGAGGGGCCCCAGTATTACCTGGCCCCAACCTGGGCTTTCCACCTGCAGACCCTCTTCATGGGCCTGGTCTTCTTTATTGGTACGCCTTTAAACTTTATCGTYCTCGTGGCCACCATCAAGTACAAGAAGCTCAGAGTTCCTCTCAACTACATCCTGGTCAACATCACCCTGGCTGGATTCATCTTTGTCACCTTCTCCGTCAGCCAGGTGTTCGTCGCCACCATGAGGGGCTACTACTTCCTGGGTTACACCTTGTGTGCCATGGAGGCTGCCATGGGCTCCATAGCAGGTCTGGTGACAGCCTGGTCCCTCGCCGTCCTGTCCTTTGAGCGGTACCTGGTCATTTGT…
SWS1	Clupea_harengus|SWS1	Clupea harengus	1005	complete	NW_012221898.1	339143	340795	+	T/F/Q/S/T	ATGTCTAAGGACTTCTACCTATACGAGAACATCTCAAAAATCAGTCCTTTTGAGGGCCCACAGTATCACTTGGCTCCAAAATGGGTGTTTTATCTCCAGGCCGCGTTCATGGGCTTTGTGTTCTTCTGCGGAACACCACTCAATGCCACCGTGCTGCTCGTCACGGCCAAATACAAGAAACTGCGGCAGCCTCTCAACTACATCTTGGTAAACATCTCTGTTGCAGGTTTGATCTTCGATGTGTTCTCCGTCAGCCAAGTGTTTTTGTCCAGCCTAAGAGGATATTTCTTTCTGGGTCACACGATGTGTGCTCTGGAATCTTCAATGGGAACAATAGCAGCCTTGGTAACAGCATGGTCGCTTGCCGTCCTGGCATTTGAGAGGTATTTGGTAATCTGC…
SWS1	Ctenopharyngodon_idellus|SWS1	Ctenopharyngodon idellus	1011	complete	LG11..S020..CI01000020	4213624	4215676	+	T/F/Q/C/S	ATGGACGCGTGGGCCGTTCAGTTTGGAAACCTTTCCAAAATCAGCCCCTTCGAGGGCCCACAGTACCACCTGGCCCCCAAGTGGGCTTTCTACCTGCAGGCAGCTTTCATGGGCTTCGTTTTTTTTGTGGGCACCCCTCTGAATGCCATTGTCCTCTTCGTTACAATGAAGTACAAGAAGCTCCGACAGCCTCTCAACTACATCCTGGTGAACGTCTCCCTATCAGGCTTAATTTTTGACACATTCTCTGTAAGCCAAGTATTTCTCTCCGCTCTTAGAGGTTATTACTTCCTCGGTCCTACGTTATGTGCGATGGAATGCGCAATGGGGTCGATTGCTGGTCTTGTGACGGGATGGTCCCTTGCCGTTCTGGCTTTCGAGAGATACGTGGTCATCTGC…
SWS1	Cyprinodon_variegatus|SWS1-1	Cyprinodon variegatus	1008	complete	KL652902.1	661534	663171	+	T/F/Q/A/A	ATGGGGAAACATTTCCACCTGTATGAGAACATCTCCAAAGTGGACCCCTTCGAGGGGCCCCAGTATTATCTCGCCCCGTCGTGGGCGTTTCACCTCCAGGCCCTCTTCATGGGCTTCGTCTTCTTCGTCGGGACGCCGTTAAACTTTCTGGTTCTGCTGGCCACAGCTAAATACAAGAAGCTCAGAGCTCCTCTCAACTATATCCTGGTCAACATCTCCTTTGCTGGCTTCATCTTCGTCACCTTCTCCGTCAGCCAGGTGTTCGTCTCCACCGTGAGGGGCTACTACTTCCTGGGTCACACCCTGTGTGCCTTGGAAGCAGCCATGGGTGCCGTAGCAGGTCTGGTGACGTCCTGGTCGCTGGCTGTGCTTTCCTTCGAGCGGTACCTGGTGATCTGT…
SWS1	Cyprinodon_variegatus|SWS1-2	Cyprinodon variegatus	1005	complete	KL652902.1	655013	656439	+	W/F/Q/A/A	ATGAAGAAACATTTTAACCTGTATGAGAATATGACCAACATGGACCCCTTCGAGGGTCCTCAGTATTATATCGCCCCGATGTGGGCATTTCACGTACAGACCGCCTTCATGAGCTTCGTTCTCTTCTGTGGCTGGCCGTTAAACACTCTGGTTCTGCTGGCTACTATTAAGTACAAGAAGCTTAGAGCTCCTCTCAACTACATGCTGGTCAACATCTCCTTCGCTGCCTTCGTCTTCCTTACCTACTCAAACACTCAGGTGTGGGCCGCTGCCGTGAAGGGCTACTACTTCCTCGGTTACACCTTGTGTGCCTCAGAAGCTGCGGTCGCCGCGGCAGGTCTGGTGACGTCCTGGTCTCTCGCTGTGCTCTCCTTTGAGCGGTACATTGTGATCTGTAAA…
SWS1	Cyprinus_carpio|SWS1-1	Cyprinus carpio	1011	complete	LN590722.1	718420	720902	+	T/F/Q/S/S	ATGGACGCGTGGACCTATCAATTTGGAAACCTTTCCAAAGTCAGCCCCTTCGAGGGCCCACAGTACCATCTGGCCCCCAAGTGGGCTTTCTACCTACAGGCAGCTTTCATGGGCTTTGTATTTCTTGTTGGCACACCTATGAACGCCATTGTCCTCTTTGTTACAATGAAGTACAAGAAACTCCGACAGCCTCTCAACTACATCCTGGTGAACATCTCCCTAGGAGGCTTTATTTTCGACACGTTCTCTGTAAGCCAAGTATTCTTTTCCGCTCTTAGAGGTTATTTCTTCTTCGGTCATACGATGTGTGCAATGGAATCTGCAATGGGATCGATTGCGGGACTTGTGACAGGATGGTCTTTGGCGGTTCTGGCTTTCGAGAGATACGTGGTTATCTGC…	Corrected by referencing known SWS1 sequence (high similarity, ~99%).
SWS1	Cyprinus_carpio|SWS1-2	Cyprinus carpio	1050	truncated	LN590677.1	5497255	5498518	-	-/-/-/-/-	NNNNNNNNNNNNNNNNNNNNNNNNNNNNNNNNNNNNNNNNNNNNNNNNNNNNNNNNNNNNNNNNNNNNNNNNNNCCCCAAGTGGGCTTTCTACCTGCAGGCAGCTTTCATGGGCTTTGTATTTTTCGTGGGTGTGCCTTTGAATGCCATTGTCCTTTTCGTTACAATGAAGTACAAGAAACTCCGACAGCATCTCAATTACATTCTGGTGAATATCTCCCTAGCAGGCTTCATTTCTGACACTTTCTCCACAAGCCGAGTATTCACCTCCGCTCTTAAAGGTTATTACTTCCTCGGTCATACATTGTGTCCGATGGAATTGGCTATGTGATCAACTGCGGGNNNNNNNNNNNNNNNNNNNNNNNNNNNNNNNNNNNNNNNNNNNNNNNNNNNNNNNNNN…	missed >= 200 bps, in-frame stop codon
SWS1	Danio_rerio|SWS1	Danio rerio	1011	complete	NC_007115.6	13579505	13581422	-	T/F/Q/A/S	ATGGACGCGTGGGCCGTTCAATTCGGAAATGCTTCCAAAGTCAGCCCCTTCGAGGGCGAACAATACCACATTGCCCCCAAATGGGCGTTCTACCTGCAGGCAGCTTTCATGGGCTTTGTATTTATCGTGGGCACACCTATGAACGGAATCGTCCTCTTCGTCACGATGAAGTACAAGAAACTCAGGCAGCCTCTCAACTACATCTTGGTAAACATCTCCCTAGCAGGCTTCATTTTCGACACGTTCTCTGTAAGTCAAGTATCCGTCTGCGCTGCTAGAGGTTATTACTCCCTTGGGTATACGTTGTGTTCGATGGAAGCGGCAATGGGATCGATTGCAGGTCTTGTGACGGGATGGTCCTTGGCTGTTCTGGCTTTCGAGAGATATGTGGTCATCTGC…
SWS1	Esox_lucius|SWS1	Esox lucius	1005	complete	NC_025990.2	4352268	4359052	+	T/F/Q/S/S	ATGGGAAAGGACTTTTATCTGTATGAGAACATCTCCAAAGTGAGTCCGTTCGAGGGGCCACAATACCACCTGGCACCATCATGGGCATTCTACCTACAAACCGCTTTCATGGGCTTTGTGTTCTTTGCTGGAACCCCCCTAAACTTCATCGTTCTCTTCGTGACTGTGAAGTATAAGAAACTGAGACAACCGTTGAACTACATCCTGGTCAATGTCGCGCTGTCAAGTTTCATCTTTGTGACATTCTCTGTTAGTCAAGTATTCATCGCTAGCACTAGAGGATACTTCTTCATGGGTCATACCTTGTGTGCGATGGAATCTGCTATGGGATCAATAGCAGGGTTGGTGTCAGTTTGGTCCCTGGCTGTCCTTGCCTTTGAGAGATATGTGGTCATCTGC…
SWS1	Fundulus_heteroclitus|SWS1-1	Fundulus heteroclitus	915	truncated	NW_012234443.1	221364	222619	+	-/-/-/-/-	NNNNNNNNNNNNNNNNNNNNNNNNNNNNNNNNNNNNNNNNNNNNNNNNNNNNNNNNNNNNNNNNNNNNNNNNNNNNNNNNNNNNNNNNNNNNNNNNNNNNNNNNNNNNNNNNNNNNNNNNNNNNNNNNNNNNNNNNNNNNNNNNNNNNNNNNNNNNNNNNNNNNNNNNNNNNNNNNNNNNNNNNNNNNNNNNNNNNNNNNNNNNTTGGTCAACATCTCCTTCGCTGGCTTCATCTTCGTCACCTTCTCCGTCAGCCAGGTGTTCGTCTGCAGCGCCAGGGGCTACTACTTCCTGGGTTACACCATGTGTGCCTTGGAAGCTGCCATGGGCGCCGTAGCAGGTCTGGTGACGTCCTGGTCGCTGGCTATGCTTTCCCTTGAGAGGTACCTGGTCATCTGC…	last exon missing, first exon truncated
SWS1	Fundulus_heteroclitus|SWS1-2	Fundulus heteroclitus	1008	pseudogene	NW_012234443.1	226162	230985	+	T/F/Q/A/A	ATGGGGAAACATTTTCACCTGTACGAGAACATCTCCAAGGTGGACCCCTTCGAGGGGCCCCAGTATCACCTGGCCCCATCATGGGCGTTTTACCTGCAGACCCTTTTCATGGGCTTCGTCTTCCTTGCGGGGACACCGTTAAACATTTTGGTCCTCCTGGCCACAGCCAAGTACAAGAAGCTGAGAGCTCCTCTCAACTACATCTTGGTCAACATCTCCTTCGCTGGCTTCATCTTCGTCACCTTCTCCGTCAGCCAGGTGTTCGTCTGCAGCGCCAGGGGCTACTACTTCCTGGGTTACACCATGTGTGCCTTGGAAGCTGCCATGGGCGCCGTAGCAGGTCTGGTGACGTCCTGGTCGCTGGCTATGCTTTCCCTTGAGAGGTACCTGGTCATCTGC…
SWS1	Gasterosteus_aculeatus|SWS1	Gasterosteus aculeatus	1023	complete	scaffold_90	461069	462671	+	T/F/Q/A/S	ATGGGGAAACACTTCCACTTGTATGAGAACATTTCTAAAGTGGACCCCTTTGAGGGGCCACAGTATTACCTTGCCCCTATGTGGGCGTTTTACCTTCAGACCGCATTTATGGGTTTCGTCTTTTTCGCTGGAACCCCCCTAAACTTTACCGTTCTTCTCGTCACAGCCAAATACAAGAAGCTCAGGGTCCCACTCAACTACATCCTCGTCAACATCACCTTGGCAGGATTCATCTTTGTCACCTTCTCGGTCAGTCAGGTGTTTGTCGCATCTGCGAGGGGTTACTACTTCCTGGGTTACACCTTGTGCGCGCTGGAGGCTGCGATGGGATCCGTAGCAGGACTGGTGACAGCCTGGTCTTTGGCTGTTTTGTCTTTCGAGAGATATCTGATCATCTGT…
SWS1	Astatotilapia_burtoni|SWS1	Astatotilapia burtoni	1008	complete	NW_005181680.1	3093	4644	+	T/F/Q/A/S	ATGGGAAAACACTTCCACCTGTACGAGAACATCTCCAAAGTCAGTCCCTTTGAGGGGCCCCAGTATTACCTGGCCCCTGTCTGGGCCTTTTACCTGCAGGCCGCCTTTATGGGTTTTGTTTTTTTTGCTGGCACTCCTTTAAACTTCATTGTTCTCGTGGCGACGATGAAGTACAAGAAGCTCAGAGTCCCACTCAACTTCATTCTTGTCAACATCTCCTTCTCCGGCTTCATCTTCGTCACCTTCTCTGTCAGTCAGGTGTTCTTAGCCTCCATGCGAGGTTACTACTTCCTGGGTCACACGCTGTGTGCTCTGGAGGCTGCTGTGGGCTCCGTGGCAGGTCTGGTGACCGCCTGGTCTTTGGCGGTGCTTTCCTTTGAGAGGTACCTGGTCATTTGT…
SWS1	Kryptolebias_marmoratus|SWS1	Kryptolebias marmoratus	1008	complete	NW_016094888.1	60294	64978	-	A/F/Q/A/S	ATGGGGAAACATTTCCACCTGTACGAGAACATCTCCAAAGTCAGCCCCTTTGAGGGGCCCCAGTATTACCTGGCCCCAACCTGGGCTTTCCATCTGCAGACCCTCTTCATGGGCCTGGTTTTCTTCGTTGGTGCGCCTTTAAACTTTATCGTTCTTGTGGCCACGGTCAAGTACAAGAAGCTCAGAGTTCCTCTCAACTACATCCTGGTCAACATCACCTTGGCTGGATTCATCTTTGTCACCTTCTCCGTCAGTCAGGTGTTCGTCGCCACCATGAGGGGCTACTACTTCCTGGGTTACACCTTGTGTGCCATGGAGGCTGCCATGGGCTCCATAGCAGGTCTAGTGACAGCCTGGTCTCTCGCTGTCCTTTCCTTTGAGCGGTACCTGGTCATCTGT…
SWS1	Labrus_bergylta|SWS1	Labrus bergylta	1017	complete	FKLU01000854.1	112303	117351	+	A/F/Q/S/S	ATGGGGAAATACTTCCATCTGTACGAGAACATTTCCAAAGTGAGTCCCTTCGAGGGGCCCCAGTATTACCTGGCCCCTTCCTGGGTGTTTTACCTGCAGACCGCCTTCATGGGCTTCGTCCTATTTGCCGGAGCGCCGTTAAACTTTGTTGTTCTTCTCGTCACGGCGAAGTACAAGAAGCTTCGAGTCCCTCTAAACTACATCCTGGTCAACATCTCTCTGGCGGGGTTCATCTTTGTCACCTTCTCCGTCAGTCAGGTGTTCGTCTCCACCATGAGGGGCTACTACTTTCTCGGGTACTGGATGTGTGCTATGGAGTCCGCCATGGGATCTGCAGCAGGTCTGGTGACGGCCTGGTCTCTGGCAGTATTGTCCTTCGAGCGTTACCTGGTCATTTGT…
SWS1	Lates_calcarifer|SWS1	Lates calcarifer	942	truncated	NW_017364987.1	77834	79098		-/-/-/-/-	ATGAGTGTATATAAAGAGGATGAAGACTTCATGTGCAGTAGAAAGCTCAGGGTCACGATGGGGAAACACTTCCACCTGTATGAGAACATTTCAAAGGTGAGTCCCTTTGAAGGGCCTCAGTATTACCTGGCCCCTTCCTGGGCCTTTCACCTGCAAACCGTCTTCATGGGCTTCGTCCTGTTCACCGGGACTCCTCTGAACTTTATCGTTCTCTTCGTCACGCTCAAGTACAAGAAGCTCCGAGTCCCTCTCAACTACATCCTCGTCAACATCTCCATCGCAGGGTTCATCTTCGTCGTCTTCTCTGTCAGCCAAGTGTTTGTCTCCACCATGAAGGGTTACTACTTCCTGGGTCACACCATGTGTGCCTTGGAGTCTGCCATGGGCTCAATTGCAGGT…
SWS1	Lepisosteus_oculatus|SWS1-1	Lepisosteus oculatus	1041	complete	NC_023186.1	10398714	10404663	-	T/A/P/G/A	ATGGCAGGCACAGAAGAATTTTACCTCTTTGAGAACATCTCTTCTGTGGGGCCCTGGGATGGACCCCAGTACCACATTGCCCCAAAATGGGCCTTCTACTTTCAGACTATATTCATGGGGCTTGTATTTTTTTGGGGCACCCCTTTAAATACCATTGTTCTAATAGTAACAATCAAATACAAGAAGCTGCGGCAGCCACTTAATTATATATTGGTAAATATATCCGCTGCAGGGTTGTTAGCTGTGTTTTTTTCAGTATTTCCAGTTTTCATAGCAAGTTCAAAAGGTTATTTCTTTCTTGGGAAGACAGTATGTGCTTTAGAGGGATATTCCGGAGCAATTGCAGGGCTTGTAACTGGGTGGTCTCTTGCCTTCCTCGCCTTTGAAAGGTATATAGTC…
SWS1	Lepisosteus_oculatus|SWS1-2	Lepisosteus oculatus	1041	truncated	NC_023186.1	10390427	10384404	-	-/-/-/-/-	NTGGCAGGCACAGAAGAATTTTACCTCTTTGAGAACATCTCTTCTGTGGGGCCCTGGGATGGACCCCAGTACCACATTGCCCCAAAATGGGCCTTCCACTTTCAGACTATATTCATGGGGCTTGTATTTTTTTTGGGCACCCCTTTAAATGCCATTGTGCTCATAGTAACAATCAAATACAAGAAGCTGCGGCAGCCACTTAATTATATATTGGTAAATATATCCGCTGCAGGGTTTATATTTGTTACCTTTGCAGTTTTTACTGTCTTTGCAGCAAGTACACAAGGCTACTTCTTTTTTGGAAAGGTAATATGTGCTTTAGAAGCTTATGTGGGAGCAATTGCAGGGCTGGTGACTGGATGGTCTCTTGCCTTCCTCGCCTTTGAAAGGTATATAGTC…	>=200 N's, but Lagman et al. also supported its existence.
SWS1	Leuciscus_waleckii|SWS1	Leuciscus waleckii	1011	complete	FLSR01004879.1	5075792	5077710	-	T/F/Q/A/A	ATGGACGCGTGGGCCGTTCAGTTCGGGAACCTTTCCAAAATCAGCCCCTNCGAGGGCCCACAGTACCACCTGGCCCCCAAGTGGGCTTTCTACTTGCAGGCAGCTTTCATGGGCTTCGTATTTTTCGTGGGCACCCCTCTGAATGCCATCATCCTCTTCGTTACAATGAAGTACAAGAAGCTTCGACAGCCTCTCAACTACATCCTGGTGAACATCTCCCTAGCAGGCTTCATTTTCGACACATTCTCTGTAAGCCAAGTATTCGTCAGCGCTCTAAGAGGTTATTACTTCCTCGGTCCAACGTTATGCGCGATGGAAGCAGCAATGGGAGCTATTGCGGGTCTTGTGACGGGATGGTCCCTTGCTGTTCTGGCTTTCGAGAGATACGTGGTCATCTGC…	# of N =1
SWS1	Maylandia_zebra|SWS1	Maylandia zebra	1008	complete	NW_014444709.1	2325119	2326535	+	T/F/Q/S/S	ATGGGAAAACACTTCCACCTGTACGAGAACATCTCCAAAATCAGTCCCTTTGAGGGGCCCCAGTATTACCTGGCCCCTGTCTGGGCCTTTTACCTGCAGGCCGCCTTTATGGGTTTTGTTTTTTTTGCTGGCACTCCTTTAAACTTCATTGTTCTCGTGGCGACGATGAAGTACAAGAAGCTCAGAGTCCCACTCAACTTCATTCTTGTCAACATCTCCTTCTCCGGCTTCATCTTCGTCACCTTCTCTGTCAGTCAGGTGTTCTTAGCCTCCATGCGAGGTTACTACTTCCTGGGTCACACGCTGTGTGCTCTGGAGAGTGCTGTGGGCTCCGTGGCAGGTCTGGTGACCGCCTGGTCTTTGGCGGTGCTTTCCTTTGAGAGGTACCTGGTCATTTGT…
SWS1	Neolamprologus_brichardi|SWS1	Neolamprologus brichardi	1008	complete	NW_006272002.1	19183286	19184939	+	T/F/Q/S/S	ATGGGAAAATACTTCCACCTGTACGAGAACATCTCCAAAATCAGTCCCTTTGAGGGGCCCCAGTATTACCTGGCCCCTGTCTGGGTCTTTTACCTGCAGGCCGCCTTTATGGGTTTTGTTTTTTTAGCTGGCACTCCTTTAAACTTCGTTGTTCTCCTGGCGACGATGAAGTACAAGAAGCTCAGAGTCCCACTCAACTTCATTCTTGTCAACATCTCCTTCTGCGGCTTCATCTTCGTCACCTTCTCCGTCAGTCAGGTGTTCGTATCCTCCATGCGAGGTTACTACTTCCTGGGTCACACGCTGTGTGCTCTGGAGTCTGCTGTGGGCTCCGTGGCAGGTCTGGTGACCGCCTGGTCTTTGGCGGTGCTTTCCTTTGAGAGGTACCTGGTCATTTGT…
SWS1	Nothobranchius_furzeri|SWS1	Nothobranchius furzeri	1008	complete	KN860328.1	6886	8336	-	T/F/Q/A/A	ATGGGGAAATATTACCATCTGTACGAGAACATTTCCAAAATCGGCCCCTTCGACGGGCCGCAGTACTACCTGGCCCCGACGTGGGCCTTCCACCTGCAGGCCATCTTCATGGGCCTGGTCTTCTTCATCGGCACACCTTTAAACTTTATCGTTCTCGTGGCTGCAGCCAAGTACAAGAAGCTCCGTGCTCCTCTGAACTACATCCTCATCAATATCTGCTTGGCTGGGTTCATCTTCGTCACCTTCTCCGTCAGTCAGGTGTTTGTCGCCACCCTGAGGGGGTACTACTTCCTGGGTTACACCCTGTGTGCTCTGGAAGCTGCCATGGGCGCGGTAGCAGGTCTGGTGTTGTCCTGGTCACTCGCTGTCCTGTCCTTTGAACGGTACCTGGTCATCTGT…
SWS1	Notothenia_coriiceps|SWS1	Notothenia coriiceps	340	truncated	NW_011366355.1	2063	2402	+	-/-/-/-/-	ATGGGGAAGGACTTTCACCTTTACGAGAATGTCTCGAACATCAGTCCCTTCGAAGGCCCTCAGTATCACCTGGCCCCCCGCTGGGCCTTCCACCTGCAGACCATCTTCATGGGCTTTGTCTTCTTTGCAGGGACGCCTCTCAACGTACTCGTGCTCTTCGTCACGCTGAAGCACAAGAAGCTGAGGGTTCCTCTGAACTACATCCTGGTGAACGTGTCGTTCGCCGGCTTCATCTTCACCACCTTCTCCGTCAGCCAGGTGTTCGTCTGCAGCGCCAGGGGCTATTACTTCCTGGGACTCACCATGTGCAAGCTGGAGGCTTGCATGGGCGCCATCGCAG	truncated
SWS1	Oncorhynchus_mykiss|SWS1-1	Oncorhynchus mykiss	1005	complete	chrUn_21	1146189	1147947	+	T/F/Q/A/S	ATGGGAAAGGACTTCCATCTGTACGAGAACATCTCTAAGGTCAGCCCATTTGAGGGGCCACAGTATCACCTGGCCCCAATATGGGCTTTCTACCTACAGACTGCTTTCATGGGCTTTGTGTTCTTTGCTGGAACACCTCTAAACTTTATCATTCTCGTGGTGACAGTGAAGTACAAGAAGCTGAGACAACCGCTGAACTACATCCTGGTCAACGTCTCGTTAGCAGGTTTCATCTTTGTGACGTTTTCTGTGAGTCAAGTGTTTGTTTCTAGCGCGAGAGGATACTACTTCCTGGGTTACACCTTGTGTGCAATGGAAGCTTGCATGGGTTCAATAGCAGGGTTGGTGTCAGCTTGGTCCCTGGCTGTCCTTGCCTTTGAGAGATATGTGGTCATCTGC…
SWS1	Oncorhynchus_mykiss|SWS1-2	Oncorhynchus mykiss	999	complete	chrUn_21	14541266	14542998	+	T/F/Q/A/S	ATGGGAAAGAACTTCCATCTGTACGAGAACATCTCTAAGGTCAGCCCATTTGAGGGGCCACAGTATCACCTGGCCCCAATATGGGCTTTCTACCTACAGGCTGCTTTCATGGGCTTTGTGTTCTTTGCTGGAACACCCCTAAACTTTATCATTCTCGTGGTGACAGTGAAGTACAAGAAGCTGAGACAACCGCTAAACTACATCCTGGTCAATGTCTCGTTAGCAGGTTTTATCTTTGTGACTTTCTCTGTGAGTCAAGTGTTCGTTTCTAGTGCGAGAGGATACTACTTCCTGGGTTACACCTTGTGTGCAATGGAAGCTTGCATGGGTTCAATAGCAGGGTTGGTGTCAGCTTGGTCTCTGGCTGTCCTTGCCTTTGAGAGATACGTGGTCATCTGC…
SWS1	Oreochromis_niloticus|SWS1	Oreochromis niloticus	1008	complete	NC_022215.1	11751036	11752468	-	T/F/Q/A/A	ATGGGGAAATACTTCCACCTGTACGAGAACATCTCCAAAGTCAGTCCCTTCGAGGGGCCCCAGTATTACCTGGCCCCTACCTGGGCCTTTTACCTGCAGGCTGCCTTTATGGGATTTGTCCTGTTTGCTGGCACACCTTTAAACTTCGTTGTTCTCGTGGCGACGATGAAGTACAAGAAGCTCAGAGTTCCCCTCAACTTCATTCTTGTCAACATCTCCTTCTCTGGCTTCATCTTTGTCACCTTCTCCGTCAGCCAGGTGTTCTTAGCCTCCATGCGAGGTTACTACTTCCTGGGTCACACGCTGTGTGCTCTGGAGGCTGCCGTGGGCGCAATTGCAGGTCTGGTGACCGCCTGGTCTTTGGCGGTGCTTTCCTTTGAGAGGTACCTGGTCATCTGT…
SWS1	Oryzias_latipes|SWS1	Oryzias latipes	1005	complete	NW_004089765.1	45175	46754	-	T/F/Q/A/A	ATGGGAAAATACTTCTACCTGTATGAGAACATCTCCAAAGTGGGCCCCTACGACGGGCCCCAGTACTACCTGGCCCCGACGTGGGCCTTCTACCTGCAGGCGGCCTTCATGGGCTTCGTGTTCTTTGTGGGGACGCCTCTGAACTTTGTCGTTCTTCTGGCGACGGCCAAATACAAGAAGCTTCGAGTCCCGCTCAACTACATTCTTGTCAACATCACCTTTGCTGGTTTCATCTTCGTCACCTTCTCTGTCAGCCAGGTGTTCCTGGCCAGCGTGAGGGGCTACTACTTCTTTGGTCAAACGCTGTGCGCCCTGGAAGCAGCAGTGGGCGCTGTGGCAGGCCTGGTGACGTCCTGGTCTCTGGCCGTCCTCTCCTTTGAGAGATACCTGGTTATCTGT…
SWS1	Poecilia_formosa|SWS1	Poecilia formosa	1008	complete	NW_006800533.1	110725	112598	+	T/F/Q/A/A	ATGGGGAAACATTTTCACCTGTACGAGAACATCTCCAAGGTGGACCCCTTCGAGGGGTCCCAGCACTACCTGGCCCCGGCGTGGGCCTTTCACCTGCAGGCGCTCTTCATGGGCTTCGTCTTCTTTGCGGGAACGCCGCTGAACCTGCTGGTCCTCCTGGCCACGGCCAAGTACAAGAAGCTCCGAGCTCCTCTCAACTACATCCTGGTCAACATCTCCTTCGCTGGCTTCATCTTCGTCACCTTCTCCGTCAGCCAGGTGTTTGTGGCCAGTCTGAGGGGCTACTACTTCCTGGGTTACACCTTGTGTGCATTGGAAGCGGCCATGGGCGCCGTGGCAGGTCTGGTGACGTCCTGGTCGCTTGCCGTGCTCTCCTTCGAGAGGTACCTGGTGATCTGT…
SWS1	Poecilia_mexicana|SWS1	Poecilia mexicana	1008	complete	NW_015095919.1	124623	126245	+	T/F/Q/A/A	ATGGGGAAACATTTTCACCTGTACGAGAACATCTCCAAGGTGGACCCCTTCGAGGGGTCCCAGCACTACCTGGCCCCGGCGTGGGCCTTTCACCTGCAGGCGCTCTTCATGGGCTTCGTCTTCTTTGCGGGAACGCCGCTGAACCTGCTGGTCCTCCTGGCCACGGCCAAGTACAAGAAGCTCCGAGCTCCTCTCAACTACATCCTGGTCAACATCTCCTTCGCTGGCTTCATCTTCGTCACCTTCTCCGTCAGCCAGGTGTTTGTGGCCAGTCTGAGGGGCTACTACTTCCTGGGTTACACCTTGTGTGCATTGGAAGCGGCCATGGGCGCCGTGGCAGGTCTGGTGACGTCCTGGTCGCTTGCCGTGCTCTCCTTCGAGAGGTACCTGGTGATCTGT…
SWS1	Poecilia_reticulata|SWS1	Poecilia reticulata	1008	complete	NW_007615013.1	1382949	1384297	-	T/F/Q/A/A	ATGGGGAAACATTTTCACCTGTACGAGAACATCTCCAAGGTGGACCCCTTCGAGGGCTCCCAGCACTACCTGGCCCCGGCGTGGGCCTTCCACCTGCAGGCGCTCTTCATGGGCTTCGTCTTCTTTGCGGGAACGCCGCTGAACCTGCTGGTCCTCCTGGCCACGGCCAAGTACAAGAAGCTCCGAGCTCCTCTCAACTACATCCTGGTCAACATCTCCTTCGCTGGCTTCATCTTCGTCACCTTCTCCGTCAGCCAGGTGTTCGTGGCCAGTCTGAGGGGCTACTACTTCCTGGGTTACACCTTGTGTGCATTGGAAGCCGCCATGGGCGCCGTGGCAGGTCTGGTGACGTCCTGGTCGCTCGCCGTGCTCTCCTTCGAGAGGTTCCTGGTGATCTGT…
SWS1	Pundamilia_nyererei|SWS1	Pundamilia nyererei	1008	complete	NW_005187458.1	1600725	1602153	+	T/F/Q/A/S	ATGGGAAAACACTTCCACCTGTACGAGAACATCTCCAAAGTCAGTCCCTTTGAGGGGCCCCAGTATTACCTGGCCCCTGTCTGGGCCTTTTACCTGCAGGCCGCCTTTATGGGTTTTGTTTTTTTTGCTGGCACTCCTTTAAACTTCATTGTTCTCGTGGCGACGATGAAGTACAAGAAGCTCAGAGTCCCACTCAACTTCATTCTTGTCAACATCTCCTTCTCCGGCTTCATCTTCGTCACCTTCTCTGTCAGTCAGGTGTTCTTAGCCTCCATGCGAGGTTACTACTTCCTGGGTCACACGCTGTGTGCTCTGGAGGCTGCTGTGGGCTCCGTGGCAGGTCTGGTGACCGCCTGGTCTTTGGCGGTGCTTTCCTTTGAGAGGTACCTGGTCATTTGT…
SWS1	Salmo_salar|SWS1-1	Salmo salar	1005	complete	NC_027316.1	34733863	34735632	-	T/F/Q/A/S	ATGGGAAAGGACTTCCATCTGTACGAGAACATCTCTAAGATCAGCCCATTTGAGGGGCCACAGTATCACCTGGCCCCAATGTGGGCTTTCTACCTACAGGCTGCTTTCATGGGCTTTGTGTTCTTTGCTGGAACACCCCTAAACTTTATAATTCTCGTGGTGACAGTGAAGTACAAGAAGCTGAGACAACCGTTGAACTTCATCCTGGTCAACATCTCGTTAGCAGGTTTCATCTTTGTGACGTTTTCTGTGAGTCAAGTGTTTGTTTCTAGCGCGAGAGGATACTACTTCCTGGGTTACACCTTGTGTGCAATGGAAGCTTGCATGGGTTCAATAGCAGGGTTGGTGTCAGCTTGGTCCCTGGCTGTCCTTGCCTTTGAGAGATACGTGGTCATCTGC…
SWS1	Salmo_salar|SWS1-2	Salmo salar	999	pseudogene	NC_027306.1	33047321	33049037	-	-/-/-/-/-	ATGGGAAAGAACTTCCATCTGTACGAGAACATCTCTAAGGTCAGCCCATTTGAGGGGCCACAGTATCACCTGGCCCCAGTATGGGCTTTCTACCTACAGGCTGCTTTCATGGGCTTTGTGTTCTTTGCTGGAACACCCCTAAACTTTAGAATTCTCGTGGTGACAGTGAAGTACAAGAAACTGAGACAACCGCTGAACTACATCCTGGTCAATGTCTCGTTAGCAGGTTTCATCTTTGTGACGTTCTCTGTGAGTCAAGTGTTCGTTTCTAGTGCGAGAGGATACTACTTCCTGGGTTACACCTTGTGTGCAATGGAAGCTTGCATGGGTTCAATAGCAGGGTTGGTGTCAGCTTGGTCTCTGGCTGTCCTTGCCTTTGAGAGATACGTGGTCATCTGC…	in-frame stop codon
SWS1	Scleropages_formosus|SWS1	Scleropages formosus	1017	complete	KV410441.1	1029064	1032051	-	L/F/Q/A/S	ATGATGGATCCGAAATTCCATCTTTTCATGAACATCTCCAAGATCAGTCCCTTCGAGGGACCCCAGTACCACCTGGCGCCCAGATGGGCCTTCTACTTCCAGGCAGCGTTCATGGGCTTCGTCTTCCTCGCTGGCCTCCCGTTGAATTTCATCGTGCTCTTTGTGACGCTCAAGTACAAGAAGCTCAGGCAGCCTCTCAATTACATCTTGGTGAACATCTCAGCAGCAGGCTTCATTTTCGTGGCCTTCTCAGTCAGCCAGGTGTTTGTGTCTTCTTTAGCAGGCTACTATTTCCTGGGAGTTTTCTTGTGCGCTTTGGAGGCCTGCATGGGCTCCATCACAGGGTTGGTGACGGGATGGTCCCTGGCGGTCCTCGCCTTTGAGAGATACGTGGTCATC…
SWS1	Sebastes_aleutianus|SWS1	Sebastes aleutianus	1017	complete	LHVS01S000099.1	858677	860987	+	T/F/Q/S/S	ATGGGGAAACACTTCCACCTCTACGAGAACATTTCTAAAGTGAGTCCCTTTGAGGGGCCCCAGTATTACCTGGCCCCTCTATGGGCGTTTCACCTGCAGACCATCTTCATGGGCTTCGTCCTGTTCGCTGGAACGCCTCTAAACTTCATCGTTCTCTTCGTCACGCTCAAGTACAAGAAGCTCCGAGTCCCTCTCAACTACATCCTCGTCAACATCTCCCTCGCAGGATTCATCTTCGTCACCTTCTCCGTCAGTCAGGTGTTTGTTTCCACCATGAGGGGTTACTTCTTCATGGGTCACACCATGTGTGCCCTGGAGTCGGCCATGGGCTCTATAGCAGGTCTGGTGACGGCCTGGTCTTTGGCGGTCTTGTCTTTAGAGAGATACCTGGTCATCTGT…
SWS1	Sinocyclocheilus_anshuiensis|SWS1-1	Sinocyclocheilus anshuiensis	1011	complete	NW_015548264.1	744143	747124	+	T/F/Q/S/S	ATGGACGCATGGACCTATCAATTTGGGAACCTCTCCAAAGTCAGCCCCTTTGAGGGCCCACAGTACCATTTGGCCCCCAAGTGGGCTTTCTACCTGCAGGCAGCTTTCATGGGCTTTGTATTTCTCGTGGGCACACCTCTGAATGCCATCGTCCTCTTTGTTACAATGAAGTACAAGAAACTCAGACAACCTCTCAACTACATCCTGGTGAACATCTCCCTAGGAGGCTTTATTTTCGACACTTTCTCTGTAAGCCAAGTATTCTTTTCCGCTCTTAGAGGTTATTTCTTCTTCGGTCATACGATGTGTGCAATGGAATCGGCGATGGGATCAATTGTGGGACTTGTGACAGGATGGTCTCTGGCGGTTCTGGCTTTCGAGAGATACGTGGTTATCTGC…
SWS1	Sinocyclocheilus_anshuiensis|SWS1-2	Sinocyclocheilus anshuiensis	997	pseudogene	NW_015542553.1	451787	454139	+	-/-/-/-/-	ATGGATGTGTGGGCCTTTTAAATTATGAACCTCTCCAAAGTCAGACCCTTCGAGGGCCCACAGTATCACCTGGCCCCCAAGTGGGCTTTCTACCTGCAGGCAGCTTTCATTGGCTTTGTATTTTTCGTGGGTGTGCCTCTGAACGCCATTGTCATTTTTGTTACAATGAAGTACAAGAAACTCTGACAGCCTCTCAATTACATTCTGGTGAACATCTCCCTATAGCAGGCTTCATTTTTGACACTTTCTCCGTAAGCCAAGTATTCCTCTTACTTCCTTGGTCATACGTTGTGTGCGATGGAATCGGCTATGGGATCAATTGCGGGTCTTGTGACGGGATGGTCACTGGCTGTCCTGGCTTTCGAGAGATATGTGGTTATCTGCAAACCCTTCGGAAGC…	in frame stop codon
SWS1	Sinocyclocheilus_grahami |SWS1-1	Sinocyclocheilus grahami	1011	complete	NW_015505269.1	816180	819830	-	T/F/Q/A/S	ATGGACGCGTGGACCTATCAATTTGGGAACCTCTCCAAAGTCAGCCCCTTCGAGGGCCCACAGTACCATCTGGCCCCCAAGTGGGCTTTCTACCTGCAGGCAGCTTTCATGGGCTTTGTATTTTTCGTGGGCACACCTCTGAACGCCATCATCCTCTTTGTTACAATGAAGTACAAGAAACTCAGACAGCCTCTCAACTACATCCTGGTGAACATCTCCCTAGGAGGCTTTATTTTCGACACTTTCTCTGTAAGCCAAGTATTCTTTTCCGCCCTTAGAGGTTATTACTTTTTCGGGTATACGATGTGTGCAATGGAAGCGGCGATGGGATCGATTGCGGGACTTGTGACAGGATGGTCTCTGGCGGTTCTGGCTTTCGAGAGATACGTGGTTATCTGC…
SWS1	Sinocyclocheilus_grahami |SWS1-2	Sinocyclocheilus grahami	654	pseudogene	NW_015505180.1	1743390	1745121	-	-/-/-/-/-	ATAGATGTGTGGGCCTTTTAAATTATGAACCTCTCCAAAGTCAGCCCCTTCGAGGGCCCACAGTACCACCTGGCCCCCAAGTGGGCTTTCTACAGCTTTCATGGGCTTTGTATTTTTCGTGGGTGTGCCTCTGAACACCATTGTCATTTTTGTTACAATAAAGTACAAGAAAATCTGACAGCCTCTCAATTACATTCTGGTGAACATCTCCCTATAGCAGGCTTAATTTTTGACACTTTCTCCGTAAGCCAAGTATTCCTCTTACTTCCTTGGTCATACGTTGTGTGCGATGGAATCGGCTATGGGATCAATTGCGGGTTTGCAGGCCAGCAGGCTGAGTCAGCCTCCACCCAAAAGGCAGAGAAGGAAGTGTCCAGAGTGGTTATTGTGATGGTTGGC…	exon 2 and exon 3 missing, frameshift
SWS1	Sinocyclocheilus_rhinocerous|SWS1-1	Sinocyclocheilus rhinocerous	1011	complete	NW_015660878.1	1258689	1261752	-	T/F/Q/S/S	ATGGACGCGTGGACCTATCAATTTGGGAACCTCTCCAAAGTCAGCCCCTTCGAGGGCCCACAGTACCATCTGGCCCCCAAGTGGGCTTTCTACCTGCAGGCAGCTTTCATGGGCTTTGTATTTCTCGTGGGCACACCTCTGAACGCCATCGTCCTCTTTGTTACAATGAAGTACAAGAAACTCAGACAGCCTCTCAACTACATCCTGGTGAACATCTCCCTAGGAGGCTTTATTTTCGACACTTTCTCTGTAAGCCAAGTATTCTTTTCCGCCCTTAGAGGTTATTTCTTCTTCGGTTATACGATGTGTGCAATGGAATCGGCGATGGGATCGATTGCGGGACTTGTGACAGGATGGTCTCTGGCGGTTCTGGCTTTCGAGAGATACGTGGTTATCTGC…
SWS1	Sinocyclocheilus_rhinocerous|SWS1-2	Sinocyclocheilus rhinocerous	994	pseudogene	NW_015643253.1	1605858	1608191	-	-/-/-/-/-	ATGGATGTGTGGGCCTTTTAAATTATGAACCTCTCCAAAGTCAGCCCCTTCGAGGGCCCACAGTACCACCTGGCCCCCAAGTGGGCTTTCTACCTGCAGGCAGCTTTCATGGGCTTTGTATTTTTCGTGGGTGTGCCTCTGAACGCCATTGTCATTTTTGTTACAATGAAGTACAAGAAACTCTGACAGCCTCTCAATTACATTCTGGTGAACATCTCCCTATAGCAGGCTTCATTTTTGACACTTTCTCCGTAAGCCAAGTATTCCTCTTACTTCCTTGGTCATACGTTCTGTGCGATGGAATCGGCTATGGGATCAATTGCGGGTCTTGTGACGGAATGGTCACTGGCTGTCCTGCCTTTCGAGAGATACGTGGTTATCTGCAAACCCTTCGGAAGC…	in frame stop codon
SWS1	Stegastes_partitus|SWS1	Stegastes partitus	1017	complete	NW_007578677.1	110361	116185	-	T/F/Q/S/S	ATGGGGAAACACTTCCACCTGTACGAGAACATCTCCAAAGTGGACCCCTTCGAGGGGCCGCAGTACTACCTGGCCCCGACGTGGGCCTTCCACCTGCAGGCCATCTTCATGGGCTTCGTCTTCTTCGTCGGAACGCCTCTAAACTTGGTCGTCCTGCTCGCCGTCGCCAAGTACAAGAAGCTGCGAGTTCCCCTCAACTACATCCTGGTGAACATCACCTTCGCCGGCTTCATCTTCGTCACCTTCTCCGTCAGCCAGGTGTTCGTGTCCAGCCTGAGGGGCTACTACTTCCTGGGCTACACCATGTGCGCTCTGGAGTCCGCCGTCGGGTCCATCGCAGGTCTGGTGACGGCCTGGTCGCTGGCGGCGCTGTCCTTCGAGAGATACCTGGTCATCTGC…
SWS1	Thunnus_orientalis|SWS1	Thunnus orientalis	1017	complete	superscaffoldBa00007059	5311	6658	+	T/F/Q/S/S	ATGGGGAAATACTTCCACCTGTACGAGAACATCTCTAAAGTGAGTCCCTTTGAGGGGCCGCAGTATTACCTGGCCCCTCAGTGGGTCTTTTACCTGCAGACCGTCTTCATGGGCTTCGTCCTGTTTGCTGGGACGCCGTTAAACCTGATCGTTCTGCTGGTGACGGTGAAGTACAAGAAGCTCCAGGTGCCTCTGAACTACATCCTGGTCAACATCTCATTTGCAGGCTTCATTTTTGTGACGTTCTCCGTCAGTCAGGTGTTTGTCTCCACCATGAAGGGGTACTTCTTCCTGGGTCATACCATGTGTGCCTTGGAGTCTACAATGGGATCTATAGCAGGTCTGGTCACAGCCTGGTCTTTGGCAGTCCTTTCATTTGAGAGATACCTGGTCATCTGT…
SWS1	Xiphophorus_couchianus|SWS1	Xiphophorus couchianus	1008	complete	KQ557209.1	98536	99905	+	T/F/Q/A/A	ATGGGGAAACATTTTCACCTGTACGAGAACATCTCCAAGGTGGACCCCTTCGAGGGGTCCCAGCACTACCTGGCCCCGGCGTGGACCTTTCACCTGCAGGCGCTCTTCATGGGCTTCGTGTTCTTTGCAGGAACGCCGCTGAACCTGCTGGTCCTCCTGGCCACGGCCAAGTACAAGAAGCTCCGAGCTCCTCTCAACTACATCCTGGTCAACATCTCCTTCGCTGGCTTCATCTTCGTCACCTTCTCCGTCAGCCAGGTGTTCGTGGCCAGTCTGAGGGGCTACTACTTCCTGGGCTACACCTTGTGTGCATTGGAAGCGGCCATGGGCGCCGTGGCAGGTCTGGTGACGTCCTGGTCGCTTGCCGTGCTCTCCTTTGAGAGGTATCTGGTGATCTGT…
SWS1	Xiphophorus_hellerii|SWS1	Xiphophorus hellerii	1008	complete	KQ556864.1	99363	100732	+	T/F/Q/A/A	ATGGGGAAACATTTTCACCTGTACGAGAACATCTCCAAGGTGGACCCCTTCGAGGGGTCCCAGCACTACCTGGCCCCAGCGTGGACCTTTCACCTGCAGGCGCTCTTCATGGGCTTCGTGTTCTTTGCAGGAACGCCGCTGAACCTGCTGGTCCTCCTGGCCACGGCCAAGTACAAGAAGCTCCGAGCTCCTCTCAACTACATCCTGGTCAACATCTCCTTCGCTGGCTTCATCTTCGTCACCTTCTCCGTCAGCCAGGTGTTCGTGGCCAGTCTGAGGGGCTACTACTTCCTGGGCTACACCTTGTGTGCATTGGAAGCGGCCATGGGCGCCGTGGCAGGTCTGGTGACGTCCTGGTCGCTCGCCGTGCTCTCCTTCGAGAGGTATCTGGTGATCTGT…
SWS1	Xiphophorus_maculatus|SWS1	Xiphophorus maculatus	1008	complete	NW_005372802.1	100456	101847	+	T/F/Q/A/A	ATGGGGAAACATTTTCACCTGTACGAGAACATCTCCAAGGTGGACCCCTTCGAGGGGTCCCAGCACTACCTGGCCCCGGCGTGGACCTTTCACCTGCAGGCGCTCTTCATGGGCTTCGTGTTCTTTGCAGGAACGCCGCTGAACCTGCTGGTCCTCCTGGCCACGGCCAAGTACAAGAAGCTCCGAGCTCCTCTCAACTACATCCTGGTCAACATCTCCTTCGCTGGCTTCATCTTCGTCACCTTCTCTGTCAGCCAGGTGTTCGTGGCCAGTCTGAGGGGCTACTACTTCCTGGGCTACACCTTGTGTGCATTGGAAGCGGCCATGGGCGCCGTGGCAGGTCTGGTGACGTCCTGGTCGCTCGCCGTGCTCTCCTTTGAGAGGTATCTGGTGATCTGT…
Family	Sequence ID	Species	cds length	Gene Type	Chromosome/Scaffold/Contigs	estimated start position	estimated end position	strand	Tuning Site (94/97/118/265)	Coding sequence	Note
SWS2	Amphilophus_citrinellus|SWS2A_alpha	Amphilophus citrinellus	1056	complete	CCOE01001335.1	529687	531732	-	A/S/T/W	ATGAGAGGTAATCGCGATATGGAGCTGCCAGAGGACTTCTGGATACCCGTTAAGCTGGACACAAACAACATCACATCACTTAGCCCTTTCCTGGTTCCACAGGACCACTTGGGGGATTCACTCACCTTCTACGCCATGGCAGCATTCATGTTATTCGTATTTGTATTTGGCACTTTTATCAATGTCCTTACCATTGCTTGCACCGTCCAATACAAGAAACTTCGATCCCACCTCAACTACATCCTGCTGAACCTGGCAGCAGCAAACCTCATTGTGTCCTGTGTGGGCTCCTTCACTGCCTGCTGCTCGTTTGCATTCAGATATTTCATCTTTGGTGCACTAGCGTGCAAGATTGAAGGTTTTTTGGTAACACTCGGTGGTATGGTAAGCCTGTGGTCC…
SWS2	Amphilophus_citrinellus|SWS2B	Amphilophus citrinellus	1059	complete	CCOE01001335.1	520633	523183	-	C/C/T/W	ATGAGAGGAAATCGTCCTGAAGAGTTCCCAGAAGACTTCTGGATCCCCATCCCCCTGGACACTAACAATATCACAGCCTTCAGTCCATACCTGGTCCCTCAGGACCATTTAGGAAGTCCACTGATCTTTTATTCGATGTCGGCATTTATGTTTGTTTTGTGGGTGGCTGGTACAGCGATCAATGTCCTCACTATTGCATGTACTGTTAAATACAAGAAGCTCCGCTCTCATCTGAACTACATCCTGGTGAACTTGGCTGTGGCAAACCTGCTTGTCTCCACTGTGGGCTCCTTCACCTGCTTCGTCTGTTTTGCCTTTAGATACATGTACCTTGGTCCAGTTGGATGCAAGATCGAAGGATTTACAGCGACTGTTGGTGGTATGGTTAGCCTGTGGTCT…
SWS2	Anguilla_anguilla|SWS2	Anguilla anguilla	1080	complete	AZBK01S003174.1	1119	3908	+	A/S/T/W	ATGAGGTCAGTTCCACGGCAGCAGGAGCTCCCAGAGGACTTCTACATCCCCATCCCTCTGGACACCAACAACATCACGGCCCTCAGCCCATTCCTGGTCCCTCAGGACCACTTGGGCAGCACGGGGCTGTTCATGAGCCTGGCCGTCTATATGTTTCTCCTCTTCGCTGCTGGCACGGCCATCAACGTCCTCACCATCGCCTGCACCGCCCAGTACAGGAAGCTGCGGTCCCACTTCAACTACATCCTCGTTAACATGGCCGTGTCAAACCTTCTGGTGTCTTCCGTGGGCTCGTCCACCGCGTTCTACTCCTTCGCCAACAGATACTTCGTCCTCGGGCCGATCGGCTGTAAGATCGAAGGCTTCCTGGCCACACTGGGAGGTACGGTGAGCCTGTGG…
SWS2	Anguilla_japonica|SWS2	Anguilla japonica	1080	complete	KI313563.1	17334	20347	-	A/S/T/W	ATGAGGTCAGTTCCACGGCAGCAGGAGCTCCCAGAGGACTTTTACATCCCCATCCCACTGGACACCAACAACATCACGGCCCTCAGCCCATTCCTGGTCCCTCAGGACCACTTGGGCAGCACGGGACTGTTCATGAGCCTGGCCGCCTTCATGTTCTTCCTCTTCACTGTTGGCACGGCCATCAACATCCTCACCATCGTCTGCACCGCCCAGTACAGGAAGCTGCGGTCCCACCTCAACTACATCCTCGTTAACCTGGCCGTGGCAAACCTTCTGGTGTCTTCCGTGGGCTCCTCCACCGCGTTCTACTCCTTCGCCAACAGATACTTCGTCCTCGGGCCAATCGGCTGTAAGATCGAAGGCTTCACGGCCACACTGGGAGGTACGGTGAGCCTGTGG…
SWS2	Anguilla_rostrata|SWS2	Anguilla rostrata	1080	complete	LTYT01001783.1	43602	46353	-	A/S/T/W	ATGAGGTCAGTTCCACGGCAGCAGGAGCTCCCAGAGGACTTCTACATCCCCATCCCTCTGGACACCAACAACATCACCGCCCTCAGCCCATTCCTGGTCCCTCAGGACCACTTGGGCAGCACGGGGCTGTTCATGAGCCTGGCCGTCTATATGTTTCTCCTCTTCGCTGCTGGCACGGCCATCAACGTCCTCACCATCGCCTGCACCGCCCAGTACAGGAAGCTGCGGTCCCACTTCAACTACATCCTCGTTAACATGGCCGTGTCAAACCTTCTGGTGTCTTCCGTGGGCTCGTCCACCGCGTTCTACTCCTTCGCCAACAGATACTTCGTCCTCGGGCCAATCGGCTGTAAGATCGAAGGCTTCCTGGCCACACTGGGAGGTACGGTGAGCCTGTGG…
SWS2	Astyanax_mexicanus|SWS2	Astyanax mexicanus	1074	complete	NW_006739174.1	241217	251323	+	A/S/T/W	ATGAAGAGTCGTCCGCAGGAGTTTCAGGAGGATTTCTACATCCCCATCCCTCTGGACACCAATAACATCACGGCCCTCAGCCCGTTCCTGGTCCCGCAGGACCATCTAGGAGGGTCAGGGATTTTCATGATCATGACCGTCTTCATGCTTTTCCTGTTTATTGGTGGAACCAGCATCAACGTCCTCACCATCGTCTGCACCGTCCAGTACAAGAAGCTCCGATCACATCTCAACTACATCCTGGTGAACCTGGCCATCTCCAACCTGCTGGTCTCCACCGTCGGGTCCTTCACCGCCTTCGTCTCCTTCCTCAACCGATACTTTATTTTTGGACCCACAGCTTGTAAAATTGAGGGATTTGTTGCAACTTTAGGAGGTATGGTGAGTCTGTGGTCTCTG…
SWS2	Austrofundulus_limnaeus|SWS2B	Austrofundulus limnaeus	1059	complete	NW_013953028.1	148963	152373	-	C/C/T/Y	ATGAGGGGAAATCGTATCGAGGAGTACCCAGACGACTTCTGGATCCCCATCCCTCTGGAAACCAACAACATCACCGCCCTCAGCCCGTACCTGGTCCCACAGGACCATTTAGGAAGCAAGGCACTTTTTTATTCACTGTCAGCATTCATGTTCGTTTTGTTTGTGGCCGGAACAGCCATCAATGTCCTCACTATAGCATGTACTGTTCAATACAAGAAGCTGCGCTCTCACCTGAACTACATCCTGGTCAACATGGCCGTGGCAAACCTCTTTGTTTCTTGCGCTGGCTCTTTCCCCTGCTTCTACTGCTTTTCCTCCAGACATATGGCTCTGGGTCAACTGGGGTGCAAGATCGAAGGGTTCGCTGCAACTCTTGGTGGTATGGTGAGCCTTTGGTCT…
SWS2	Boleophthalmus_pectinirostris|SWS2A_beta	Boleophthalmus pectinirostris	1059	complete	KN525025.1	435464	437553	+	T/T/T/W	ATGAAGCACGGACGTGTTACAGAGCTCCCAGAGGACTTCTATATCCCCATCCCATTAGACACAAACAACATTACCTCTCTTAGTCCCTTCCTTATTCCTCAGGACCACTTATCAAATCCTGGCACATTTTATGCAATGTCCGTTTTCATGTTTTTCATATTTACCGTGGGCACTTTTATTAATGCTCTTACTGTTGCGTGCACCATTCAATACAAAAAGCTGCGATCCCACCTCAACTACATCCTGGTAAACCTGGCCATCTCCAACCTTCTTGTGTCCATGGTGGGCTCCTCCACTACATGCGTCACTTTTGGATTCAGATACTTTGTCTTTGGACCACTGGTATGTAAGATCGAAGGCTTTCTGGTGACACTTGGAGGTATGGTGAGCCTGTGGTCT…
SWS2	Ctenopharyngodon_idellus|SWS2	Ctenopharyngodon idellus	1056	complete	LG10..S010..CI01000306	3118178	3120842	+	A/S/T/W	ATGAAGGGAATACCTGAGTTTCACGAAGACTTCTACATCCCCATCCCTTTAGATACCAACAACATCTCAGCTTACAGCCCTTTCCTGGTCCCCCAGGACCACCTGGGTCACCATGGCGTGTTCTTTGCCATGGCTGCCTTCACGTTCTTCCTTTTCGTCGGAGGGACTTCAATCAACGCCCTTACCATTGTTTGCACAATTCAATTCAAGAAACTCAGATCTCATCTTAACTATATTCTTGTGAACCTTGCCATTGCCAACCTGTGGGTGTCCCTTTTTGGTTCCTCGTTAGCATTCTATTCCTTCTGGAATAGGTACTTTATCCTTGGGCCGACAGCATGTAAAATTGAGGGCTTCAATTCAACGCTTGGAGGAATGGTGAGTTTGTGGTCTCTTGCT…
SWS2	Cynoglossus_semilaevis|SWS2A_alpha	Cynoglossus semilaevis	1056	complete	NC_024317.1	12957965	12960186	+	A/S/T/W	ATGAGGCTGAATCGGGGTGAGGAGTTGCCAGAGCATTTTTGGATACCCATCACTTTGGACACTAATAACATCACATCACTCAGCCCTTTCCTGGTTCCTCAGGACCATCTGGGAGGTCCTGGCGTCTTCTACCCATTGGCAGTGTTTATGTTTTTCTTATTTGTGGTCGGTACTTTCATTAACACCCTCACCATCGCATGCACTGCTAAATACAAGAAGTTGCGTTCCCATCTCAACTACATCCTGGTAAATTTGGCTGTGGCCAATCTTATTGTGTCTTGCGTGGGCTCCTTCACTGCCTGCATCTCCTTTGCAGCCAGATATTTTCTCCTTGGACCACTGGCATGTAAGATTGAGGGTTTTGCAGCCACACTTGGAGGTATGGTGAGTCTGTGGTCT…
SWS2	Cyprinodon_variegatus|SWS2A_alpha	Cyprinodon variegatus	1056	complete	KL652529.1	1863512	1865091	-	A/S/T/W	ATGAGGGGCACCCGACTCTTAGAGCTGCCAGAGGACTTCTGGATCCCTATCCCATTGGACACGGATAACATCACATCCCTCAGCCCTTTTAGAGTTCCTCAGGACCACTTGGGCAATTTGAGCACATTCTACACCATGGCGGGATTCACGTTCTTTCTGTTTGTGGTCGGCACTTCAATTAACGCCCTCACCATTGCTTGCACTATGCGATATAAGAAACTTCGCTCCCACCTCAACTACATCCTGGTGAACTTGGCCGTGGCAAACCTACTGGTGTCTGTCACTGGCTCTTTCACTGCATGCTGCTCCTTTACATTCAGATATTTCATCTTTGGACCACTAGCATGCAAGATTGAAGGTTTCGTTGCAACACTAGGAGGTATGGTTAGCCTGTGGTCT…
SWS2	Cyprinodon_variegatus|SWS2B	Cyprinodon variegatus	1065	complete	KL652529.1	1860155	1861984	-	C/C/G/Y	ATGAAGATGAGGGGGAATCGTCAAGAGGAATTTCCAGAGGACTTCTGGATCCCCATCCCCCTGGACACCGACAACATCTCAGCTTACAGCCCGTACCTAGTTCCCCAGGACCATTTAGGAAGCCTGGGGCTTTTTTATTCAATGTCAGCATTAATGTTCTTTTTGTTTGTGGCTGGCACAGCCATCAACATTCTCACAATTGCATGTACTATTCAATACAAGAAGCTCCGCTCCCATCTGAACTACATCCTGGTCAACATGGCTGTGGCAAACCTCATCGTCTCTTCTGTCGGCTCTTTTACCTGCTTCTACTGCTTTGCCTATAGATACATGGCTCTTGGTCCGCTTGGCTGCAAGATCGAAGGATTTACTGCGGGTGTTGGTGGCATGGTGAGCCTT…
SWS2	Cyprinus_carpio|SWS2-1	Cyprinus carpio	1056	complete	LN590682.1	7100702	7102622	-	S/S/T/W	ATGAAGCAAATACCAGAGTTTCACGAAGACTTCTACATCCCCATCCCTTTAGATATCAACAACCTCTCAGCTTACAGCCCTTTTTTGGTCCCCCAGGACCACCTGGGAAACCAAGGCGTATTCATGGCCATGGCAGTCTTTATGTTTTTTATTTTCACCGGAGGGACTTCAATCAACATCCTTACCATTGCTTGCACAATTCAATTCAAGAAACTCAGATCTCACCTTAACTATATTCTTGTGAACNNNNNNNNNNNNNNNNNNNNNNNNNNNNNNNNNNNNNNNNNNNNNTCGTTCTACTCCTTCATTAATAGGTACTTTATCNTAGGGGCAACAGCATGTAAAATTGAGGGGTTCCTTGCAACACTTGGAGGAATGGTGAGTTTGTGGTCTCTTGCT…	with 46 N's in coding region but the exon boundaries can be still recovered by referencing closely related sequences
SWS2	Cyprinus_carpio|SWS2-2	Cyprinus carpio	1056	complete	LN591115.1	149112	151780	+	S/S/T/W	ATGAAGCAAGTACCAGAGTTTCACGAGGACTTCTACATCCCCATCCCTTTAGATATCAACAACCTCTCAGCTTACAGCCCTTTTTTGGTCCCCCAGGACCACCTGGGAAACCAAGGCATATTCATGGCCATGTCTGTCTTTATGTTCTTCATTTTCATCGGAGGGGCTTCAATCAACATCCTTACCATTGTTTGCACAATTCAATTCAAGAAACTCAGATCTCACCTTAACTATATTCTTGTGAACCTTTCCATTGCCAACCTGTTCGTGGCCATTTTTGGTTCCCCGTTATCATTCTACTCCTTCTTTAATAGGTACTTTATCTTTGGGGCGACAGCATGTAAAATTGAGGGCTTCCTTGCAACACTTGGAGGAATGGTGGGTTTGTGGTCTCTTGCT…
SWS2	Danio_rerio|SWS2	Danio rerio	1065	complete	NC_007122.6	25235274	25237571	+	A/A/T/W	ATGAAGCAACAACAGCAAACGCCAGAACTGTTCGAAGACTTCCACATGCCCATCACTTTAGACGTCAGCAACATCTCAGCTTACAGCCCTTTCCTGGTCCCACAGGACCACCTGGGACACAGTGGCGTATTCATGGGCATGTCCGCTTTTATGCTCTTCCTTTTTATCGCAGGAACTGCCATCAACGTTCTTACCATAGTTTGCACAATTCAATACAAGAAACTCAGATCTCACCTGAACTATATTCTTGTGAACCTTGCCATTTCCAACTTGTGGGTGTCCGTTTTCGGTTCCTCGGTAGCGTTCTACGCCTTTTACAAAAAGTACTTTGTCTTTGGGCCGATAGGATGCAAAATCGAGGGCTTCACTTCAACAATTGGAGGAATGGTGAGTTTGTGG…
SWS2	Dicentrarchus_labrax|SWS2A_beta	Dicentrarchus labrax	1077	complete	LG1A	8233760	8239502	-	S/N/T/W	ATGAAGCACAGCCGTAATATGGAACTTCCAGAGGATTTCTGGATCCCCATCGCTCTGGATACGGACAACATCACGGCTCTCAGCCCCTTCCTAGTACCACAGGACCATCTAGCAGGCGCCAGCACCTACTATTCAATGGCAGTATACATGCTTTTTATATTTACTGTGGGCACTACCATTAACGTCCTCACCATTGCATGCACCGTCCAATACAAGAAGCTACGGTCCCACCTCAACTACATCCTGGTGAATTTGGCTGTGGCAAACCTTCTTGTGTCTGTTGTGGGATCCTTCACCTCCTGCTGCAACTTTATATCCAGATATTTCATCTTTGGACCACTATCATGCAAGATCGAAGGTTTTATGGTTACGCTTGGTGGTATGGTAAGTCTGTGGTCT…
SWS2	Dicentrarchus_labrax|SWS2B	Dicentrarchus labrax	1053	complete	LG1A	8229742	8232196	-	C/C/T/W	ATGAGGGGAAGTCGTGCAACAGAGCTTCCAGAAGACTTCTGGATTCCCATCCCTCTGGACACCAACAACATCACCTCCCTCAGCCCGTTCCTGGTTCCCCAGGATCACTTAGGGAGCCCAGCATTCTTTTATTCAATGTCTGCCTTTATGTTTTTCCTATTCGTGGCCGGTACCAGCATTAATATCCTGACTATTGCATGTACTGTTCAATACAAGAAGCTCCGGTCTCATCTGAACTACATCCTGGTGAACTTGGCTGTGGCAAACCTCATCGTTGCCTCTGTGGGCTCCTTCACCTGCTTCTTCTGCTTTGCCTTCAGATACATGATTGTTGGTCCACTGGGGTGCAAGATTGAAGGATTTTCAGCAACCCTTGGCGGTATGGTAAGCCTGTGGTCT…
SWS2	Esox_lucius|SWS2	Esox lucius	663	pseudogene	NC_025975.2	7371599	7376226	+	-/-/-/-	ATGAACACATGGCCTTTGGACTAAAACCAGATTTCTGATCAATTGAACGGAACATAATGAGATTGGAGGGTCGTCCATTGGAGCTCCAGGGGTGTTTCCACATCCCTGTCGCGCTGGACACTAACACCATCACATCCCTCAGCCCCTTCCTGGTCCCAAAGGACCACCTGGGCAGCAGCGCTATCTCCTACGGGATGACCTTTTTCATGTTTGACCATTGTGTGCACTGTCCTGAAGAAGAAACTTTAATTCCGCCTCAGCTACATCCTGGTGAACATGGCAGTTGCTTTCCTTCTCGTGTCTATGGTTGGGTCATCCACCGCTAGCTTGTCGTTCAGCTTCCGATACTTTATCAGGTTTCAAGGTCTGTTTGTCAAATGTGCCGAACAAGACAGCACA…	pseudogene (based on Cortesi et al. (2015) and NCBI RefSeq)
SWS2	Fundulus_heteroclitus|SWS2A_alpha	Fundulus heteroclitus	1056	complete	NW_012224858.1	78208	79878	-	A/S/T/W	ATGAGATCCACCCGAGTCATAGAACTGCCAGAAGACTTCTGGATCCCAATCCCGCTGGAGACCAACAACATCACATCCCTTAGCCCTTTCTCAGTTCCTCAGGACCACTTGGGGGATTCGGCCACGTTCTACACCATGGCGGGATTCACATGCTTTCTCTTTGTGATCGGCACTGCCATTAACACCCTCACCATTGCGTGCACCGTGCGATACAAGAAACTCCGCTCCCATCTCAACTACATCCTGGTGAACTTGGCCGTGGCCAACCTTCTGGTCTCTGTCATCGGCTCTTTCACCGCCTGCTGCTCCTTCACATTCAGATATTTTGTCTTTGGACCACTAGCATGCAAGATTGAAGGTTTCATTGCAACACTAGGGGGTATGGTAAGCCTGTGGTCT…
SWS2	Fundulus_heteroclitus|SWS2B	Fundulus heteroclitus	1065	complete	NW_012224858.1	73326	75502	-	C/C/G/Y	ATGAAGATGAGGGTAAACCGTCAAGAAGAAATTCCAGACGACTACTGGATCCCCATCCCCCTGGACACCGACAACATGTCAGCCTACAGCCCGTACCTAGTTCCCCAGGACCATTTAGGAAGCCTGGGGCTTTTTTATTCAATGTCAGCATTAATGTTCTTCTTGTTTGTGGCCGGCACGGCCATCAACATCCTCACAATTGCATGTACTATTCAATACAAGAAGCTCCGCTCTCATCTGAACTACATCCTGGTCAACATGGCTGTGGCGAACCTCATCGTCTCGTCCGTGGGCTCTTTTACCTGCTTCTACTGTTTTGCCTACAGATACATGGCTCTTGGTCCACTCGGCTGCAAGATTGAAGGATTTACTGCAGGTGTTGGTGGCATGGTCAGCCTT…
SWS2	Gadus_morhua|SWS2A	Gadus morhua	1059	complete	GeneScaffold_2467	864684	866689	+	A/S/T/W	ATGCGATCACAGCCCAATATGGAGCTTCCAGAGGACTTTTGGATCCCAATCCCGCTGGATACCAACAACATTACATCGCTCAGTCCCTTCCTGGTCCCTCAGGACCACTTGGGGAACACTGCCACCTTCTATGGACTGGCAGCGTTCATGTTGTTTGTGTTCATTGTCGGCACCGGCATCAACATCCTCACCATCGCTTGTACCGTCCAGCACAAGAAGCTACGCTCCCATCTTAACTACATCCTGGTGAACCTGGCTGTAGCCAACCTCCTGGTCTCTGTGGTTGGCTCCTTCACAGCATTCTGCAGCTTCTGCAACAGATACTTTATTTTCGGACCTACAGCATGCAAAATCGAAGGATTCGTGGCGACTCTCGGTGGTATGGTGAGCCTATGGTCC…
SWS2	Gadus_morhua|SWS2B	Gadus morhua	1056	complete	GeneScaffold_2467	867620	870714	+	C/C/T/W	ATGAGGTCCAGTTACCCTACAGAGCTCCCAGAGGACTTCTGGATCCCCATTCCCCTGGACACTAACAACATGACGGCGTTCAGCCCCTTCCTGGTTCCCCAGGATCACCTGGGGAGCACAGGCATCTTCTACTGCATGTCAGCCTTCATGTTCTTCCTGTTTGTGGCCGGCACCGGCATCAACGTCCTCACCATCGCGTGCACCGTCCAGTACAAGAAGCTGCGCTCGCACCTCAACTACATCCTGGTGAACCTGGCCGTGGCTAACCTCCTTGTGGCCGCCATCGGCTCCTTCACTTGCTTTGTGTGCTTTGCTTTCAAATACATGGTGCTGGGCCCGCTGGCCTGCAAGATCGAAGGGTTCACGGCTACTCTGGGGGGCATGGTTAGCCTGTGGTCC…
SWS2	Gasterosteus_aculeatus|SWS2A_beta	Gasterosteus aculeatus	1056	complete	groupXVII	10617478	10618970	+	A/S/T/W	ATGAAGCACGGCCGCGTCCCAGAGATTCCGGAGGATTTCTATATCCCCATCTCCTTGGACACGGACAACATCACGTCTCTCAGCCCGTTCTTGGTCCCCCAGGACCATCTAGCAAGCAAAGCCACCTTCTACTCATTGGCCTTTTACATGTTTTTTATATTAATTGTGGGCACTTTCATCAATGCTCTTACGGTTGCTTGCACCGTGCAAAACAAGAAGCTGCGGTCCCACCTCAACTACATCCTGGTGAACTTGGCTGTGTCAAACCTTCTCGTGTCCGGTGTGGGCGCTTTTACTGCCTTCCTCAGCTTTGCCGCCAGATATTTTGTCCTCGGAACATTAGCATGCAAGGTAGAAGGCTTTCTCGCAACGCTCGGCGGTATGGTAAGCCTGTGGTCT…
SWS2	Astatotilapia_burtoni|SWS2A_alpha	Astatotilapia burtoni	1056	complete	NW_005179410.1	444153	446325	-	A/T/T/W	ATGAAGGGTAAACGTGATATGGAGCTGCCAGAAGACTTCTGGATACCCGTCAGCCTGGACACAAACAACATCACGTCACTTAGCCCTTTTCTGGTTCCACAGGACCACTTGGGGGATACTGCCACCTTTTACGCCATGGCAGTTTTCATGTTATTCATATTTATTTTTGGCACTTTCATCAATGCCCTTACCATTGCATGCACCATCCAATACAAGAAACTTCGATCCCACCTCAACTACATCCTGTTGAACTTGGCAGCAGCAAACCTTCTTGTGTCCACTGTGGGCTCCTTCACTGCCTGCTGCACTTTTTCATTCAGATATTTCATCTTTGGTGCGCTAGCATGCAAGATTGAAGGTTTCATGGTAACACTCGGTGGTATGGTAAGCCTTTGGTCC…
SWS2	Astatotilapia_burtoni|SWS2B	Astatotilapia burtoni	1056	complete	NW_005179410.1	435497	440951	-	C/C/T/W	ATGAGAGGGAATCGTCCCACTGAGTTCCCAGATGACTTCTGGATCCCCGTCCCTCTGGACACCAACAATGTCACAGCCTTCAGCCCATACCTGGTTCCCCAGGACCATTTAGGAAGCCCGATGATCTTTTATTCCATGTCAGCATTTATGTTCTTCTTGTGGGTGGCCGGCACAATCATCAATGTCCTCACTATCGCATGTACTGTCCAATACAAGAAGCTCCGGTCTCATCTAAACTACATCCTGGTGAACATGGCTGTTGCGAACCTCCTCGTCTCCTCTGTGGGCTCTTTCACCTGCTTCATCTGTTTTGCTTTTAAATACATGTTCCCTGGTCCAATTGCATGCAAGATTGAAGGATTTACAGCAACTCTTGGTGGTATGGTTAGCCTGTGGTCT…
SWS2	Hippocampus_comes|SWS2A_alpha1	Hippocampus comes	1059	complete	NW_017805546.1	2662433	2664118	-	A/S/T/W	ATGAGGGGGCATCGAAGCAACGAGCTGCCTGAAGACTTCTGGATACCCGTCCCTTTGGACACCAACAACATCACATCGCTGAGTCCATTCCTGGTTCCTCAGGACCATCTGGGGAGTTCAGCCACCTTTTATGCCATGGCTGTGTTCATGTTCTTTATCTTTGTGGTGGGAACGTTCATCAACATCCTCACCATTGCTTGCACCATCCAGTACAAGAAGCTCAGGTCCCACCTGAACTACATCCTGGTCAACTTGGCGGTATCAAACCTTCTTGTGTCATGTGTGGGCTCCTCCACTGCGTTCTGCAGTTTTTCTGCAAGATATTTCATCCTTGGACCGTTGGCATGCAAGATTGAAGGTTTCATGGTGACACTTGGCGGTATGGTAAGCCTGTGGTCT…
SWS2	Hippocampus_comes|SWS2A_alpha2	Hippocampus comes	1059	complete	NW_017805546.1	2656184	2657869	-	A/S/T/W	ATGAGGGGGCATCGAAGCAACGAGCTGCCTGAAGACTTCTGGATACCCGTCCCTTTGGACACCAACAACATCACATCGCTGAGTCCATTCCTGGTTCCTCAGGACCATCTGGGGAGTTCAGCCACCTTTTATGCCATGGCTGTGTTCATGTTCTTTATCTTTGTGGTGGGAACGTTCATCAACATCCTCACCATTGCTTGCACCATCCAGTACAAGAAGCTCAGGTCCCACCTGAACTACATCCTGGTCAACTTGGCGGTATCAAACCTTCTTGTGTCATGTGTGGGCTCCTCCACTGCGTTCTGCAGTTTTTCTGCAAGATATTTCATCCTTGGACCGTTGGCATGCAAGATTGAAGGTTTCATGGTGACACTTGGCGGTATGGTAAGCCTGTGGTCT…
SWS2	Hippocampus_comes|SWS2A_alpha3	Hippocampus comes	1059	complete	NW_017805546.1	2650677	2652362	-	A/S/T/W	ATGAGGGGGCATCGAAGCAACGAGCTGCCTGAAGACTTCTGGATACCCGTCCCTTTGGACACCAACAACATCACATCGCTGAGTCCATTCCTGGTTCCTCAGGACCATCTGGGGAGTTCAGCCACCTTTTATGCCATGGCTGTGTTCATGTTCTTTATCTTTGTGGTGGGAACGTTCATCAACATCCTCACCATTGCTTGCACCATCCAGTACAAGAAGCTCAGGTCCCACCTGAACTACATCCTGGTCAACTTGGCGGTATCAAACCTTCTTGTGTCATGTGTGGGCTCCTCCACTGCGTTCTGCAGTTTTTCTGCAAGATATTTCATCCTTGGACCGTTGGCATGCAAGATTGAAGGTTTCATGGTGACACTTGGCGGTATGGTAAGCCTGTGGTCT…
SWS2	Kryptolebias_marmoratus|SWS2B	Kryptolebias marmoratus	1059	complete	NW_016094379.1	656060	658771	-	C/C/T/Y	ATGAGGGGAAGTCGTGTCGAGGAGCTCCCAGAAGACTTCTGGATCCCCATCCCTCTGGACACCAACAATATCACAGCCCTCAGCCCGTACCTGGTCCCACAGGACCATTTAGGAAGCAAGGCGCTTTTTTATTCAATGTCAGCGTTCATGTTCGTCTTGTTTGTGGCCGGAACAGCCATCAATGTCCTCACTATAGCATGTACTGTTCAATACAAGAAGCTGCGCTCTCACCTAAACTACATCCTGGTCAACATGGCTGTGGCAAACCTCATTGTTTCTTCCTGTGGCTCTTTCACCTGCTTCTACTGTTTTGGCTTCAGATATATGGCCCTAGGCCCTCTGGGGTGCAAGATTGAAGGGTTTACTGCGACTATTGGTGGTATGGTGAGTCTTTGGTCT…
SWS2	Labrus_bergylta|SWS2B	Labrus bergylta	1056	complete	FKLU01000062.1	1177595	1179879	+	C/C/T/W	ATGAGGGGACATCGCCAAATGGAGCTCCCAGAGGACTTCTTTATTCCCATCTCTCTGGATACCAACAATATCACTGCACTGAGCCCATTCCTTGTTCCACAGGATCACTTGGGGCACCTAGGTGTCTTTTATGCAATGTCAATTTATATGTTCTTCCTATTTGTGAGTGGAACAACTATTAATGTCCTCACTATCGCATGTACTGTTCAATATAAGAAACTCCGGTCTCATCTGAACTACATCCTGGTGAACTTGGCAGTGGCAAACCTCATCGTTGCCTGTGTGGGGTCGTCCACCTGCTTCTACTGCTTCTCCTTCAGATACATGGCTGTTGGACCAACCGGCTGCAAGATTGAAGGATTTGCAGCAACCTTGGGGGGTATGGTGAGTCTGTGGTCT…
SWS2	Larimichthys_crocea|SWS2A_alpha	Larimichthys crocea	1059	complete	NW_011322462.1	923909	925928	+	A/S/T/W	ATGAGGACAAATCGGGACATGGAGCTGCCGGAAGACTTCTGGATACCCATCCCTCTGGACACCCACAACATCACGTCCCTGAGTCCTTTCTTGGTTCCTCAAGACCACTTGGGGGGATTGGGCACCTTCTACTCCATGACAGGATTCATGTTTTTTGTATTTGTGGTTGGCACTGGCATTAACATCCTCACCATTGCATGCACCATCCAATACAAGAAGCTCCGGTCCCACCTCAACTACATCCTTGTGAACTTGGCCGTGGCAAACCTTCTTGTGTCCTGTGTGGGCTCCTTCACTGCCTGCTGCTCTTTTGCATCCAGATATTTCATCTTTGGACCACTGGCATGCAAGATTGAAGGCTTTGCGGCTACACTTGGTGGTATGGTAAGCCTGTGGTCT…
SWS2	Larimichthys_crocea|SWS2A_beta	Larimichthys crocea	1059	complete	NW_011322462.1	920729	922463	+	G/A/T/W	ATGAAACACGGCCGTGTCACGGAGCTTCCGGAGGATTTCTACATCCCCATTCCTCTGGATACGAACAACATCACGTCTCTCAGTCCCTTCCTGGTCCCTCAGGACCACCTAGCAAACTCAGGCACTTTTTATGCAATGGCCGTATATATGTTTTTCATATTTACTGTGGGCACTAGCATCAATGTGCTTACAATTGCATGCACCATCCAGTACAAGAAGCTCAGGTCCCACCTCAACTTCATCCTGGTGAACTTGGCCGTGGCAAACCTTCTTGTGTCCTGTGTGGGCTCCTTCACTGGCTTCTCTGCCTTTGCATCCAGATATTTCATCTTTGGACCGCTAGCATGCAAGATTGAAGGCTTCATGGTTACACTTGGTGGTATGGTAAGCCTGTGGTCT…
SWS2	Lates_calcarifer|SWS2A_beta	Lates calcarifer	1056	complete	NW_017363914.1	1269728	1271408	-	A/S/T/W	ATGAAGCACGGACGGGTTACAGAGCTTCCAGAGGATTTCTGGATCCCCATCCCTCTGGATACAGACAACATCACAACTCTCAGCCCCTTCCTTGTCCCCCAGGACCATCTAGCAAGCTCAGGCACCTTCTATGCAATGGCCATATACATGTTTTTTATATTTACCGTGGGCACTGCCATCAATGTGCTTACAATTGTATGCACCATCCAATACAAGAAGCTGCGGTCCCACCTCAACTACATCCTGGTGAACTTGGCCATGTCAAACCTTCTTGTATCCTGCGTGGGCTCCTTCACTGCCTGCTGCTCCTTTGCATCCAGATACTTTGTTCTTGGACCTCTGGCGTGCAAGATTGAAGGTTTTATGGTAACACTTGGTGGTATGATAAGCCTGTGGTCT…
SWS2	Lates_calcarifer|SWS2A_alpha	Lates calcarifer	1056	complete	NW_017363914.1	1266157	1268085	-	A/S/T/W	ATGAGGGCAAATCGGGGTACGGAGCTGCCAGAGGACTTCTGGATACCCATCTCTCTGGATACCAACAACATCACATCACTCAGCCCTTTCCTCGTTCCTCAGGATCACCTGGGGAGCTCGGGCACCTTCTATGCCATGGCAGGATTTATGCTCTTCACATTTGTGGCCGGCACTGGCATCAACATCCTCACCATCGCATGCACAATCCAATACAAGAAGCTGCGGTCCCACCTCAACTACATCCTGGTGAACTTGGCCGTGGCAAACCTTCTCGTATCCTGCGTGGGCTCCTTCACTGCCTTCTGCTCCTTTGCTTCCAGATATTTCATTTTCGGACCTCTAGCGTGCAAGATTGAAGGCTTTATGGCAACGCTTGGGGGTATGGTAAGCCTGTGGTCT…
SWS2	Lates_calcarifer|SWS2B	Lates calcarifer	1059	complete	NW_017363914.1	1262328	1264808	-	C/C/T/W	ATGAGGGGAAATCGTCCCGTGGAGTTCCCAGAAGACTTCTGGATCCCCATCCCTCTGGACACCAACAACATCACATCCCTCAGCCCGTACCTGGTTCCCCAGGATCACCTAGGAAGCTCAGGAATCTTTTATTCCATGTCAGCTTTTATGTTCTTCCTGTTTGTGACTGGTACGGGCATCAATACACTTACTATTGCATGCACTGCTCAATATAAGAAGCTCCGGTCTCATCTGAACTACATCCTGGTGAACTTGGCTGTGGCAAACCTCCTCGTCTCCTCTGTGGGCTCCTTCACCTGCTTCTACTGCTTTGCCTTCAGATACATGATTCTTGGTCCGCTCGGGTGCAAGATTGAAGGATTTACAGCAACTCTTGGTGGTATGGTAAGCCTCTGGTCT…
SWS2	Lepisosteus_oculatus|SWS2	Lepisosteus oculatus	1089	complete	NC_023179.1	2621050	2624669	-	A/S/A/W	ATGCGTCAACTTCGGCCCGATTCCTACCAGCAAGAGCTCCCGGACGACTTTTATATCCCCATCAAGCTCAACACCAACAACATCACGGCTCTGTCTCCCTTCCTGGTGCCGCAGACGCACCTGGGCAGCACGACCATGTTCATGAGCATGGCCGCCTTCATGTTATTCCTCACCATCGCCGGCGTCCCCATCAACCTGCTCACCATCATCTGCACCTTCAAGTACAAGAAGCTGCGCTCGCACCTCAACTACATCCTCGTGAACCTGGCCGTGGCGAACCTGCTCGTGTGCTCCCTGGGCTCCTTCACCGCCTTCTTGAGCTTCTACAACATGTACTTCACAATGGGCCCCATCGCCTGCAAGATCGAGGGCTTCACATCGGCGCTGGCAGGCATGGTC…
SWS2	Leuciscus_waleckii|SWS2	Leuciscus waleckii	1056	complete	FLSR01004884.1	20219964	20221898	+	A/A/T/W	ATGAAGGCAGTACCAGAGTTTCAAGAGGACTTCTACCTCCCCATCGCTTTAGATGTCAACAATATTTCGGCTTACAGTCCTTTCCTGGTCCCCCAGGACCACCTGGGTCACCATGGCGTATTCATGGCCATGGCTGTCTTTATGCTCTTCC-TTTCATCGCAGGGACTGCGATCAACGTCCTTACCATTGTTTGCACAATTCAATACAAGAAACTCAGATCTCACCTT-ACTATATTCTTGTGAACCTTGCCATTTCAAACCTGTGGGTGTCCGTTTTTGGTTCCTCTGTAGCATTCTACGCCTTCTGGCATAAGTACTTTATCTTCGGGCCGATAGGATGTATAATGGAGGGCTTCACTTCAACAATTGGAGGAATGGTGAGTTTGTGGTCTCTTGCT…
SWS2	Maylandia_zebra|SWS2A_alpha	Maylandia zebra	1059	complete	NW_014447246.1	469211	471305	-	A/T/T/W	ATGAAGGGTAAACGTGATATGGAGCTACCAGAAGACTTCTGGATACCCGTCAGCCTGGACACAAACAACATCACGTCACTTAGCCCTTTTCTGGTTCCACAGGACCACTTGGGGGATACTGCCACCTTTTACACCATGGCAATTTTCATGTTATTCATATTTATTTTTGGCACTTTCATCAACGCCCTTACCATTGCATGCACCATCCAATACAAGAAACTTCGATCCCACCTCAACTACATCCTGTTGAACTTGGCAGCAGCAAACCTTCTTGTGTCCACTGTGGGCTCCTTCACTGCCTGCTGCACTTTTTCATTCAGATATTTCATCTTTGGTGCGCTAGCATGCAAGATCGAAGGTTTCATGGTAACACTCGGTGGTATGGTAAGCCTGTGGTCC…
SWS2	Maylandia_zebra|SWS2B	Maylandia zebra	1056	complete	NW_014447246.1	462475	464883	-	C/C/T/W	ATGAGAGGAAATCGTCCCACTGAGTTCCCAGATGACTTCTGGATCCCCGTCCCTCTGGACACCAACAATATCACAGCCTTCAGCCCATACCTGGTTCCCCAGGACCATTTAGGAAGCCCGATGATCTTTTATTCCATGTCAGCATTTATGTTCTTCTTGTGGGTGGCCGGCACAATCATCAATGTCCTCACTATCGCATGTACTGTCCAATACAAGAAGCTCCGGTCTCATCTAAACTACATCCTGGTGAACCTGGCTGTTGCGAACCTCCTCGTCTCCTCTGTGGGCTCTTTCACCTGCTTCATCTGTTTTGCTTTTAAATACATGTTCCCTGGTCCAATTGCATGCAAGATTGAAGGATTTACAGCAACTCTTGGTGGTATGGTTAGCTTGTGGTCT…
SWS2	Miichthys_miiuy|SWS2A_beta	Miichthys miiuy	1059	complete	JXSJ01000008.1:	6883263	6885006	+	G/A/T/W	ATGAAACACGGCCGTGTCACGGAGCTTCCGGAGGATTTCTATATCCCCATTCCTCTGGATACGGACAACATCACGTCTCTCAGTCCCTTCCTGATCCCTCAGGACCACCTAGCAAACTCAGGCACCTTTTATGCAATGGCCGTATATATGTTTTTCATATTTATTGTGGGCACTGGCATCAATGTGCTTACAATTGCATGCACCATCCAGTACAAGAAGCTCCGGTCCCACCTCAACTTCATCCTGGTGAACTTGGCCGTGGCAAACCTTCTTGTGTCCTGTGTGGGCTCCTTCACTGGCTTCTGTGCCTTTGCATCTAGATATTTCATCTTTGGACCGCTAGCATGCAAGATTGAAGGCTTCATGGTTACACTTGGTGGTATGGTAAGCCTGTGGTCT…
SWS2	Miichthys_miiuy|SWS2A_alpha	Miichthys miiuy	1059	complete	JXSJ01000008.1	6886539	6888527	+	A/S/T/W	ATGAGGACAAATCGTGACATGGAGCTGCCGGAGGACTTTTGGATACCCATCCCTCTGGACACCCACAACATCACGTCCCTGAGTCCTTTCTTGGTTCCTCAAGACCACTTGGGGGGATCAGGCACCTTCTACTCCATGGCAGGATTCATGTTTTTTGTATTTGTGGTTGGCACTGGCATTAACATCCTCACCATTGCATGCACCATCCAATACAAGAAGCTCCGGTCCCACCTCAACTACATCCTTGTAAACTTGGCCATGGCAAACCTTCTTGTGTCCTGTGTGGGCTCCTTCACTGCCTGCTGCTCCTTTGCATCCAGATATTTCATCTTTGGACCGCTAGCATGCAAGATCGAAGGCTTTATGGCTACACTTGGTGGTATGGTAAGCCTGTGGTCT…
SWS2	Mola_mola|SWS2B	Mola mola	1059	complete	KV751324.1	10765168	10767584	-	C/C/T/Y	ATGAGGGGAAGTCGTCCTACAGAGATCCCAGAGGACTTCTGGATCCCCATTCCTCTGGACACCAACAACATCACAGCCTTCAGCCCGTATCTGGTCCCCCAGGATCACTTGGGGAGCCCAGCCATCTTTTATTCCATGTCAGCATTTATGTTCTTCCTGTTTGTGGCTGGTACGGCCATCAACGTCCTCACTATCGCATGTACTATTCAATACAAGAAGCTCCGCTCTCATCTGAACTACATCCTGGTGAACTTGGCCGTGGCAAACCTCCTTGTATCTTCCATGGGCTCCTTCACCTGTTTCTACTGCTTTGCCTTCAGATACATGATTCTGGGTCCACTGGGGTGCAAGATCGAAGGATTTACAGCAACTGTTGGTGGTATGGTTAGCCTGTGGTCC…
SWS2	Mola_mola|SWS2A_alpha	Mola mola	1056	complete	KV751324.1	10770353	10772464	-	A/A/T/W	ATGAGGGCAAATCGTGGCATGGAGATGCCAGAGGACTTCTGGATACCCATTGCTCTGGACACCAACAACATCACGGCACTCAGTCCTTTCCTCGTTCCTCAGGACCATTTGGGGAGCGCAGGAGTGTTCTATGCTATGGCAGCATTCATGTTCTTCATTTTCGTGGTTGGAACTGCCATCAACACTCTCACCATTGCCTGCACCATACAATACAAGAAGCTCCGGTCACACCTCAACTACATCCTGGTGAACTTGGCTGTGGCAAACCTCCTCGTGTCCGGTGTGGGCTCCTTCACCGCCTGCTGCGCATTTTCATACAGATATTTCATCTTTGGCCCGGTATCATGCAAGATTGAGGGTTTTACGGCTACGCTTGGTGGTATGGTAAGCCTGTGGTCT…
SWS2	Mola_mola|SWS2A_beta	Mola mola	1064	pseudogene	KV751324.1	10773874	10775543	-	-/-/-/-	ATGAAGCACGGCCGCATGATGGAGCTTCCAGGAGACTTGTGGATCCCCATCCCACTGGATACAGACATTACTTCTTTGAGCCCATTCCCGGTTTCCCCAAGACAATCTAGCAACCTCAAGCACCTTCTATGCAATGGCCATATACATGTTTTTTGTATTCATTATTGACACCACCATCAGTGTGCTTACAATTGCCTGCACCATACAATACAAGAAGCTCAGGTTCCTCATCAACTACATCCTGGTGAACTTGGCCGTGGCAAACCTCCTTGTGTCCTGTGTGGGCTCCTCCACTGTCTTCTGCTCATTTTCAAACAGATATTTCATTCTTGGATCGCTAGCATGCAAGATTGAAGGTTTTAGAGCTACGCTTGACGGTATGGTAAGGCTGTGGTCTCC…	in frame stop codon
SWS2	Neolamprologus_brichardi|SWS2A_alpha	Neolamprologus brichardi	1055	pseudogene	NW_006272007.1	12608014	12610065	+	-/-/-/-	ATGAGGAGTAAACGTGATATGGAGCTGCCAGAAGACTTCTGGATACCTGTCAGCCTGGACACAAACAACATCACGTCACTTAGCCCTTTTCTGGTTCCACAGGACCACTTGGGGGATACTGCCACCTTTTACGCCATGGCAGTTTTCATGTTATTCATATTTATTTTTGGCACTTTTATCAACGCCCTTACCATTGCATGCACCATCCAATACAAGAAACTTCGATCCCACCTCAACTACATCCTGTTGAACTTGGCAGCAGCAAACCTTCTTGTGTCCACTGTGGGCTCCTTCACTGCCTGCTGCAGTTTTTCATTCAAATATTTCATCTTTGGTGCGCTAGCATGCAAGATCGAAGGTTTCATGGCAACACTCGGTGGTATGGTAAGCCTGTGGTCC…	pseudogene, with frameshift (based on Spady et al. (2005))
SWS2	Neolamprologus_brichardi|SWS2B	Neolamprologus brichardi	1056	complete	NW_006272007.1	12614155	12616557	+	C/C/T/Y	ATGAGAGGAAATCGTCCCACCGAGTTCCAGGATGACTTCTGGATCCCCATCCCTCTGGACACCAACAATATCACAGCCTTCAGCCCATACCTGGTTCCCCAGGACCATTTAGGAAGCCCGATGATCTTTTATTCCATGTCAGCATTTATGTTCTTCTTGTGGGTGGCCGGCACAATCATCAATGTCCTCACTATCGCATGTACTGTCCAATACAAGAAGCTCCGGTCTCATCTAAACTACATCCTGGTGAACTTGGCTGTTGCGAACCTCCTGGTCTCTTCTACGGGCTCTTTCACCTGCTTCATCTGTTTTGCTTTTAAATACATGTTCCCTGGTCCAATTGCATGCAAGATTGAAGGATTTACAGCAACTCTTGGTGGTATGGTTAGCCTGTGGTCT…
SWS2	Nothobranchius_furzeri|SWS2B	Nothobranchius furzeri	1062	complete	KN852058.1	20055	21988	-	C/C/T/Y	ATGAGGGGAATGCGTCATGATGATGTCCCAGACGACTTCTGGATTCCTGTCCCTCTGGACACCAATAACATCACAGCCCTCAGTCCGTATTTGGTCCCACAGGACCATTTAGGAAGCAAGGCGCTTTATTATTCATTGTCAGCGTTCATGTTCGTGTTGTTTGTGTGTGGTACGACCATCAATGTCCTCACCATTGCATGTACTATTCAATACAAGAAGCTCCGCTCTCACCTGAACTACATCCTGGTCAACATGGCCGTGGCAAACCTCATTGTTTCTTCTGCGGGCTCTTTCACCTGCTTCTACTGTTTTGCCAACAGATACATGGCTCTTGGTGTTTTGGGCTGCAAGATTGAAGGATTTTCTGCTACTCTTGGTGGAATGGTGAGCCTTTGGTCT…
SWS2	Notothenia_coriiceps|SWS2A_alpha	Notothenia coriiceps	1059	truncated	by joining blast hits in NW_011342699.1 (195377-196239, - strand)and NW_011349661.1 (1-592, - strand)				-/-/-/-	ATGAGAGGATCTCGGGCCATGGCGCTACCAGAAGACTTCTGGATACCTGTTCCCCTGGACACCAACAACCTCACGGCATTGAGTCCTTTCCTGGTTCCACAGGACCACCTGGGGGACTTGTCCCTCTTCTATGGCATGGCAGGATTCATGTTCTTCATATTTATTTTTGGCACTGCCATTAACGTCCTCACCATTGCCACCACTATCCAATACAAGAAGCTCCGGTCCCACCTTAACTACATCCTGGTGAACTTGGCCGTGGCAAACCTCCTCGTGGCCTGCGCGGGCTCCTTCACTGCGTTCGTCTCATTTGCAGCCAGATATTTCGTCTTTGGAACACTAGGATGCAAGGTTGAAGGTTTTTTGGCAACGCTTGGAGGTATGGTGAGCCTGTGGTCT…	with >=200 N's in coding region
SWS2	Notothenia_coriiceps|SWS2A_beta	Notothenia coriiceps	954	pseudogene	NW_011342699.1	212887	214581	-	-/-/-/-	ATGAAGCACGGCCTTGATGTGGAGCTTCCGGAGGATCTCTGGATCCCCATCCCTCTGGAGACAAACAACATCACGGCCCTCAGTCCATTCCTGGTCCCCCAGGACCATCTAGCGAGCTCCGGCGTCTACTACGCAATGGCCCTGTACATGCTTTTTATATTTATTGTGGGCACTTTCATCAATGCGCTGACAGTCGCATGCACCATCCAGAACAAGAAGCTCAGGTCCCGCCTGAACTACATCCTGGTGAACTTGGCCATTTCAAACCTTCTTGTGTCCTGCGTGGGCTNNNNNNNTATATATTTGTCCTTTGCAAACAAATATGTTATCCTCGGACCACTAGCATGCAAAATTGAAGGTTTTATTGCAACGCTTGGTGGTATGGTGAGTCTGTGGTCT…	in-frame stop codon, last exon missing
SWS2	Oncorhynchus_mykiss|SWS2	Oncorhynchus mykiss	1056	complete	chrUn	746401647	746403791	+	A/S/T/W	ATGAGGTCGAATGCTCGTCCCGTGGAGCTCCAGGAGGGATTCTACATCCCTATCGCGCTGGATACCAACAACATCACTTCACTCAGCCCCTTCCTGGTTCCTCAGGACCACCTGGCGGGCAGTGCTATCTTCTATGGCATGTCATTTTTCATGTTCTTCCTATTTGTTGCCGGCACTGCTATCAACGTCCTTACCATCGTGTGTACTATCCAGTTCAAGAAGCTGCGATCCCATCTCAACTACATTCTGGTGAACTTGGCAATAGCTAACCTGCTGGTGTCCATGTTTGGATCCTCCACCGCAAGCTTGTCCTTTGCCTACAGATACTTTATCATGGGATCGGTTGCATGCCAGATTGAGGGATTTACAGCTACTCTTGGCGGTATGGTGAGCTTATGG…
SWS2	Oreochromis_niloticus|SWS2A_alpha	Oreochromis niloticus	1056	complete	NC_022203.1	9859521	9861601	-	A/S/T/W	ATGAGGGGTAATCGTGATATGGAGCTGCCAGAAGACTTCTGGATACCCGTCAGCCTGGACACAAACAACATCACGTCACTTAGCCCTTTTCTGGTTCCACAGGACCACTTGGGGGATACTGCCACCTTTTACGCCATGGCAGTTTTCATGTTATTCATATTTATTTTTGGCACTTTTATCAATGCCCTTACCATTGCATGCACCATCCAATACAAGAAACTTCGATCCCACCTCAACTACATCCTGTTGAACTTGTCAGCAGCAAACCTTCTTGTGTCCTGTGTGGGCTCTTTCACTGCCTGCTGCTCTTTTTCATTCAGATATTTCATCTTTGGTGCGCTAGCATGCAAGATCGAAGGTTTCATGGTAACACTCGGTGGGATGGTAAGCCTGTGGTCC…
SWS2	Oreochromis_niloticus|SWS2B	Oreochromis niloticus	1056	complete	NC_022203.1	9852816	9855268	-	C/C/T/W	ATGAGAGGAAGTCGTCCCACAGAGTTCCCAGAAGACTTCTGGATCCCCATCCCTCTGGACACCAACAATATCACATCCCTCAGCCCATACCTGGTTCCCCAGGACCATTTAGGAAGCCCGCTGGTCTTTTATTCCATGTCAGCATTTATGTTCTTCTTGTGGGTTGCCGGCACAGTGATCAATGTCCTCACTATCGCATGTACTGTCCAATACAAGAAGCTCCGGTCTCATCTAAACTACATCCTGGTGAACTTGGCAGTTGCGAACCTCCTCGTCTCTTCTGTGGGCTCTTTCACCTGCTTCATCTGCTTTGCTTTTAAATACATGTTCCTTGGTCCAACTGCATGCAAGATTGAAGGATTTACAGCAACTCTTGGTGGCATGGTTAGCCTGTGGTCT…
SWS2	Oryzias_latipes|SWS2A_alpha	Oryzias latipes	1050	complete	NC_019863.1	28107260	28113093	+	A/S/T/W	ATGAGGCTCATCAGTGGTGGGGAGCTGCCAGATGACTTCTGGATACCAATTCCTTTGGACACTAATAACTTATCATCACTTAGCCCTTTCCTTGTTCCTCAGGACCACTTGGGAAGTTCAGGGACTTTTTACGCAATGGCAGCCTTCATGTTCTTTCTGTTCGTGTTTGGCACTTCAATTAACAGCCTCACCATTGCATGCACCTTTCAAAACAAGAAGCTTCGATCCCACCTGAACTACATCCTGGTGAACCTATCTGTGGCTAATCTTCTTGTGTCTGGGGTGGGCTCCTCCACTGCCTTTTGCTCCTTCGCTTGCAGATATTTTGTTTTTGGATCGCTGGCATGTAAGATTGAAGGTTTCGCTGCAACACTTGGAGGAATGGTGGGCCTGTGGTCT…
SWS2	Oryzias_latipes|SWS2B	Oryzias latipes	1059	complete	NC_019863.1	28114113	28116857	+	C/C/A/Y	ATGAGGGGAAATCGTCTTGTGGAGTTTCCAGATGACTTTTGGATCCCCATCCCTCTGGATACCAATAATGTCACTGCCCTAAGCCCGTTTCTGGTCCCCCAGGATCACTTGGGAAGCCCCACCATCTTTTATTCTATGTCAGCATTGATGTTTGTCTTGTTTGTGGCTGGCACGGCCATCAACCTCCTCACTATTGCGTGCACACTTCAGTACAAGAAGCTCCGGTCTCATCTAAACTACATCCTGGTCAACATGGCGGTGGCAAACCTCATTGTTGCTTCTACGGGTTCCTCCACCTGTTTCGTCTGCTTTGCCTTCAAATACATGGTTCTGGGTCCGCTGGGCTGCAAGATTGAAGGCTTTACTGCAGCCCTTGGAGGCATGGTGAGCCTCTGGTCT…
SWS2	Periophthalmus_magnuspinnatus|SWS2A_beta	Periophthalmus magnuspinnatus	1059	complete	KN462510.1	354438	356596	-	T/T/T/W	ATGAAGCACGGACGTATTACAGAGCTCCCAGAGGACTTCTATATCCCCATCCCATTAGAGACAAATAACATTACCTCTCTTAGTCCCTTCCTTGTTCCTCAGGACCACTTGTCAAATCCTGGCACATTTTATGTAATGTCCATTTTCATGTTTTTCATATTTACTGTGGGCAGTTTTATTAATGCTCTTACTGTTGCCTGCACCATTCAATACAAAAAGCTGCGATCCCACCTCAACTACATCTTGGTAAACCTGGCTATTTCCAACCTTCTTGTGTCCATGGTCGGCTCCTCCACTACTTGCGTCACTTTTGGATTCAGATACTTTGTCTTTGGACCGCTGGTATGTAAGATCGAAGGCTTTTTGGTGACACTTGGAGGTATGGTGAGCCTGTGGTCT…
SWS2	Periophthalmus_magnuspinnatus|SWS2B	Periophthalmus magnuspinnatus	1050	complete	KN462510.1	350307	352483	-	C/C/T/W	ATGAGAGCCAGTCAATCTATGGAGTTCCATGATGACTTCTGGATCCCCATCCCTCTGGAGACCAAGAACATCACTGCTTTCAGCCCATTTCTGGTGCCACAGGATCATCTGGGCAGCGCGGGCCTCTTCTATGCTTTGTCTGCCTTCATGTTCTTCTTGATGGTGGCAGGCACGAGCATCAACATGCTGACTGTTGCATGCACCGTTCAGTACAAGAAACTGCGTTCTCATCTCAACTACATCTTGGTCAACTTGGCCTTAGCCAACCTGTTGGTGTCCACCATTGGATCGTTTACTTGCTTCTTCTGCTTTGCCTTCAGGTACATGGTCTTGGGACCAATAGCCTGCAAAATCGAAGGTTTCACAGCAACCACTGGAGGTATGGTGAGTCTCTGGTCT…
SWS2	Poecilia_formosa|SWS2A_alpha	Poecilia formosa	1056	complete	NW_006800120.1	12348	13930	-	T/S/T/W	ATGAGGTCCAACCGAGTTGTAGAGTTTCCAGAAGACTTCTGGATCCCAATCCCGTTGGACACAGACAACATCTCATCCCTCAGCCCTTTCTTGGTCCCTCAAGATCATTTGGGGAATTCGGGAACGTTCTACGCCATGGCCGGATTCACGTTCTTTCTTTTTGTTGTTGGCACTTCCATCAACACCCTCACCATCGTGTGCACAATGCGGTACAAGAAGCTTCGCTCCCACCTCAACTACATCCTGGTGAACTTGGCCGTGGCAAACCTTCTGGTGTCTGTGGTCGGCTCCTTCACCACCTGCTTCTCTTTCACATTCAGATATTTCATCTTTGGGCCACTAGCGTGCAAGATCGAAGGGTTTGTCGCAACGCTAGGGGGTATGGTAAGCCTTTGGTCT…
SWS2	Poecilia_formosa|SWS2B	Poecilia formosa	1065	complete	NW_006800120.1	8248	10590	-	C/C/S/Y	ATGAAGATGAGGACAAGTCGTCAAGAGGAAATGCCAGATGACTTCTGGATCCCCATCCCCCTGGAAACCGACAACATCACAGCCCTGAGCCCATACCTAGTCCCCCAGGATCATTTAGGGAGCCTGGGGCTTTTTTATTCAATGTCAGCATTAATGTTCTTCTTGTTTGTGGCTGGCACGGCCATCAATATCCTCACAATCGCATGTACTATTCAATACAAGAAGCTCCGCTCCCATCTGAACTACATCCTGGTCAACATGGCTGTGGCGAACCTCATCGTCTCGTCCGTGGGCTCTTTTACCTGCTTCTACTGTTTTGCCTTCCGATACATGGCTCTTGGTCCTCTCGGCTGCAAGATCGAAGGATTTACGGCGTCTCTTGGTGGCATGGTGAGCCTT…
SWS2	Poecilia_latipinna|SWS2A_alpha	Poecilia latipinna	1056	complete	NW_015114353.1	12187	14012	-	T/S/T/W	ATGAGGTCCAACCGAGTTGTAGAGTTTCCAGAAGACTTCTGGATCCCAATCCCGTTGGACACAGACAACATCTCATCCCTCAGCCCTTTCTTGGTCCCTCAAGATCACTTGGGGAATTCGGGAACGTTCTACGCCATGGCTGGATTCACGTTCTTTCTTTTTGTCATTGGCACTTCCATCAACACCCTCACCATCGTATGCACAATGCGGTACAAGAAGCTTCGCTCCCACCTCAACTACATCCTGGTGAACTTGGCCGTGGCAAACCTTCTGGTGTCTGTGGTCGGCTCCTTCACCACCTGCTTCTCTTTCACATTCAGATATTTCATCTTTGGGCCGCTAGCGTGCAAGATCGAAGGGTTTGTCGCAACACTAGGGGGTATGGTAAGCCTTTGGTCT…
SWS2	Poecilia_latipinna|SWS2B	Poecilia latipinna	1065	complete	NW_015114353.1	8243	10613	-	C/C/T/Y	ATGAAGATGAGGACAAGTCGTCAAGAGGAAATGCCAGATGACTTCTGGATCCCCATCCCCCTGGAAACCGACAACATCACAGCCCTGAGCCCGTACCTAGTCCCCCAGGACCATTTAGGGAGCCTGGGGCTTTTTTATTCAATGTCAGCATTAATGTTCTTCTTGTTTGTGGCTGGCACGGCCATCAATATCCTCACAATCGCATGTACTATTCAATACAAGAAGCTCCGCTCCCATCTGAACTACATCTTGGTCAACATGGCTGTGGCGAACCTCATCGTCTCGTCCGTGGGCTCTTTTACCTGCTTCTACTGTTTTGCCTTCCGATACATGGCTCTTGGTCCTCTCGGCTGCAAGATCGAAGGATTTACGGCGACTGTTGGTGGCATGGTGAGCCTT…
SWS2	Poecilia_mexicana|SWS2A_alpha	Poecilia mexicana	1056	complete	NW_015096674.1	12069	13909	-	T/S/T/W	ATGAGGTCCAACCGAGTTGTAGAGTTTCCAGAAGACTTCTGGATCCCAATCCCGTTGGACACAGACAACATCTCATCCCTCAGCCCTTTCTTGGTCCCTCAAGATCATTTGGGGAATTCGGGAACGTTCTACGCCATGGCCGGATTCACGTTCTTTCTTTTTGTTGTTGGCACTTCCATCAACACCCTCACCATCGTGTGCACAATGCGGTACAAGAAGCTTCGCTCCCACCTCAACTACATCCTGGTGAACTTGGCCGTGGCAAACCTTCTGGTGTCTGTGGTCGGCTCCTTCACCACCTGCTTCTCTTTCACATTCAGATATTTCATCTTTGGGCCACTAGCGTGCAAGATCGAAGGGTTTGTCGCAACGCTAGGGGGTATGGTAAGCCTTTGGTCT…
SWS2	Poecilia_mexicana|SWS2B	Poecilia mexicana	1065	complete	NW_015096674.1	8121	10488	-	C/C/S/Y	ATGAAGATGAGGACAAGTCGTCAAGAGGAAATGCCAGATGACTTCTGGATCCCCATCCCCCTGGAAACCGACAACATCACAGCCCTGAGCCCATACCTAGTCCCCCAGGATCATTTAGGGAGCCTGGGGCTTTTTTATTCAATGTCAGCATTAATGTTCTTCTTGTTTGTGGCTGGCACGGCCATCAATATCCTCACAATCGCATGTACTATTCAATACAAGAAGCTCCGCTCCCATCTGAACTACATCCTGGTCAACATGGCTGTGGCGAACCTCATCGTCTCGTCCGTGGGCTCTTTTACCTGCTTCTACTGTTTTGCCTTCCGATACATGGCTCTTGGTCCTCTCGGCTGCAAGATCGAAGGATTTACGGCGTCTCTTGGTGGCATGGTGAGCCTT…
SWS2	Poecilia_reticulata|SWS2A_alpha	Poecilia reticulata	1056	complete	NC_024335.1	30959865	30962800	-	T/S/T/W	ATGAGGTCCAACCGAGTCGTAGAGTTTCCAGAAGACTTCTGGATCCCAATCCCGTTGGACACAGACAACATCTCATCCCTCAGCCCTTTCTTGGTGCCTCAGGAACACTTGGGGAATTCGGGAACGTTCTACGCCATGGCCGGATTCACGTTCTTTCTTTTTGTCGTCGGCACTTCCATCAACACCCTCACCATCGTGTGCACCATGCGGTACAAGAAGCTTCGCTCCCACCTCAACTACATCCTGGTGAACTTGGCCTTGGCGAACCTTCTGGTGTCTGTGGTCGGCTCCTTCACCACCTGCTTCTCCTTCACATTCAGATATTTCTTCTTTGGGCCGCTAGCATGCAAGATCGAAGGGTTTGTCGCAACACTAGGGGGTATGGTAAGCCTTTGGTCT…
SWS2	Poecilia_reticulata|SWS2B	Poecilia reticulata	1065	complete	NC_024335.1	30955776	30958134	-	C/C/S/Y	ATGAAGATGAGGACAAGTCGTCAAGAGGAAACTCCAGATGACTTCTGGATCCCCATCCCCCTGGAAACCGACAACATCACAGCCCTCAGCCCGTACTTAGTCCCCCAGGACCATTTAGGGAGCCTGGGGCTTTTTTATTCAATGTCAGCGTTAATGTTCTTCTTGTTTGTGGCTGGCACGGCCATCAATGTCCTCACAATCGCATGTACTATTCAATACAAGAAGCTCCGCTCCCATCTGAACTACATCCTGGTCAACATGGCTGTGGCGAACCTCATCGTCTCGTCCGTGGGCTCTTTTACCTGCTTCTACTGTTTTGCCTTCCGATACATGGCTCTTGGTCCTCTCGGATGCAAGATCGAAGGATTTACGGCGTCTCTTGGTGGCATGGTGAGCCTT…
SWS2	Pundamilia_nyererei|SWS2A_alpha	Pundamilia nyererei	1056	complete	NW_005187579.1	37051	39394	-	A/T/T/W	ATGAAGGGTAAACGTGATATGGAGCTGCCAGAAGACTTCTGGATACCCGTCAGCCTGGACACAAACAACATCACGTCACTTAGCCCTTTTCTGGTTCCACAGGACCACTTGGGGGATACTGCCACCTTTTACGCCATGGCAGTTTTCATGTTATTCGTATTTATTTTTGGCACTTTCATCAACGCCCTTACCATTGCATGCACCATCCAATACAAGAAACTTCGATCTCACCTCAACTACATCCTGTTGAACTTGGCAGCAGCAAACCTTCTTGTGTCCACTGTGGGCTCCTTCACTGCCTGCTGCACTTTTTCATTCAGATATTTCATCTTTGGTGCGCTAGCATGCAAGATTGAAGGTTTCATGGTAACACTCGGTGGTATGGTAAGCCTGTGGTCC…
SWS2	Pundamilia_nyererei|SWS2B	Pundamilia nyererei	1056	complete	NW_005187579.1	30203	33223	-	C/C/T/W	ATGAGAGGAAATCGTCCCACTGAGTTCCCAGATGACTTCTGGATCCCCGTCCCTCTGGACACCAACAATATCACAGCCTTCAGCCCATACCTGGTTCCCCAAGACCATTTAGGAAGCCCGATGATCTTTTATTCCATGTCAGCATTTATGTTCTTCTTGTGGGTGGCCGGCACAATCATCAATGTCCTCACTATCGCATGTACTGTCCAATACAAGAAGCTCCGGTCTCATCTAAACTACATCCTGGTGAACATGGCTGTTGCGAACCTCCTCGTCTCCTCTGTGGGCTCTTTCACCTGCTTCATCTGTTTTGCTTTTAAATACATGTTCCCTGGTCCAATTGCATGCAAGATTGAAGGATTTACAGCAACTCTTGGTGGTATGGTTAGCCTGTGGTCT…
SWS2	Pygocentrus_nattereri|SWS2	Pygocentrus nattereri	1068	complete	NW_016244103.1	90069	105296	-	A/S/T/W	ATGAAGAATCGTCAGCAAGAGTTACCAGAGGATTTCTACATCCCCATCCCGCTGGACACCAATAACATCACATCCCTCAGTCCCTTCCTGGTCCCACAGGACCACCTGGGAGGGAGAGGAGTTTTTATGTGCATGGCGGTCTTCACGTTCTTCCTGTTTGTCTGTGGAACCTCCATCAATGTCCTCACCATCGTCTGCACCATCCAGTACAAGAAGCTTCGATCACATCTCAACTATATTCTTGTAAACCTGGCTGTATCCAACCTGCTGGTGTCCACTGTTGGCACTTTCACTGCCTCTGTCTCCTTCTTCAACCGCTACTTCATATTCGGACCCACAGCATGTAAAATCGAGGGATTTGTTGCAACCTTAGGAGGTATTGTCAGCTTGTGGTCTCTC…
SWS2	Salmo_salar|SWS2	Salmo salar	1065	complete	NC_027311.1	70923986	70926185	+	A/S/T/W	ATGAACACAATGAGGTCGAATGCTCGCCCCGTGGAGCTCCAGGAGGGATTCTACATCCCTATCGCGCTGGATACCAACAACATCACTTCACTCAGCCCCTTCCTGGTTCCTCAGGACCACCTGGCGGGCAGTGCTGTCTTCTATGGCATGTCATTTTTCATGTTCTTCCTATTTGTTGCCGGCACTGCTATCAACGTCCTTACCATCGTGTGTACTATCCAGTTCAAGAAGCTGCGATCCCATCTCAACTACATTCTGGTGAACTTGGCAATAGCTAACCTGCTGGTGTCCATGTTTGGATCCTCCACCGCCTGCTTGTCCTTTGGCAACAGATACTTTATCATGGGATCGGTTGCATGCCAGATTGAGGGATTTACAGCTACTCTTGGCGGTATGGTG…
SWS2	Scleropages_formosus|SWS2	Scleropages formosus	1083	complete	KV410171.1	1027782	1032805	-	A/A/T/W	ATGAGGTACAATCCCCAATCGATGGAGCTCATCGAGGACTTCTACATCCCCATCCCCTTGGACACCAACAATATAACAGCACTTAGCCCCTTTCTGGTGCCTCAGGAACACTTGGGCACCTCGATTCTTTTCAACAGCCTGGCCTTCTTCACGTTCTTTCTCTTCGTAGCGGGTACAATCATCAACTCCCTCACCATTGTCTGCACCATCCAGTACAAGAAGCTGCGGTCTCATCTCAACTACATCCTGGTAAACCTGGCAGTGTCCAACCTGCTTGTTTCCACCTTTGGCTCCTTCCTAGCCTTCTATGCCTTCTGGAACAAATACTTTGTGTGGGGACCCATGACGTGCAAGCTTGAGGGCTTCGCCTCTACACTCGGAGGTATGGTGAGCCTGTGG…
SWS2	Sebastes_aleutianus|SWS2A_beta	Sebastes aleutianus	590	truncated	LHVS01S000726.1	73763	74538	+	-/-/-/-	ATGAGGGCAGATCGTGGAATGGAGCTGCCAGAGGATTTCTGGATACCGGTCACCCTGGACACCAACAACATCACGTCACTCAGTCCCTTCTTGGTTCCTCAGGACCACTTGGGGGGCTCGGCCACCTTCTACGCCATGGCGGGATTCATGTTCTTCGTATTCACGGTCGGCACGAGCATTAACACCCTCACCATTGCGTGCACCATCCAATACAAGAAGCTCCGTTCCCACCTCAACTACATCCTGGTGAACTTGGCCATGGCAAACCTTCTTGTGTCCTGTGTGGGCTCCTTCACTGCGTGCTGCTCCTTTGCAAACAGATATTTCATCTTTGGACCGCTAGCATGCAAGATTGAAGGTTTTATGGCGACGCTTGGCGGTATGGTAAGCCTGTGGTCT…	last three exon truncated
SWS2	Sebastes_aleutianus|SWS2A_alpha	Sebastes aleutianus	1056	truncated	LHVS01S000726.1	74540	76015	+	-/-/-/-	NNNNNNNNNNNNNNNNNNNNNNNNNNNNNNNNNNNNNNNNNNNNNNNNNNNNNNNNNNNNNNNNNNNNNNNNNNNNNNNNNNNNNNNNNNNNNNNNNNNNNNNNNNNNNNNNNNNNNNNNNNNNNNNNNNNNNNNNNNNNNNNNNNNNNNNNNNNNNNNNNNNNNNNNNNNNNNNNNNNNNNNNNNNNNNNNNNNNNNNNNNNNNNNNNNNNNNNNNNNNNNNNNNNNNNNNNNNNNNNNNNNNNNNNNNNNNNNNNNNNNNNNNNNNNNNNNNNNNNNNNNNNNNNNNNNNNNGTTGCCTGCTGCTCCTTTGCAATGAGATATTTCATCTTTGGACCGCTAGCATGCAAGATTGAAGGTTTTCTGGCGACGCTTGGCGGTATGGTAAGCCTGTGGTCT…	first exon truncated
SWS2	Sebastes_aleutianus|SWS2B	Sebastes aleutianus	1059	complete	LHVS01S000726.1	89194	96937	+	C/C/T/W	ATGAGGGGAATTCGCACAACGGAGCTCCCAGAAGACTTCTGGATCCCCATCGCTCTGGACACCAACAACATCACATCCCTGAGCCCGTACCTGGTTCCCCAGGATCACCTAGGGAGCCCAGGTATCTTTTATTCCATGTCAGCATTTATGTTATTCCTCTTTGTGACCGGTACAGCCATCAATACCGTCACCATCGCATGCACTGTTCAATATAAGAAGCTCCGGTCTCATCTGAACTACATCCTGGTGAACTTGGCCGTGGCGAACCTCCTCGTTGCCTCCGTGGGCTCCTTCACCTGCTTCTACTGCTTCGCCTTCAGATACATGATCCTGGGTCCACTGGGGTGCAAGATTGAAGGATTTACAGCAACTCTTGGTGGTATGGTGAGCCTGTGGTCT…
SWS2	Sinocyclocheilus_anshuiensis|SWS2-1	Sinocyclocheilus anshuiensis	1047	complete	NW_015539889.1	2230383	2240697	-	S/S/T/W	ATGAAGCAAGTACCAGAGTTCCACGAAGACTTCTACATACCCATTCCTTTAGATGTCCACAACCTCTCAGGTTACAGCCCTTTTTTGGTCCCCCAGGACCACCTGGGAAACCAAGGTGTATTCATGGCCATGGCTGTCTTCATGTTCTTTATTTTCATCGGAGGGACTTCGATCAACATCCTTACCATTGTTTGCACAATTCAGTTCAAGAAACTCAGATCTCACCTTAACTATATTCTTGTAAACCTTGCCATTGCCAACCTGTTTGTGGCCATTTTTGGTTCCCTGTTATCGTTCTACTCCTTCTTTAATAGGTACTTTATCTTCGGGCCCACAGCATGTAAAATTGAGGGCTTCCTTGCAACACTTGGAGGAATGGTGAGTTTGTGGTCTCTTGCT…
SWS2	Sinocyclocheilus_anshuiensis|SWS2-2	Sinocyclocheilus anshuiensis	1056	complete	NW_015548242.1	29825	32907	-	S/S/T/W	ATGAAGCAAGTACCAGAGTTTCAAGAAGACTTCTACATCCCCATCCCTTTAGATATCAACAACATCTCAGCTTACAGCCCTTTTTTGGTCCCCCAGGACCACCTGGGAAACCAAGGCGTATTCATGGCCATGTCTTTCTTTATGTTCTTTATTTTCGTCGGAGGGACTTCAATCAACATCCTTACCATTGTTTGCACAATTAAATTCAAGAAACTCAGATCTCACCTTAACTATATTCTTGTTAACCTTTCCATTGCCAACCTGTTCGTGGCCATTTTTGGTTCCCCGTTATCATTCTACTCCTTCTTTAATAGGTACTTTATCTTTGGGGCGACAGCATGTAAAATTGAGGGCTTCCTTGCAACGCTTGGAGGAATGGTGAGTTTGTGGTCTCTTGCT…
SWS2	Sinocyclocheilus_grahami |SWS2-1	Sinocyclocheilus grahami	1056	complete	NW_015505181.1	358875	368760	-	L/S/T/W	ATGAAGCAAGTACCAGAGTTTCACGAAGACTTCTACATACCCATTCCTTTAGATGTCCACAACCTCTCAGGTTACAGCCCTTTTTTGGTCCCCCAGGACCACCTGGGAAACCAAGGTGTATTCATGGCCATGGCTGTCTTCATGTTCTTTATTTTCATCGGAGGGACTTTGATCAACATCCTTACCATTGTTTGCACAATTCAGTTCAAGAAACTCAGATCTCACCTTAACTATATTCTTGTAAACCTTGCCATTTCCAACCTGTTTGTGGCAGTTTTTGGTTCCCCGTTATTGTTCTACTCCTTCTTTAATAGGTACTTTATCTTCGGGCCCACAGCATGTAAAGTTGAGGGCTTCCTTGCAACACTTGGAGGAATGGTGAGTTTGTGGTCTCTTGCT…
SWS2	Sinocyclocheilus_grahami |SWS2-2	Sinocyclocheilus grahami	1056	complete	NW_015505182.1	1505732	1509075	+	S/S/T/W	ATGAAGCAAGTACCAGAGTTTCAAGAAGACTTCTACATCCCCATCTCTTTAGATATCAACAACATCTCAGCTTACAGCCCTTTTTTGGTCCCCCAGGACCACCTGGGAAACCAAGGCGTATTCATGGCCATGTCTTTCTTTATGTTCTTTATTTTCGTCGGAGGGACTTCAATCAACATCCTTACCATTGTTTGCACAATTCAATTCAAGAAACTCAGATCTCACCTTAACTATATTCTTGTTAACCTTTCCATTGCCAACCTGTTCGTGGCCATTTTTGGTTCCCCGTTATCATTCTACTCCTTCTTTAATAGGTACTTTATCTTTGGGGCGACAGCATGTAAAATTGAGGGCTTCCTTGCAACGCTTGGAGGAATGGTGAGTTTGTGGTCTCTTGCT…
SWS2	Sinocyclocheilus_rhinocerous|SWS2-1	Sinocyclocheilus rhinocerous	1059	complete	NW_015638024.1	2292176	2295022	-	S/S/T/W	ATGAAGCAAGTACCAGAGTTTCACGAAGACTTCTACATACCCATCCCTTTAGATGTCAACAACCTCTCAGGTTACAGCCCTTTTTTGGTCCCCCAGGACCACCTGGGAAACCAAGGTGTATTCATGGCCATGGCTGTCTTCATGTTCTTTATTTTCATCGGAGGGACTTCGATCAACATCCTTACCATTGTTTGCACAATTCAGTTCAAGAAACTCAGATCTCACCTTAACTATATTCTTGTAAACCTTGCCATTGCCAACCTGTTTGTGGCCATTTTTGGTTCCCCGTTATCGTTCTACTCCTTCTTTAATAGGTACTTTATCTTCGGGCCGACAGCATGTAAAATTGAGGGCTTCCTTGCAACACTTGGAGGAATGGTGAGTTTGTGGTCTCTTGCT…
SWS2	Sinocyclocheilus_rhinocerous|SWS2-2	Sinocyclocheilus rhinocerous	1056	complete	NW_015662167.1	1697183	1700583	+	S/S/T/W	ATGAAGCAAGTACCAGAGTTTCAAGAAGACTTCTATATCCCCATCCCTTTAGATATCAACAACATCTCAGCTTACAGCCCTTTTTTGGTCCCCCAGGACCACCTGGGAAACCAAGGCGTATTCATGGCCATGTCTTTCTTTATGTTCTTTATTTTCGTCGGAGGGACTTCAATCAACATCCTTACCATTGTTTGCACAATTCAATTCAAGAAACTCAGATCTCACCTTAACTATATTCTTGTTAACCTTTCCATTGCCAACCTGTTCGTGGCCATTTTTGGTTCCCCGTTATCATTCTACTCCTTCTTTAATAGGTACTTTATCTTTGGGGCGACAGCATGTAAAATTGAGGGCTTCCTTGCAACGCTTGGAGGAATGGTGAGTTTGTGGTCTCTTGCT…
SWS2	Stegastes_partitus|SWS2B	Stegastes partitus	1056	complete	NW_007578619.1	277883	281566	+	C/C/T/Y	ATGAAATTTCGTCAATCAACAGAGCTCCCAGAGGATTTCTGGATCCCCATCGCTCTGAACACCAACAACATCACGGCTTTCAGCCCGTACCTGGTTCCTCAGGACCATTTAGGAAGCCTGGGGCTTTTTTATGCAATGTCAGCATTTATGTTCTTCTTGTTTGTGGCCGGTACGGCCATCAACGTCCTCACTATTGCATGTACTGTTCAATACAAGAAGCTCCGCTCTCATCTGAACTACATCCTGGTGAACTTGGCTGTGGCAAACCTGCTCGTCTCCTCTGTGGGCTCCTTCACCTGCTTCTACTGCTTTGCTTTCAGATACATGATTCTTGGGCCACTGGGGTGCAAGATTGAAGGATTTACAGCAACTATTGGTGGCATGGTGAGCCTGTGGTCG…
SWS2	Takifugu_flavidus|SWS2B	Takifugu flavidus	1062	complete	KE120329.1	1722435	1724516	+	C/C/T/W	ATGAGAATGAGGGGAGTTCGCCAGCATGAATTCCAAGAAGACTTCTATATCCCCATTCCCCTGGACGTTGACAACATCACAGCCCTCAGCCCGTTCCTGGTCCCACAGGATCACTTGGGGAGTCCTGCAGTCTTTTACGGGATGTCAGCATTCATGTTTTTCCTATTTGTGGCTGGTACAGGCATAAATGTGCTCACAATTGCATGCACTATCCAATATAAGAAGCTCCGGTCCCATCTGAACTACATCCTGGTGAACTTGGCTTTTTCAAACCTCCTGGTCACCACTGTGGGCTCCTTCACCTGCTTCTGCTGCTTCTTTGTCAGATACATGATAGTTGGTCCCCTGGGATGCAAGATCGAGGGATTTGCAGCAACCCTTGGNGGTATGGTAAGCCTG…	with 3 N's in coding region but the exon boundaries can be still recovered by referencing closely related sequences
SWS2	Takifugu_rubripes|SWS2B	Takifugu rubripes	1062	complete	NC_018908.1	12619191	12621269	+	C/C/T/W	ATGAGAATGAGGGGAGTTCGCCAGCATGAATTCCAAGAAGACTTCTATATCCCCATTCCCCTGGACGTTGACAACATCACAGCCCTCAGCCCGTTCCTGGTCCCACAGGATCACTTGGGGAGTCCTGCAGTCTTTTACGGGATGTCAGCATTCATGTTTTTCCTATTTGTGGCTGGTACAGGCATAAATGTGCTCACAATTGCATGCACTATCCAATATAAGAAGCTCCGGTCCCATCTGAACTACATCCTGGTGAACTTGGCTTTTTCAAACCTCCTGGTCACCACTGTGGGCTCCTTCACCTGCTTCTGCTGCTTCTTTGTCAGATACATGATAGTTGGTCCCCTGGGATGCAAGATCGAGGGATTTGCAGCAACCCTTGGTGGTATGGTAAGCCTG…
SWS2	Tetraodon_nigroviridis|SWS2B	Tetraodon nigroviridis	1059	complete	Chr. 11	10118250	10120356	+	C/C/T/W	ATGAGGGGGAATCGCCAGCATGAATTCCAGGAAGACTTCTTTATCCCCATCCCTTTGGAAGTGGACAACATCACAGCCCTCTCCCCATTCCTGGTCCCTCAGGATCACCTGGGAAGCCCGGCGCTCTTTTACGGCATGGCCGCGTTCATGTTTTGCCTATTTGTGTCTGGTACGGGCATCAACGCGCTCACGATTGCATGCACTGTCAAATATAAGAAGCTCCGGTCTCATCTGAACTACATCCTGGTGAACCTGGCTGTTTCAAACCTGCTGGTCACCTGCGTGGGCTCCTTCACCTGCTTCTGCTGCTTCACGGTCAGATACATGTTTGTGGGTCCGCTGGGATGCAAGATCGAAGGATTTGCAGCAACTCTTGGAGGTATGGTAAGCCTGTGGTCT…
SWS2	Thunnus_orientalis|SWS2A_alpha	Thunnus orientalis	1056	truncated	superscaffoldBa00003399	52845	55300	-	-/-/-/-	ATGAGGGTAAATCGTGGTACGGAACTGCCAGAAGACTTCTGGATACCTGTCGCTCTGGACACCAACAACATCACATCACTCAGCCCCTTCCTGGTTCCTCAGGACCACTTAGGGGGCACGGGCACCTTCTATAGCATGGCAGGATTCATGTTCTTCATATTTGTGGTTGGCACTGCCATCAACATCCTCACCATTGCATGCACCATCCAATACAAGAAGCTTCGGTCTCACCTCAACTACATCCTTGTGAACTTGGCCATGGCAAACCTTCTTGTGTCCGGTGTGGGTTCCTTTACTGCTTGCTGCTCCTTTGCAGTAAGATATTTCATCTTTGGACCACTGGGATGCAAGATTGAAGGTTTTTTGGCTACACTTGGTGGTATGGTGAGCCTGTGGTCT…
SWS2	Thunnus_orientalis|SWS2B	Thunnus orientalis	1059	complete	superscaffoldBa00003399	45821	48830	-	C/C/T/W	ATGAGAGGGAATCGTCCTGTGGAGTTGCCAGAGGACTTCTGGATCCCTATCCCTTTGGACACCAACAATATCACATCCCTCAGCCCGTTCCTGGTTCCCCAGGATCACCTAGGTAGCATGGGGATCTTTTATGCCATGTCAGCCTTTATGTTCTTTCTTTTTGTAGCTGGCACAGGCATCAATGTCATCACTATTGCGTGTACTGTTCAATATAAGAAGCTCCGATCTCACCTGAACTACATCTTGGTGAACTTGGCTGTGGCAAACCTCCTCGTCTCCTCCGTGGGCTCCTTCACCTGCTTCTACTGCTTTGCCTTCAGATACATGATTCTTGGACCACTGGGATGCAAGATTGAAGGATTTACAGCAACTCTTGGTGGTAAGGTGAGCCTGTGGTCT…
SWS2	Xiphophorus_couchianus|SWS2A_alpha	Xiphophorus couchianus	1056	complete	KQ557213.1	5920518	5922098	+	A/S/T/W	ATGAGGTTCAACCGAGTCGTAGAGTTTCCAGAAGACTTCTGGATCCCAGTCCCGTTGGACACAGGCAACATCTCATCCCTCAGCCCTTTCTCGGTTCCTCAGGACCACTTGGGGAATTCGGGAATGTTCTACGCCATGGCCGGATTCACGTTCTTTCTTTTTGTCGTCGGCACTTCCATCAACACCCTCACCATCGCGTGCACCATGCGATACAAGAAGCTTCGCTCCCATCTCAACTACATCCTGGTGAACTTGGCCGTGGCGAACCTTCTTGTGTCTGTGGTCGGCTCCTTCACCGCCTGCTGCTCTTTCACATTCAGATATTTCATCTTTGGGCCGCTAGCGTGCAAGATCGAAGGGTTTGTTGCAACGCTAGGGGGTATGGTAAGCCTTTGGTCT…
SWS2	Xiphophorus_couchianus|SWS2B	Xiphophorus couchianus	1065	complete	KQ557213.1	5923966	5925774	+	C/C/S/Y	ATGAAGATGAGGACAAGTCGTCAAGAGGAGACTCCAGATGACTTCTGGATCCCAATCCCACTGGAAACCGACAACATCACAGCCCTCAGCCCGTACCTAGTCCCCCAGGACCATTTAGGGAGCCTGGGGCTTTTTTATTCAATGTCAGCGTTAATGTTCTTCTTGTTTGCGGCCGGCACGGCCATCAATGTCCTCACAATCGCATGTACTATTCAATACAAGAAGCTCCGCTCCCATCTGAACTACATCCTGGTCAACATGGCTGTGGCAAACCTCATCGTCTCGTCCGTGGGCTCTTTTACCTGCTTCTACTGTTTTGCCTTCCGATACATGGCTCTTGGTCCTCTCGGCTGCAAGATCGAAGGATTTACGGCATCTCTTGGTGGCATGGTCAGCCTT…
SWS2	Xiphophorus_hellerii|SWS2B	Xiphophorus hellerii	1065	complete	KQ556845.1	5936903	5938712	+	C/C/S/Y	ATGAAGATGAGGACAAGTCGTCAAGAGGAGACTCCAGATGACTTCTGGATCCCAATCCCACTGGAAACCGACAACATCACAGCCCTCAGCCCGTACCTAGTCCCCCAGGACCATTTAGGGAGCCTGGGGCTTTTTTATTCAATGTCAGCGTTAATGTTCTTCTTGTTTGCGGCCGGCACGGCCATCAATGTCCTCACAATCGCATGTACTATTCAATACAAGAAGCTCCGCTCCCATCTGAACTACATCCTGGTCAACATGGCTGTGGCGAACCTCATCGTCTCGTCCGTGGGCTCTTTTACCTGCTTCTACTGTTTTGCCTTCCGATACATGGCTCTTGGTCCTCTCGGCTGCAAGATCGAAGGATTTACGGCATCTCTTGGTGGCATGGTCAGCCTT…
SWS2	Xiphophorus_hellerii|SWS2A_alpha	Xiphophorus hellerii	1056	complete	KQ556845.1	5933450	5935029	+	A/S/T/W	ATGAGGTTCAACCGAGTTGTAGAGTTTCCAGAAGACTTCTGGATCCCAATCCCGTTGGACACAGACAACATCTCATCCCTCAGCCCTTTCTCGGTTCCTCAGGACCACTTGGGGAATTCGGGAATGTTCTACGCCATGGCCGGATTCACGTTCTTTCTTTTTGTCGTCGGCACTTCCATCAACACCCTCACCATCGCGTGCACCATGCAGTACAAGAAGCTTCGCTCCCATCTCAACTACATCCTGGTGAACTTGGCCGTGGCAAACCTTCTTGTGTCTGTGGTCGGCTCCTTCACCGCCTGCTGCTCCTTCACATTCAGATATTTCATCTTTGGGCCGCTAGCGTGCAAGATCGAAGGGTTTGTCGCAACGCTAGGGGGTATGGTAAGCCTTTGGTCT…
SWS2	Xiphophorus_maculatus|SWS2A_alpha	Xiphophorus maculatus	1056	complete	NW_005372230.1	12225	13805	-	A/S/T/W	ATGAGGTTCAACCGAGTCGTAGAGTTTCCAGAAGACTTCTGGATCCCAGTCCCGTTGGACACAGACAACATCTCATCCCTCAGCCCTTTCTCGGTTCCTCAGGACCACTTGGGGAATTCGGGAATGTTCTATGCCATGGCCGGATTCACGTTCTTTCTTTTTGTCATCGGCACTTCCATCAACACCCTCACCATCGCGTGCACCATGCGATACAAGAAGCTTCGTTCCCATCTCAACTACATCCTGGTGAACTTGGCCGTGGCGAACCTTCTTGTGTCTGTGGTCGGCTCCTTCACCGCCTGCTGCTCCTTCACATTCAGATATTTCATCTTTGGGCCGCTAGCGTGCAAGATCGAAGGGTTTGTCGCAACGCTAGGGGGTATGGTAAGCCTTTGGTCT…
SWS2	Xiphophorus_maculatus|SWS2B	Xiphophorus maculatus	1065	complete	NW_005372230.1	8154	10359	-	C/C/S/Y	ATGAAGATGAGGACAAGTCGTCAAGAGGAGACTCCAGATGACTTCTGGATCCCAATCCCACTGGAAACCGACAACATCACAGCCCTCAGCCCGTACCTAGTCCCCCAGGACCATTTAGGGAGCCTGGGGCTTTTTTATTCAATGTCAGCGTTAATGTTCTTCTTGTTTGTGGCCGGCACGGCCATCAATGTCCTCACAATCGCATGTACTATTCAATACAAGAAGCTCCGCTCCCATCTGAACTACATCCTGGTCAACATGGCTGTGGCGAACCTCATCGTCTCGTCCGTGGGCTCTTTTACCTGCTTCTACTGTTTTGCCTTCCGATACATGGCTCTTGGTCCTCTCGGCTGCAAGATCGAAGGATTTACGGCATCTCTTGGTGGCATGGTCAGCCTT…
