# Supplementary material for: The rises and falls of opsin genes in 59 ray-finned fish genomes and their implications for environmental adaptation
Source: Sci Rep. 2017 Nov 14;7:15568. doi: 10.1038/s41598-017-15868-7 (PMC5686071; doi:10.1038/s41598-017-15868-7)
Supplement: Supplementary file 4 — Dataset 3 [file 41598_2017_15868_MOESM4_ESM.xlsx]

## Sheet: Table S3
Supplementary Table S3. The coding sequences of all opsin genes obtained from previous studies.
Family	Sequence ID	Species	Sequence ID in NCBI	Source (Pubmed ID)	Note	Coding sequence
LWS	Acanthopagrus_butcheri|LWS	Acanthopagrus butcheri	DQ354578.1	22178363		GGACCCAATTACCACATTGCTCCACGATGGGTTTACAACCTTTCCACATGCTGGATGATTATTGTAGTCATCCTATCAGTCTTCACCAACGGTCTCGTGTTGGTGGCCACGGCAAAGTTCAAGAAACTCCGACACCCTCTGAACTGGATCTTAGTCAATCTCGCAATTGCTGATCTTGGAGAAACAGTTTTTGCCAGCACTATCAGTGTATGCAACCAGTATTTTGGTTACTTCATTCTCGGACACCCGATGTGCATCTTTGAGGGCTACACTGTCTCAGTTTGCGGAATTACTGCTCTCTGGTCCCTGACGATCATCTCCTGGGAGAGGTGGATAGTTGTGTGCAAACCTTTTGGAAACATCAAATTTGATGAAAAATGGGCCATAAGTGGAATAGTG…
LWS	Anableps_anableps|LWS_S180_alpha	Anableps anableps	FJ711154.1	22178363		ACCACATCGCTCCACGATGGGTTTACAACGTCTCAACAGTCTGGATGTTTTTTGTGGTAATTTTATCAGTCTTCACCAACGGCCTCGTCTTGGTGGCCACAGCAAAGTTCAAGAAACTTCGTCATCCTCTGAATTGGATCTTGGTCAACCTTGCCATTGCTGATCTTGGAGAGACGGTTTTTGCCAGCACCATCAGTGTGTGCAACCAGTTTTTTGGATATTTCATTCTGGGACACCCAATGTGTGTCTTTGAAGGTTATGTTGTCTCAACATGTGGTATCGCTGCTCTTTGGTCCCTAACTATCATCTCTTGGGAGAGATGGATAGTTGTGTGCAAACCTTTTGGAAATGTCAAATTTGATGCCAAATGGGCCACAGGTGGAATTGTCTTCTCCTGGG…
LWS	Anableps_anableps|LWS_S180r	Anableps anableps	FJ711155.1	22178363		GCCTGGTCTTAGTAGCCACAGCAAAGTTCAAGAAACTCCGTCATCCCCTGAACTGGATCTTAGTTAACCTTGCCATTGCTGATCTTGGAGAGACCGTCTTTGCCAGCAGCATCAGTGTGTGCAACCAGTTTTTTGGATATTTCATTTTGGGACATCCAATGTGTGTCTTTGAAGGCTATGTTGTCTCAACTTGTGGCATTGCTGCTCTTTGGTCCCTGACTGTCATCTCTTGGGAGAGATGGATAGTTGTATGCAAACCTTTTGGAAATACCAAGTTCGATGCCAAATGGGCCACAGCTGGAATTGTGTTTTCCTGGGTCTGGTCTGCAGTGTGGTGTGCTCCTCCCCTCTTTGGTTGGAGCAGGTTTTGGCCCCATGGGCTGAAAACCTCCTGTGGAC…
LWS	Anableps_anableps|LWS_S180_gamma	Anableps anableps	FJ711157.1	22178363		ACCACATCGCTCCACGATGGGTTTACAACGTCTCAACAGTCTGGATGTTTTTTGTGGTAATTTTATCAGTCTTCACCAACGGCCTCGTCTTGGTGGCCACAGCAAAGTTCAAGAAACTTCGTCATCCTCTGAATTGGATCTTGGTCAACCTTGCCATTGCTGATCTTGGAGAGACGGTTTTTGCCAGCACCATCAGTGTGTGCAACCAGTTTTTTGGATATTTCATTCTGGGACACCCAATGTGTGTCTTTGAAGGTTATGTTGTCTCAACATGTGGTATCGCTGCTCTTTGGTCCCTAACTATCATCTCTTGGGAGAGATGGATAGTTGTGTGCAAACCTTTTGGAAATGTCAAATTTGATGCCAAATGGGCCACAGGTGGAATTGTCTTCTCCTGGG…
LWS	Anableps_anableps|LWS_S180_beta	Anableps anableps	FJ711158.1	22178363		ACCACATTGCTCCACAATGGGTTTACATCGTCACAATAATCTGGATGTTTTTTGTGGCAATTTTATCAGTCTTCACCAATGGCCTCGTCTTGGTGGCCACAGCAAAGTTCAAGAAACTTCGTCATCCTCTGAATTGGATCTTGGTCAACCTTGCCATTGCTGATCTTGGAGAGACAGTTTTTGCCAGCACCATCAGTGTGTGCAACCAGTTTTTTGGATATTTCATTCTGGGACACCCAATGTGTGTCTTTGAAGGTTATGTTGTCTCAACATGTGGTATCGCTGCTCTTTGGTCCCTAACTATCATCTCTTGGGAGAGATGGATAGTTGTGTGCAAACCTTTTGGAAATGTCAAATTTGATGCCAAATGGGCCACAGGTGGAATTGTCTTCTCCTGGG…
LWS	Candidia_barbatus|LWS	Candidia barbatus	EU410457.1	22178363		ATGGCAGAGCAATGGGGAGAGGCGATATTCGCAGCCAGGCGAAAAGGAGATGAAACAACAAGAGAAACGATGTTCGTATATACTAACAGCAATAACACCAAGGATCCCTTTGAGGGACCCAACTATCACATTGCTCCTCGATGGGTGTACAACCTAGCAACAGTCTGGATGTTCTTTGTGGTCGTCGCCTCAACCTTCACCAATGGCTTGGTGCTGGTGGCCACGGCCAAATTCAAGAAGCTCCGTCATCCTCTCAACTGGATCTTGGTCAACCTTGCTGTAGCTGATCTAGCAGAAACTCTGTTGGCCAGCACCATCAGTGTGACCAACCAATTTTTTGGCTACTTTATCCTCGGGCATCCCATGTGTGTTTTTGAGGGCTACACTGTGTCTGTATGT…
LWS	Carassius_auratus|LWS1	Carassius auratus	L11867.1	22178363		ATGGCAGAGCAGTGGGGAGATGCAATCTTCGCAGCTAGGCGAAGGGGAGATGAAACGACGAGGGAATCAATGTTTGTATATACAAACAGCAATAACACCAGGGATCCCTTTGAGGGACCCAACTACCACATTGCTCCTCGATGGGTGTACAACCTAGCAACAGTGTGGATGTTCTTTGTGGTCGTTGCGTCGACCTTCACCAATGGCCTGGTGCTGGTGGCCACAGCCAAATTTAAGAAGCTCCGTCACCCTCTTAACTGGATCCTGGTCAACCTCGCTGTAGCTGATCTAGCAGAGACACTTTTGGCCAGCACCATCAGTGTCACCAACCAGTTTTTTGGCTACTTTATCCTCGGACACCCCATGTGTATTTTTGAAGGCTTCACCGTGTCTGTATGT…
LWS	Carassius_auratus|LWS2	Carassius auratus	GQ168789.1	22178363		ATGGCAGAGCAGTGGGGAGATGCAATCTTTGCAGCCAGACGAAAGGGAGATGAAACGACGAGGGAAACAATGTTTGTATATACCAACAGTAATAACACCAGGGACCCCTTTGAGGGACCCAATTACCACATTGCCCCTCGATGGGTGTACAGCCTAGCAACAGTATGGATGTTCTTTGTGGTCGTTGCCTCAACCTTCACCAATGGCCTGGTGCTGGTGGCCACAGCCAAATTTAAGAAGCTCCGTCACCCTCTTAACTGGATCCTGGTCAACCTTGCTATAGCTGATCTAGGAGAGACTCTTTTGGCCAGCACCATCAGTGTCATCAACCAGTATTTTGGGTACTTTATCCTCGGACATCCCATGTGTATTTTTGAGGGATTCACTGTGTCTGTGTGT…
LWS	Geotria_australis|LWS	Geotria australis	AY366491.1	22178363		ATGGCGCAGTCGTGGGAGCGGGCCATGTTCGCGGCTCGCAGGAGACAAGACGAGGACACGACGAAGGGAGATTTGTTTAGATACACGAATGAAAACAACACGAGAGATCCCTTTGAGGGCCCCAACTACCACATCGCCCCTCGCTGGATGTACAACCTCACGTCCTTTTGGATGATCATCGTCGTCATCCTCTCACTCTTCACCAACGGCCTGGTGCTGGTGGCCACCTTAAAGTTCAAGAAGCTCCGGCACCCGCTCAACTGGATCCTCGTCAACCTGGCCATCGCTGACATCGGAGAGACCATCTTCGCTTCGACCGTCAGCGTTGTCAACCAGATCTTCGGATACTTCATCCTGGGACACCCGCTGTGCGTGTTCGAGGGTTTCACTGTGTCTGTC…
LWS	Girella_punctata|LWS	Girella punctata	AB158261.2	22178363		ATGGCAGAAGAGTGGGGGAAGCAAGTATTTGCTGCAAGGCGGCAACATGAAGATACAACAAGAGGATCTGCCTTCGCCTACACAAACAGCAATAATACCAGAGATCCCTTTGAGGGTCCCAATTACCACATTGCTCCTCGATGGGTTTACAACGTTTCAACAATCTGGATGTTCTTTGTGGTCATCTTATCGGTCTTCACCAACGGTCTCGTCTTGGTGGCCACAGCAAAGTTCAAGAAACTGCGTCACCCTCTGAACTGGATCTTGGTGAATCTTGCCATTGCCGATCTTGGAGAGACAGTTTTTGCCAGCACCATCAGTGTATGCAACCAGTTTTTTGGTTACTTCATTCTGGGACACCCAATGTGTGTCTTTGAGGGCTTCACTGTCTCAACTTGT…
LWS	Hippoglossus_hippoglossus|LWS	Hippoglossus hippoglossus	AF316498.1	22178363		ATGGCAGGAGCGTGGGGAAAACAGGCGTTTGCTGCCAGGCGGTACCATGAAGATACGACAAGGGGATCTGCCTTTGTATACACAAACAGCAACCACACCAGAGATCCCTTTGAGGGTCCCAATTACCACATTGCTCCTCGATGGGTTTACAACATGGCAACCCTCTGGATGTTTTTTGTGGTCATTGCCTCAGTCTTCACAAATGGTCTTGTCTTGGTGGCCACAGCTAAGTTCAAGAAACTCCGTCACCCACTGAACTGGATCTTGGTCAATCTGGCAATCGCTGATCTTGGAGAGACAGTTTTTGCCAGCACCATTAGTGTATGCAACCAGTTTTTTGGTTACTTCATTCTGGGACACCCAATGTGCATCTTTGAGGGCTATACTGTCTCAGTGTGT…
LWS	Jenynsia_onca|LWS_P180	Jenynsia onca	GQ221675.1	22178363		ACCACATCGCTCCTCGATGGGTTTACAACGTCGCAACAGTCTGGATGTTTATTGTGGTCGTTTCATCAGTCTTCACCAACGGCCTCGTCTTGGTGGCCACAGCAAAGTTCAAGAGACTTCGTCATCCTCTGAACTGGATCTTGGTCAACCTTGCCATTGCTGATCTTGGAGAGACAGTCTTTGCCAGCACCATCAGTGTGTGCAACCAGATTTTTGGATATTTCATTCTGGGACACCCAATGTGTGTCTTTGAAGGCTATGTTGTTTCAATTTGTGGTATTGCTGGTCTTTGGTCCTTGACTATCATTTCTTGGGAGAGATGGATAGTTGTGTGCAAACCTTTTGGAAATGTCAAGTTTGATGCTAAATGGGCCACAGGTGGAATTGTGTTCTCCTGGG…
LWS	Jenynsia_onca|LWS_S180r	Jenynsia onca	GQ221671.1	22178363		CCTCGTCTTGGTGGCCACAGCAAAGTTCAAGAAACTTCGTCATCCTCTGAACTGGATCTTGGTCAACCTTGCCATTGCTGATCTTGGAGAGACAGTCTTTGCCAGCACCATCAGTGTGTGCAACCAGTTTTTTGGATATTTCATTTTGGGACATCCAATGTGCGTCTTTGAAGGCTATGTTGTCTCAACTTGTGGCATTGCTGCTCTTTGGTCCCTGACTGTCATCTCTTGGGAGAGATGGATAGTTGTATGTAAACCTTTTGGAAATGCCAAGTTTGATGCCAAATGGGCCACAGCTGGGATTGTGTTCTCCTGGGTCTGGTCTGCAGTGTGGTGTGCTCCTCCCCTCTTTGGATGGAGCAGGTTTTGGCCCCATGGACTGAAAACCTCCTGTGGACC…
LWS	Jenynsia_onca|LWS_S180	Jenynsia onca	GQ221677.1	22178363		ACCACATCGCTCCTCGATGGGTTTACAACGTCGCAACAGTCTGGATGTTTATTGTGGTCGTTTCATCAGTCTTCACCAACGGCCTCGTCTTGGTGGCCACAGCAAAGTTCAAGAGACTTCGTCATCCTCTGAACTGGATCTTGGTCAACCTTGCCATTGCTGATCTTGGAGAGACAGTCTTTGCCAGCACCATCAGTGTGTGCAACCAGATTTTTGGATATTTCATTCTGGGACACCCAATGTGTGTCTTTGAAGGCTATGTTGTCTCAACTTGTGGTATTGCTGCTCTTTGGTCCTTGACTATCATTTCTTGGGAGAGATGGATAGTTGTGTGCAAACCTTTTGGAAATGTCAAGTTTGATGCTAAATGGGCCACAGGTGGAATTGTGTTCTCCTGGG…
LWS	Jordanella_floridae|LWS S180-2	Jordanella floridae	HM627009.1	22178363		CCTCGTCTTGGTAGCCACGGCAAAGTTCAAGAAACTCCGTCACCCGCTTAACTGGATCTTGGTCAACCTTGCTATTGCTGATCTTGGAGAGACGGTCTTTGCCAGCACCATCAGCGTGTGCAACCAGTTTTTTGGATATTTCATTCTGGGACACCCAATGTGTGTCTTTGAAGGCTTTGTCGTCTCAACTTGTGGTATTGCTGCTCTTTGGTCCCTGACTATCATCTCTTGGGAGAGATGGATAGTTGTGTGCAAACCTTTTGGAAACGTCAAGTTTGATGCCAAATGGGCCACAGGTGGAATTGTGTTCTCCTGGGTCTGGTCCGCATTCTGGTGTGCTCCTCCCATCTTTGGATGGAGCAGGTATTGGCCTCATGGACTGAAGACATCCTGTGGACC…
LWS	Jordanella_floridae|LWS_S180-1	Jordanella floridae	HM627007.1	22178363		CCTCGTCTTGGTAGCCACGGCAAAGTTCAAGAAACTCCGTCACCCGCTTAACTGGATCTTGGTCAACCTTGCTATTGCTGATCTTGGAGAGACGGTCTTTGCCAGCACCATCAGCGTGTGCAACCAGTTTTTTGGATATTTCATTCTGGGACACCCAATGTGTGTCTTTGAAGGCTTTGTCGTCTCAACTTGTGGTATTGCTGCTCTTTGGTCCCTGACTATCATCTCTTGGGAGAGATGGATAGTTGTGTGCAAACCTTTTGGAAACGTCAAGTTTGATGCCAAATGGGCCACAGGTGGAATTGTGTTCTCCTGGGTCTGGTCTGCATTCTGGTGTGCTCCTCCCATCTTTGGATGGAGCAGGTTTTGGCCTCATGGACTGAAGACATCCTGTGGACC…
LWS	Lucania_goodei|LWSA	Lucania goodei	AY296740.1	22178363		ATGGCGGAGCAATGGGAAAAACAGGCTTTTGCTGCCAGGCGGTACAACGAAGAGACAACGAGGGGCTCTGTCTTCACATACACAAACAGTAATCATACGAGAGATCCTTTTGAGGGACCAAACTACCACATCGCTCCTCGATGGGTTTACAATGTTTCGACTGTCTGGATGTTTTTCGTGGTGGTTTTATCAGTCTTCACCAATGGCCTTGTCTTGGTGGCCACGGCAAAATTCGAGAAGCTTCGTCATCCCCTCAACTGGATCTTGGTCAACCTTGCCATTGCTGATCTTGGAGAGACAGTCTTTGCCAGCACCATCAGTGTATGCAACCAGTTTTTTGGATATTTTATTCTGGGTCATCCAATGTGCGTCTTTGAAGGCTTCATTGTCTCAACTTGT…
LWS	Lucania_goodei|LWSB	Lucania goodei	AY296741.1	22178363		ATGCTTCCAGATCCTTTTGAGGGACCAAACTACCACATCGCTCCTCGATGGGTTTACAATGTCTCGACAGTCTGGATGTTTTTCGTGGTCATTTTATCAGTCTTCACCAACGGCCTGGTCTTAGTAGCCACAGCAAGGTTCAAGAAACTCCGTCACCCTCTCAACTGGATCCTGGTCAACCTTGCCATTGCTGATCTCGGAGAGACAGTCTTAGCCAGCACCATCAGCGTGTGCAACCAATTTTTTGGATATTTCATTTTGGGACATCCAATGTGCGTCTTTGAAGGCTACATTGTCTCCACTTGTGGTATAGCTGCACTTTGGTCCCTGACTATCATCTCTTGGGAGAGATGGATAGTTGTATGCAAACCTTTTGGAAATGCCAAGTTCGATGGCACA…
LWS	Melanochromis_vermivorus|LWS	Melanochromis vermivorus	DQ088628.1	22178363		ATGGCAGAAGAGTGGGGAAAACAAAGTTTTGCTGCAAGGCGGTATCATGAAGATTCAACCAGGGGATCAGCCTTCGCTTACACAAACAGCAATAACACCAGAGATCCCTTTGAGGGTCCCAATTACCACATCGCACCTCGATGGATTTACAATCTTGCAACATTCTGGATGTTTGTCGTGGTGGTCTTATCAGTCTTCACCAACGGTCTCGTCTTAGTGGCCACAATGAAGTTTAAGAAACTGCGTCACCCTCTAAACTGGATCTTGGTCAATCTAGCCATTGCTGATCTGGGAGAGACTGTTTTTGCCAGCACCATCAGTGTATGCAACCAATTTTTTGGCTACTTCATTCTAGGACACCCAATGTGTATCTTTGAGGGCTATGTTGTCTCAGTTTGT…
LWS	Melanotaenia_australis|LWS	Melanotaenia australis	FJ940702.1	22178363		ATGGCAGAGGAGTGGGGAAAACAGGCGTTTGCTGCCAGGCGGTACAACGAAGACACAACGAGAGGTTCTGCCTTCGCTTACACAAATAGTAATAATACCAGAGATCCCTTTGAGGGACCCAACTACCACATTGCTCCCCGATGGGTTTACAACGTCTCAACGATCTGGATGTGTTTTGTGGTGGTTGCATCGGTCTTCACCAACGGTCTGGTTTTGGTGGCCACAGCAAAGTTCAAGAAGCTGCGTCACCCACTGAACTGGATTTTGGTCAATCTTGCCATCGCTGATCTTGGAGAGACGGTCTTTGCCAGCACCATCAGTGTGTGCAACCAGTATTTTGGATATTTCATTCTGGGACACCCAATGTGCGTCTTTGAGGGCTACACTGTCTCAACTTGT…
LWS	Nannostomus_beckfordi|LWS	Nannostomus beckfordi	HM627006.1	22178363		TTCTTTGGCTACTTCGTTCTTGGGCATCCTATGTGCATTTTTGAAGGATGGACAGTTTCTGTCTGTGGTATCACTGCCTTGTGGTCCTTGACTATAATCTCATGGGAACGCTGGGTTGTTGTGTGCAAGCCATTTGGTAATGTTAAATTTGATGGAAAGTGGGCAGCAGGAGGCATCATCTTCTCTTGGGTTTGGGCCATTATTTGGTGCTCCCCTCCAATCTTCGGCTGGAGCAGGTACTGGCCTCATGGCCTGAAGACATCCTGTGGTCCTGATGTATTCAGCGGTAGTGAGGACCCCGGTGTGGCCTCCTACATGGTCACACTGATGGTCACCTGCTGTTTTCTTCCCCTTTCCATCATTATTATTTGCTACATCTTTGTATGGAATGCCATCCAT…
LWS	Neoceratodus_forsteri|LWS	Neoceratodus forsteri	EF526297.1	22178363		ATGGCTGAACCCTGGGATGCAGTCCTTGCCGCCAGAAGGCGACATCAGGATGAGGAAACAACAAGAAGCACAATTTTCGTGTATACCAACTCCAATAACACAAGGGGTCCCTTCGAAGGTCCAAACTATCATATTGCCCCTCGCTGGGTTTACAACCTCACAAGCCTTTGGATGATTTTTGTGGTCTTTGCCTCTTGCTTTACCAATGGCTTGGTCCTTATGGCCACATATAAATTCAAGAAGCTGCGACACCCACTGAACTGGATTCTGGTCAACTTGGCCATAGCGGACTTGGGAGAGACCTTGATTGCAAGTACTATCAGTGTCACCAACCAGATCTTTGGCTACTTTATCCTAGGACATCCCATGTGCATGTTGGAGGGCTTCACTGTTGCAACA…
LWS	Oncorhynchus_gorbuscha|LWS	Oncorhynchus gorbuscha	AY214150.1	22178363		ATGGCAGAAAGCTGGGGAAGTGCTGCTTATGCAGCCAGGCGACAAAACCAAGATACAACGAGAGAATCTTCCTTTACCTTCACCAACAGCAATAACACCAAAGATCCCTTTGAGGGCCCCAACTACCACATTGCTCCAAGATGGGTGTACAATGTTTCAACACTTTGGATGATCATAGTGGTCATCCTCTCAGTCTTCACCAATGGCCTGGTACTGGTGGCCACTGCAAAATTCAAGAAGCTCCAACACCCTCTGAACTGGATCTTGGTCAACCTTGCTATTGCTGACATTGGAGAAACACTTTTGGCAAGCACCATCAGCGTTTGCAACCAGTTTTTTGGCTACTTCATTCTGGGACATCCAATGTGTGTCTTTGAGGGATACACTGTCTCCACTTGC…
LWS	Oncorhynchus_keta|LWS	Oncorhynchus keta	AY214140.1	22178363		ATGGCAGAAAGCTGGGGTAGTGCTGCTTATGCAGCCAGGCGACAAAACCAAGATACAACGAGAGAATCTTCCTTTACCTTCACCAACAGCAATAACACCAAAGATCCCTTTGAGGGCCCTAACTACCACATTGCTCCAAGATGGGTGTACAATGTTTCAACACTTTGGATGATCATAGTGGTCATCCTCTCAGTCTTCACCAATGGCCTGGTACTGGGGGCCACTGCAAAATTCAAGAAGCTCCAACACCCTCTGAACTGGATCTTGGTCAACCTTGCTATTGCTGACATTGGAGAAACACTTTTGGCAAGCACCATCAGCGTTTGCAACCAGTTTTTTGGCTACTTCATTCTGGGACATCCAATGTGTGTCTTTGAGGGATACACTGTCTCCACTTGC…
LWS	Oncorhynchus_kisutch|LWS	Oncorhynchus kisutch	AY214145.1	22178363		ATGGCAGAAAGCTGGGGAAGTGCTGCTTATGCAGCCAGGCGACAAAACCAAGATACAACGAGAGAATCTTCCTTTACCTTCACCAACAGCAATAACACCAAAGATCCCTTTGAGGGCCCCAACTACCACATTGCTCCAAGATGGGTGTACAATGTTTCAACACTTTGGATGATCATTGTGGTCATCCTCTCAGTCTTCACCAATGGCCTGGTACTGGTGGCCACTGCAAAATTCGAGAAGCTCCAACACCCTCTGAACTGGATCTTGGTCAACCTTGCTATTGCTGACATTGGAGAAACACTTTTGGCAAGCACCATCAGCGTTTGCAACCAGTTTTTTGGCTACTTCATTCTGGGACATCCAATGTGTGTATTTGAGGGATACACTGTCTCCACTTGC…
LWS	Oncorhynchus_nerka|LWS	Oncorhynchus nerka	AY214155.1	22178363		ATGGCAGAAAGCTGGGGAAGTGCTGCTTATGCAGCCAGGCGACAAAACCAAGATACAACGAGAGAATCTTCCTTTACCTTCACCAACAGCAATAACACCAAAGATCCCTTTGAGGGCCCCAACTACCACATTGCCCCAAGATGGGTGTACAATGTTTCAACACTTTGGATGATCATTGTGGTAATCCTCTCAGTCTTCACCAATGGCCTGGTACTGGTGGCCACTGCAAAATTCAAGAAGCTCCAACACCCTCTGAACTGGATCTTGGTCAACCTTGCTATTGCTGACATTGGAGAAACACTTTTGGCAAGCACCATCAGCGTTTGCAACCAGTTTTTTGGCTACTTCATTCTGGGACATCCAATGTGTGTCTTTGAGGGATACACTGTCTCCACTTGC…
LWS	Oncorhynchus_tshawytscha|LWS	Oncorhynchus tshawytscha	AY214135.1	22178363		ATGGCAGAAAGCTGGGGAAGTGCTGCTTATGCAGCCAGGCGACAAAACCAAGATACAACGAGAGAATCTTCCTTTACCTTCACCAACAGCAATAACACCAAAGATCCCTTTGAGGGCCCCAACTACCACATTGCTCCAAGATGGGTGTACAATGTTTCAACACTTTGGATGATCATAGTGGTCATCCTCTCAGTCTTCACCAATGGCCTGGTACTGGTGGCCACTGCAAAATTCAAGGAGCTCCAACACCCTCTGAGCTGGATCTTGGTCAACCTTGCTATTGCTGACATTGGAGAAACACTTTTGGCAAGCACCATCAGCGTTTGCAACCAGTTTTTTGGCTACTTCATCCTGGGACATCCAATGTGTGTCTTTGAGGGATACACTGTCTCCACTTGC…
LWS	Opsariichthys_pachycephalus|LWS	Opsariichthys pachycephalus (Zacco pachycephalus)	EU410466.1	22178363		ATGGCAGAGCAATGGGGAGATGCGATGTTCGCAGCCAGGCGAAAAGGAGATGAAACAACAAGAGAAGCGATGTTCGTATATACTAACAGCAATAACACCAAGGATCCCTTTGAGGGACCCAACTACCACATTGCTCCTCGATGGGTGTACAACCTAGCAACACTCTGGATGTTCTTTGTGGTCGTCGCCTCGACCTTCACCAATGGCTTGGTGCTGGTGGCCACGGCCAAATTCAAGAAGCTCCGTCATCCTCTCAACTGGATCTTGGTCAACCTTGCTGTAGCTGATCTAGCAGAAACTCTGTTGGCCAGCACCATCAGTGTGACCAACCAATTTTTTGGCTACTTTATCCTTGGACATCCCATGTGTGTTTTTGAGGGCTACACTGTGTCTGTATGT…
LWS	Paracheirodon_innesi|Pi-green1	Paracheirodon innesi	AB239249.1	22178363		TGCTCCTAGATGGATTTACAATGTAGCATCCTTATGGATGATCATTGTTGTCATTGCATCAGTCTTCACTAACAGTCTGGTCATTGTAGCTACAGCAAAGTTCAAGAAGCTGCGACACCCTCTAAACTGGATTCTAGTAAACCTGGCTATAGCYGATCTTGGGGAGACAGTTCTTGCCGGCACAATCAGCGTCATCAACCAGATCTTTGGCTACTTCATCCTTGGACACCCAATGTGCATTTTTGAGGGGTGGACGGTGTCTGTCTGTGGTATCACTGCTTTGTGGTCTTTGACTATAATCTCCTGGGAGCGCTGGGTGGTTGTGTGCAAGCCATTTGGTAATGTTAAATTTGATGGCAAGTGGGCAGCAGGAGGCATTATTTTTTCCTGGGCATGGGC…
LWS	Paracheirodon_innesi|Pi-green2	Paracheirodon innesi	AB239250.1	22178363		CATTGCTCCAAGATGGGTTTACAACCTGTCATCCTTATGGATGATCTTTGTTGTCGTTGCATCAGTCTTTACTAATGGTTTGGTAATTGTAGCTACAGCAAAGTTCAAGAAGCTGCGACACCCTCTAAACTGGATTCTGGTAAACCCGGCTATAGCCGATCTTGGGGAGACAGTTCTTGCCAGCACAATCAGTGTCATCAACCAGATCTTTGGCTACTTCATCCTTGGACACCCAATGTGCATTTTTGAGGGGTGGACGGTGTCTGTCTGTGGTATCACAGCTCTGTGGTCTCTGACTATAATCTCCTGGGAGCGCTGGGTGGTTGTGTGCAAGCCATTTGGTAATGTTAAATTTGATGGCAAATGGGCAGCAGGAGGCATTATTTTCTCCTGGGTTTG…
LWS	Paracheirodon_innesi|LWS	Paracheirodon innesi	AB545021.1	22178363		CACTATTGGCGAGTACCATCAGTGTCTGCAACCAGTTCTTTGGCTACTTCATTCTTGGGCATCCCATGTGTGTATTTGAAAGGCTTAACAGTTGCTACCTGTGGTATTGCTGGCCTGTGGTCTCTAACGGTCATCTCATGGGAGAGATGGGTGGTGGTGTGCAAGCCTTTCGGAAACGTTAAGTTTGATGGGAAAATGGCGATTGCTGGGGTTCTCTTCACCTGGGTATGGTCTGCTTTCTGGTGTGCACCTCCCATCTTTGGATGGAGCAGGTATTGGCCTCATGGTCTGAAGACCTCCTGTGGACCTGATGTATTCAGTGGAAGCGAAGACCCTGGGGTTCAGTCCTACATGATTGTTCTGATGATCACCTGCTGCTTCATCCCCTTGGCCATTATC…
LWS	Petromyzon_marinus|LWS	Petromyzon marinus	EU571209.1	22178363	Tuning sites: P/H/Y/T/A	ATGACGGCGTCCTGGCAGGGGGCGATGTTCGCGGCTCGCAGGCGACAAGATGACGAAGACACGACGATGGAAAGCCTCTTTAGATACACGAATGAGAACAACACGAAGGATCCCTTCGAGGGCCCCAACTATCATATCGCCCCTCGCTGGGTGTTCAACCTCACGTCCGTGTGGATGATCATCGTCGTCGTCCTCTCGCTGTTCTCCAACGGCCTGGTGCTCGTGGCCACCGTGAAGTTCAAGAAGCTGCGGCACCCGCTCAACTGGATCATCGTCAACCTGGCCATTGCTGACATCCTAGAGACCATCTTCGCCTCCACCATCAGCGTGTGCAACCAGGTCTACGGATACTTCATCCTGGGTCACCCGATGTGCGTCTTCGAGGGCTACGTTGTATCC…
LWS	Plecoglossus_altivelis|LWS1	Plecoglossus altivelis	AB107771.1	22178363		ATGACAGATGAGTGGGGAAATGCAGTGTTTGCTGCAAGACGGCGCAATGAAGACACAACAAGAGAGTCTTCATTCACTTACACCAACAGCAACAACACTAAAGATCCATTTGAGGGCCCTAACTACCACATTGCTCCTCGATGGGTGTACAATATCTCAACAATGTGGATGATATTTGTGGTTATTGCATCCGTCTTCACCAACGGCCTGGTATTGGTGGCCACAGCTAAATTCAAGAAGCTTCAGCACCCTCTGAACTGGATCTTGGTCAACCTGGCTATTGCTGATCTTGGAGAGACTGTCTTGGCCAGCACCATCAGCGTTTGCAATCAAACATTTGGATATTTCATTCTGGGACACCCTATGTGTGTCTTTGAAGGCTACACTGTCTCTACTTGT…
LWS	Plecoglossus_altivelis|LWS2	Plecoglossus altivelis	AB098702.1	22178363		ATGCAGGATGAATGGGGAAATGCAGCATTTGCTGCAAGACGGCGCAATGAAGACACAACAAGAGAGTCTTCATTCACTTACACCAACAGCAACAACACTAAAGATCCGTTTGAGGGCCCTAACTACCACATTGCTCCTCGATGGGTGTACAACATCTCAACAATGTGGATGATATTCGTGGTTATTGCATCCGTCTTCACCAACGGCCTGGTACTGGTGGCCACAGCTAAATTCAAGAAGCTTCAGCACCCTCTGAACTGGATCTTGGTCAACCTGGCTATTGCTGATCTTGGAGAGACTGTCTTGGCCAGCACCATCAGCGTTTGCAATCAAACATTTGGATATTTCATTCTGGGACACCCTATGTGTGTCTTTGAAGGCTACACTGTCTCTACTTGT…
LWS	Pseudopleuronectes_americanus|LWS	Pseudopleuronectes americanus	AY631039.1	22178363		ATGGCAGAAGAGTGGGGGAAACAGGCGTTTGCTGCCGGGCGGTACCATGAAGATACGACAAGGGGAGCTGCCTTTACATATACAAACAGCAATAACACCAGAGATCCCTTTGAGGGTCCCAATTACCACATTGCTCCTCGATGGGTTTACAACCTTGCAACAGTCTGGATGTTTTTTGTGGTCGTTGCATCAGTCTTCACAAATGGTCTTGTCTTGGTGGCCACAGCTAAGTTCAAGAAACTACGTCACCCACTGAACTGGATCTTGGTCAATCTTGCAATCGCTGATCTTGGAGAGACAGTTTTTGCCAGCACCATTAGTGTATGCAACCAGTTTTTTGGTTACTTCATTCTGGGACACCCGATGTGCGTCTTTGAGGGCTATACTGTCTCAGTGTGT…
LWS	Pseudotropheus acei|LWS	Pseudotropheus acei	DQ088627.1	22178363		ATGGCAGAAGAGTGGGGAAAACAAAGTTTTGCTGCAAGGCGGTATCATGAAGATTCAACCAGGGGATCAGCCTTCGCTTACACAAACAGCAATAACACCAGAGATCCCTTTGAGGGTCCCAATTACCACATCGCACCTCGATGGATTTACAATCTTGCAACACTCTGGATGTTTGTCGTGGTGGTCTTATCAGTCTTCACCAACGGTCTCGTCTTAGTGGCCACAATGAAGTTTAAGAAACTGCGTCACCCTCTAAACTGGATCTTGGTCAATCTAGCCATTGCTGATCTGGGAGAGACTGTTTTTGCCAGCACCATCAGTGTATGCAACCAATTTTTTGGCTACTTCATTCTAGGACACCCAATGTGTATCTTTGAGGGCTATGTTGTCTCAGTTTGT…
LWS	Pundamilia_pundamilia|LWS	Pundamilia pundamilia	AB448425.1	22178363		ATCCCTTTGAGGGTCCCAATTACCACATCGCACCTCGATGGATTTACAATCTTGCAACACTCTGGATGTTTGTCGTGGTGGTCTTATCAGTCTTCACCAACGGTCTCGTCTTAGTGGCCACAATGAAGTTTAAGAAACTGCGTCACCCTCTAAACTGGATCTTGGTCAATCTAGCCATTGCTGATCTGGGAGAGACTGTTTTTGCCAGCACCATCAGTGTATGCAACCAATTTTTTGGCTACTTCATTCTAGGACACCCAATGTGTATCTTTGAGGGCTATGTTGTCTCAGTTTGTGGTATTGCTGCTCTTTGGTCCCTGACAATCATCTCCTGGGAAAGATGGATAGTTGTGTGCAAACCCTTTGGAAATGTCAAATTTGATGCCAAATGGGCCACAG…
LWS	Scophthalmus_maximus|LWS	Scophthalmus maximus	AF385826.1	22178363		ATGGCAGAAGATTGGGGAAAACCGGCATTTGCTGCCAGGCGGTACCATGAGGACACAACAAGGGGGTCGGCCTTCATGTACACAAACAGCAACCACACCAAAGATCCCTTTGAAGGTCCCAACTACCACATTGCCCCTCGATGGATTTACAACCTTGCAACACTCTGGATGTTTGTTGTGGTCGTCGCTTCCGTCTTCACCAACGGTCTCGTCTTGGTGGCCACGGCAAAGTTCAAGAAACTCCGACACCCACTGAACTGGATCTTGGTAAATCTTGCAATTGCTGATCTCGGAGAAACCGTTTTTGCCAGCACCATCAGTGTATGCAATCAGTTCTTTGGTTACTTCATTCTGGGACACCCAATGTGCGTCTTTGAGGGCTATACTGTCTCAGTTTGT…
LWS	Sinocyclocheilus_anophthalmus|LWS2	Sinocyclocheilus anophthalmus	GQ168786.1	22178363		ATGGCAGAGCAGTGGGGAGATGCAATCTTCGCAGCCAGGCGAAGGGGAGATGAAACGACGAGGGAATCGATGTTTGTATATACCAACAGCAATAACACCAAGGATCCCTTTGAGGGACCCAACTACCACATTGCCCCTCGATGGGTGTACAACTTAGCAACAGTATGGATGTTCTTTGTGGTCGTTGCCTCGACCTTCACCAATGGCCTGGTGTTGGTGGCCACAGCCAAATTTAAGAAGCTCCGTCACCCTCTTAACTGGATCCTGGTCAACCTTGCTTTAGCTGATCTAGGAGAGACTCTTTTGGCCAGCACCATCAGTGTCATCAACCAGTTTTTTGGCTACTTTATCCTCGGACATCCCATGTGTATTTTTGAGGGATACACCGTGTCTGTATGT…
LWS	Sinocyclocheilus_anophthalmus|LWS1	Sinocyclocheilus anophthalmus	GQ168787.1	22178363		ATGGCAGAGCAGTGGGGAGACGCAATCTTCGCAGCCAAGCGAAAGGGAGATGAAACGACGAGGGAAACAATGTTTGTATATACCAACAGCAATAACACCAGGAATCCCTTTGAGGGACCCAACTACCACATTGCCCCTCGATGGGTGTACAACGTAGCAACATTATGGATGTTCTTTGTGGTCATTGCCTCGACCTTCACCAATGGCCTGGTGCTGGTGGCCACAGCCAAATTTAAGAAGCTCCGTCACCCTCTTAACTGGATCCTGGTCAACCTCGCTATAGCTGATCTAGGAGAGACTCTTTTGGCTAGCACCATCAGTGTCATCAACCAGATTTTTGGCTACTTTATCCTCGGACACCCCATGTGTGTTTTTGAAGGCTACACCGTGTCTGTATGT…
LWS	Sinocyclocheilus_jii|LWS	Sinocyclocheilus jii	GQ168768.1	22178363		ATGGCAGAGCAGTGGGGAGATGCAATCTTCGCAGCCAGGCGAAGGGGAGATGAAACGACGAGGGAAACGATGTTTGTATATACCAACAGCAATAACACCAAGGATCCCTTTGAGGGACCCAACTACCACATTGCCCCTCGATGGGTGTACAACTTAGCAACAGTATGGATGTTCTTTGTGGTCGTTGCCTCGACCTTCACCAATGGCCTGGTGTTGGTGGCCACAGCCAAATTTAAGAAGCTCCGTCACCCTCTTAACTGGATCCTGGTCAACCTTGCTTTAGCTGATCTAGGAGAGACTCTTTTGGCCAGCACCATCAGTGTCATCAACCAGGTTTTTGGCTACTTTATCCTCGGACATCCCATGTGTGTTTTTGAAGGATACACCGTGTCTGTATGT…
LWS	Tramitichromis_intermedius|LWS	Tramitichromis intermedius	DQ088629.1	22178363		ATGGCAGAAGAGTGGGGAAAACAAAGTTTTGCTGCAAGGCGGTATCATGAAGATTCAACCAGGGGATCAGCCTTCGTTTACACAAACAGCAATAACACCAGAGATCCCTTTGAGGGTCCCAATTACCACATCGCACCTCGATGGATTTACAATCTTGCAACACTCTGGATGTTTGTCGTGGTGGTCTTATCAGTCTTCACCAACGGTCTCGTCTTAGTGGCCACAATGAAGTTTAAGAAACTGCGTCACCCTCTAAACTGGATCTTGGTCAATCTAGCCATTGCTGATCTGGGAGAGACTGTTTTTGCCAGCACCATCAGTGTATGCAACCAATTTTTTGGCTACTTCATTCTAGGACACCCAATGTGTATCTTTGAGGGCTATGTTGTCTCAGTTTGT…
LWS	Xiphophorus_birchmanni|LWS	Xiphophorus birchmanni	EU825688.1	22178363		CTTCACCAACGGCCTCGTCTTGGTGGCCACAGCAGAGTTCAAGAAACTTCGTCATCCTCTCAACTGGATCTTGGTCAACCTTGCCATTGCTGATCTTGGAGAGACAGTCTTTGCCAGCACCATCAGTGTGTGCAACCAGTTCTTTGGATATTTCATTCTGGGACACCCGATGTGTGTCTTCGAAGGCTATGTTGTCTCAACTTGTGGTATTGCTGCTCTTTGGTCCCTGACTATCATCTCTTGGGAGAGATGGATAGTTGTGTGCAAACCCTTTGGAAATGTCAAGTTCGATGCCAAGTGGGCCACAGCTGGAATAGTTTTCTCCTGGGTCTGGCCTGCAGCGTGGTGTGCTCCTCCCATCTTTGGATGGAGCAGGTATTGGCCTCATGGACTGAAAAC…
LWS	Xiphophorus_hellerii|LWS_S180r	Xiphophorus hellerii	GQ999833	22178363	obtained from blast hits	ATGGCAGAAGATTGGGGAAAACAGGTGCTTGCTCCCTGGAAGAACAATGAAGAAACTACAAGGGGCTCTGCTTTCACATACACAAACAGCAATCATACAAAAGATCCTTTTGAAGGACCGAACTACCACATCGCTCCTCGATGGGTTTACAATATAACAACAGTTTGGATGTGTTTTGTGGTCGTCTTCTCAGTCTTCACAAATGGCCTGGTCTTGGCAGCCACAGCAAAGTTCAAGAAACTCCGTCATCCCCTCAACTGGATCTTAGTCAACCTTGCCATTGCAGATCTTGGAGAGACGGTTTTTGCCAGCACAATAAGCGTGTGCAACCAGTTTTTTGGATACTTTATTTTGGGACATCCAATGTGCGTCTTTGAAGGCTACATTGTCTCAACTTGT…
LWS	Xiphophorus_hellerii|LWS_P180	Xiphophorus hellerii	GQ999832	22178363	obtained from blast hits	ATGGCAGATGATTGGAGAAAACAGACGTTTGCTGCCAGGCGGCACAATGAAGATACAACGAGGGGCTCTGCATTCACATACACAAACAGCAATCAAACAAGAGATCCTTTTGAAGGACCAAACTACCACATCGCTCCTCGATGGGTTTACAACATCGCAACACTCTGGATGTTTATTGTGGTCGTTTTATCAGTCTTCACCAACGGCCTCGTCTTGGTGGCCACAGCAAAGTTCAAGAAACTTCGTCATCCTCTCAACTGGATCTTGGTCAACCTTGCCGTTGCTGATCTTGGAGAGACAGTCTTTGCCAGCACCATCAGTGTGTGCAACCAGGTCTTTGGATATTTCATTCTGGGACACCCGATGTGTGTCTTTGAAGGCTATGTTGTCTCAATTTGT…
LWS	Xiphophorus_hellerii|LWS_S180-1	Xiphophorus hellerii	GQ999832	22178363	obtained from blast hits	ATGGCAGAGGAATGGGGAAAACAGGTGTTTGCTGCCAGGCGGCACGAAGATACAACAAGAGGCTCCGCATTCACATACACAAACAGTAATCATACCAAAGATCCTTTTGAAGGACCAAACTACCACATCGCTCCTCGATGGGTTTACAACCTCTCCACATTCTGGATGTTTATTGTGGTCGTTTTATCAGTCTTCACCAACGGCCTCGTCTTGGTGGCCACAGCAAAGTTCAAGAAACTTCGTCATCCTCTCAACTGGATCTTGGTCAACCTTGCCATTGCTGATCTTGGAGAGACAGTCTTTGCCAGCACCATCAGTGTGTGCAACCAGTTCTTTGGATATTTCATTCTGGGACACCCGATGTGTGTCTTCGAAGGCTATGTTGTCTCAACTTGTGGT…
LWS	Xiphophorus_hellerii|LWS_S180-2	Xiphophorus hellerii	GQ999832	22178363	obtained from blast hits	ATGGCAGAGGAATGGGGAAAACAGGTGTTTGCTGCCAGGCGGCACGAAGATACAACAAGAGGCTCCGCATTCACATACACAAACAGTAATCATACCAAAGATCCTTTTGAAGGACCAAACTACCACATCGCTCCTCGATGGGTTTACAACCTCTCCACATTCTGGATGTTTATTGTGGTCATTTTATCAGTCTTCACCAACGGCCTCGTCTTGGTGGCCACAGCAAAGTTCAAGAAACTTCGTCATCCTCTCAACTGGATCTTGGTCAACCTTGCCATTGCTGATCTTGGAGAGACAGTCTTTGCCAGCACCATCAGTGTGTGCAACCAGTTCTTTGGATATTTCATTCTGGGACACCCGATGTGTGTCTTCGAAGGCTATGTTGTCTCAACTTGTGGT…
LWS	Xiphophorus_malinche|LWS	Xiphophorus malinche	EU825686.1	22178363		CTTCACCAACGGCCTCGTCTTGGTGGCCACAGCAAAGTTCAAGAAACTTCGTCATCCTCTCAACTGGATCTTGGTCAACCTTGCCATTGCTGATCTTGGAGAGACAGTCTTTGCCAGCACCATCAGTGTGTGCAACCAGTTCTTTGGATATTTCATTCTGGGACACCCGATGTGTGTCTTCGAAGGCTATGTTGTCTCAACTTGTGGTATTGCTGCTCTTTGGTCCCTGACTATCATCTCTTGGGAGAGATGGATAGTTGTGTGCAAACCCTTTGGAAATGTCAAGTTCGATGCCAAGTGGGCCACAGCTGGAATAGTTTTCTCCTGGGTCTGGCCTGCAGCGTGGTGTGCTCCTCCCATCTTTGGATGGAGCAGGTATTGGCCTCATGGACTGAAAAC…
LWS	Xiphophorus_pygmaeus|LWS_P180	Xiphophorus pygmaeus	EU329480.1	22178363		GATCCCTTTGAAGGACCAAACTACCACATCGCTCCTCGATGGGTTTACAACATCGCAACACTCTGGATGTTTATTGTGGTGGTTTTATCAGTCTTCACCAACGGCCTCGTCTTGGTGGCCACAGCAAAGTTCAAGAAACTTCGTCATCCTCTCAACTGGATCTTGGTCAACCTTGCCGTTGCTGATCTTGGAGAGACAGTCTTTGCCAGCACCATCAGTGTGTGCAACCAGTTCTTTGGATATTTTATTCTGGGACACCCGATGTGTGTCTTCGAAGGCTATGTTGTCTCAATTTGTGGAATTGCTGGGCTTTGGTCCCTGACTATCATCTCTTGGGAGAGATGGATAGTTGTGTGCAAACCCTTTGGAAATGTCAAGTTCGATGCCACGTGGGCCACA…
LWS	Xiphophorus_pygmaeus|LWS_S180	Xiphophorus pygmaeus	EU329478.1	22178363		TCTTATCAGTCTTCACCAACGGCCTCGTCTTGGTGGCCACAGCAAAGTTCAAGAAACTTCGTCATCCTCTCAACTGGATCTTGGTCAACCTTGCCATTGCTGATCTTGGAGAGACAGTCTTTGCCAGCACCATCAGTGTGTGCAACCAGTTCTTTGGATATTTTATTCTGGGACACCCGATGTGTGTCTTCGAAGGCTATGTTGTCTCAACTTGTGGTATTGCTGCTCTTTGGTCCCTGACTATCATCTCTTGGGAGAGATGGATAGTTGTGTGCAAACCCTTTGGAAATGTCAAGTTCGATGCCAAGTGGGCCACAGCTGGAATAGTTTTCTCCTGGGTCTGGTCTGCGGTGTGGTGTGCTCCTCCCATCTTTGGATGGAGCAGGTATTGGCCTCATG…
SWS1	Acanthopagrus_butcheri|SWS1	Acanthopagrus butcheri	DQ354579.1	22178363		TTCCACCTGTACGAGAACATCTCCAAAGTGGACCCCTTTGAGGGGCCACAGCATTACCTGGCCCCTATGTGGGCCTTTTACCTGCAGGCTGCCTTCATGGGCTTTGTGCTGTTTGCAGGAGCTCCTTTAAACTTTGTTGTTCTCCTCGTCACAGCCAAGTACAAGAAGCTCCGAGTGCCGCTCAACTACATCCTCGTCAACATCTCCTTGGCAGGATTCATCTTTGCCATCTTCTCCGTCAGCCAGGTGTTCCTCGCCTCCGTGAAGGGTTACTACTTCCTTGGTTACACCTTGTGTGCCATGGAGGCCGCCATGGGATCCATAGCAGGTCTTGTGACGTCCTGGTCTTTGGCTGTCTTGTCTTTCGAGAGATACCTGGTCATTTGTAAACCGTTCGGA…
SWS1	Anableps_anableps|SWS1	Anableps anableps	FJ711153.1	22178363		CCTCTTCATGGGCTTTGTCTTCTTCGCGGGTACGCCGTTAAACTTTTTGGTCCTCCTGGCCACGGCCAAGTACAAGAAGCTCAGAGCTCCTCTCAACTACATCCTGGTCAACATCTCCTTTGCTGGCTTCATCTTCGTCACCTTCTCTGTCAGCCAGGTGTTCGTTGCCAGCCTGAGGGGCTACTACTTCCTGGGTTACACATTGTGTGCCTTGGAAGCAGCCATGGGCGCTGTAGCAGGTCTGGTGACGTCCTGGTCACTTGCCGTGCTTTCCTTCGAGAGGTACCTGGTCATCTGTAAACCATTCGGAGCCTTCAAGTTTGGCAGCACCCATGCTGCCGCTGCCGTGGTCTTCACCTGGTTTATGGGGGTGGGCTGCGCCTCACCGCCATTCTTTGG…
SWS1	Candidia_barbatus|SWS1	Candidia barbatus	EU410458.1	22178363		ATGGACGCGTGGGCCGTTCAGTTCGGGAACCTTTCCAAAGTCAGCCCCTTCGAGGGCCCACAGTACCACCTGGCCCCCAAGTGGGCTTTCTACCTACAGGCAGCTTTCATGGGCTTCGTATTTTTCGTGGGCACCCCTCTGAACGCCGTCGTGCTCTTCGTTACAATGAAGTACAAGAAGCTTCGACAGCCTCTCAACTACATCCTGGTGAACATCTCTCTAGCAGGCTTCATTTTCGACACATTCTCCGTGAGCCAAGTATTCGTCTCTGCTCTTAGAGGTTATTACTTCCTCGGCCCGACGTTATGTGCAATGGAAGCGGCAATGGGAGCGATTGCTGGCCTTGTGACGGGATGGTCCCTTGCTGTTCTGGCTTTTGAGAGATACGTGGTCATCTGC…
SWS1	Carassius_auratus|SWS1	Carassius auratus	D85863.1	22178363		ATGGACGCGTGGACCTATCAATTTGGTAACCTCTCCAAAATCAGCCCCTTCGAGGGCCCACAGTACCATCTGGCCCCCAAGTGGGCTTTCTACCTGCAGGCAGCTTTCATGGGCTTTGTATTTTTCGTGGGCACACCTTTGAATGCCATCGTCCTCTTTGTTACAATGAAGTACAAGAAACTCAGACAGCCTCTCAACTACATCTTGGTGAACATCTCCCTAGGAGGCTTTATTTTCGACACTTTTTCTGTAAGCCAAGTATTCTTTTCTGCTCTTAGAGGTTATTACTTCTTCGGTTATACACTGTGTGCAATGGAAGCTGCAATGGGATCGATTGCGGGACTTGTGACAGGATGGTCTCTGGCAGTTCTGGCTTTCGAGAGATACGTGGTTATCTGT…
SWS1	Dissostichus_mawsoni|SWS1	Dissostichus mawsoni	AY927651.1	22178363		ATGGGGAAGGACTTCCACCTTTACGAGAATGTCTCGAACATCAGTCCCTTCGAAGGCCCTCAGTATCACCTGGCCCCCCGCTGGGCCTTCCACCTGCAGACCTTCTTCATGGGCCTGGTCTTCCTTGCCGGGACGCCTCTCAACTTACTCGTGCTCTTCGTCACGCTGAAGCACAAGAAGCTGAGGGTTCCTCTGAACTACATCCTGGTGAACGTGTCGGCCTCGGGCTTCATCTTCGTCACCTTCTCCGTCAGCCAGGTGTTCATCTCCAGCACCAGAGGCTATTTCTTCCTGGGACACACCATGTGCAGCCTGGAGTCCGCCATGGGCTCCATCGCAGGGCTGGTGACGGCCTGGTCTCTGGCAGTCTTGTCTCTGGAGAGGTATCTGGTGATCTGT…
SWS1	Geotria_australis|SWS1	Geotria australis	AY366495.1	22178363		ATGTCCGGAGATGAAGAGTTCTACTTGTTCAAAAACATCTCCAAAGTGGGGCCTTGGGATGGCCCGCAGTTTCACATTGCCCCGAAATGGGCTTTCTACTTACAAGCCGCGTTCATGGGCTTCGTGTTCATATGTGGCACGCCACTGAATGCCATCGTTCTGGTGGTCACCATTAAATATAAGAAGCTGCGGCAGCCACTCAATTACATATTAGTGAACATATCGGCGGCAGGTCTCGTGTTCTGTCTCTTTTCCATCTCCACGGTGTTCGTCGCCAGCATGCAAGGGTATTTCTTCCTCGGCCCCACGATCTGTGCATTGGAAGCATTCTTTGGCTCGTTGGCCGGCTTGGTGACAGGCTGGTCGTTGGCCTTCCTGGCAGCTGAGCGATACATCGTC…
SWS1	Gymnodraco_acuticeps|SWS1	Gymnodraco acuticeps	AY927656.1	22178363		ATGGGGAAGGACTTCCACCTTTACGAGAATGTCTCGAACATCAGTCCCTTCGAAGGCCCTCAGTATCACCTGGCCCCCCGCTGGGCCTTCTACCTGCAGACCATCTTCATGGGCTTTGTCTTCTTTGCCGGGACGCCTCTCAACCTACTCGTGCTCTTCGTCACGCTGAAGCACAAGAAGCTGAGGGTTCCTCTGAACTACATCCTGGTGAACGTGTCGTTCGCGGGCTTCATCTTCACCACCTTCTCCGTCAGCCAGGTGTTCATCTGCAGCGCCAGAGGCTATTACTTCCTGGGTCACACCATGTGCGCCCTGGAGGCCACCATGGGTTCCATCGCAGGGCTGGTGACGGCCTGGTCTCTGGCAGTTTTGTCTCTGGAGAGGTATTTTGTGATCTGC…
SWS1	Hippoglossus_hippoglossus|SWS1	Hippoglossus hippoglossus	AF156264.1	22178363		ATGATGGGGAAACACTTCCACCTGTATGAGAACGTTTCTAATGTGAGTCCCTTCGATGGGCCACAGTATTACCTGGCACCTCAATGGGCTTTTCACCTGCAAACGATCTTCATGGGCTCCGTCCTGTTCGCTGGCACTCCTTTAAACTTTATTGTTCTTCTTGTGACACTCAAGTACAAGAAGCTCAGAGTCCCTCTCAATTACATCCTCGTCAACATCTGCTTCGCAGGATTAATCTTTGTGGTCTTCTCAGTGAGCCAGGTGTTTGTCTCCACCATGAGGGGTTACTTCTTCCTGGGTCCCACACTGTGTGCACTGGAATCTGCCATGGGCTCGATAGCAGGTCTGGTCACGTCGTGGTCTTTGGCCGTTCTCTCTTTGGAAAGATACCTGGTCATT…
SWS1	Lepidopus_fitchi|SWS1	Lepidopus fitchi	FJ443126.1	22178363		ATGGGGAAGGACTTCCACTTGTTCGAGAACATCTCCAAGATCGGCCCATTCGAGGGACCACAATACTACCTTGCACCAGTATGGGTGTTCTACCTGCAAGCCGCCTTCATGTTCTCTGTAGTCATTTTGGGCGCTCCTCTGAATTTTGTTGTTCTCTATGTGACAGTAAAGTACAAGAAGCTGAGACAACCGCTGAACTACATCCTGGTGAACATCTGCCTAGCAGGTTTAATCGCTATGTTTTCTGTGTTCCAAGTCTTCCTCGCTAGCACAAGGGGGTACTTCTTCTTGGGCCATACCTTATGTGCACTGGAATCTTCCACCGGTTCCGTCGTAGGGTTGGTGACAGGCTGGTCCCTGGCTGTTCTGGCCTTCGAGAGATACGTGGTGATCTGTAAA…
SWS1	Lucania_goodei|SWS1	Lucania goodei	AY296735.1	22178363		ATGGGGAAACATTTTCACCTGTACGAGAACATCTCCAAAGTGGACCCCTTCGAGGGGCCCCAGTATTACCTGGCCCCGTCTTGGGCATTTCACCTGCAGGCCCTTTTCATGGGCTTCGTCTTCTTCACAGGGACACCGTTAAACTTTCTGGTCCTCCTGGCCACAGCCAAGTACAAGAAGCTGAGAGCTCCTCTCAACTACATCTTGGTCAACATCTCCTTCGCTGGCTTCATCTTCGTCACCTTCTCGGTCAGCCAGGTGTTCGTCTCCAGCGCCAGGGGCTACTACTTCCTGGGTTACACCTTGTGTGCCTTGGAAGCGGCCATGGGCGCCGTAGCAGGCCTGGTGACGTCCTGGTCGCTGGCGGTGCTTTCCTTTGAGAGGTACCTGGTCATCTGC…
SWS1	Melanochromis_vermivorus|SWS1	Melanochromis vermivorus	DQ088643.1	22178363		GGAAAACACTTCCACCTGTACGAGAACATCTCCAAAATCAGTCCCTTTGAGGGGCCCCAGTATTACCTGGCCCCTGTCTGGGCCTTTTACCTGCAGGCCGCCTTTATGGGTTTTGTTTTTTTTGCTGGCACTCCTTTAAACTTCATTGTTCTCGTGGCGACGATGAAGTACAAGAAGCTCAGAGTCCCACTCAACTTCATTCTTGTCAACATCTCCTTCTCCGGCTTCATCTTCGTCACCTTCTCTGTCAGTCAGGTGTTCTTAGCCTCCATGCGAGGTTACTACTTCCTGGGTCACACGCTGTGTGCTCTGGAGAGTGCTGTGGGCTCCGTGGCAGGTCTGGTGACCGCCTGGTCTTTGGCGGTGCTTTCCTTTGAGAGGTACCTGGTCATTTGTAAA…
SWS1	Neoceratodus_forsteri|SWS1	Neoceratodus forsteri	EF526298.1	22178363		ATGTCAGGGGAAGAAGAGTTTTACCTTTTTAAGAACATTTCCTCGGTGGGGCCCTGGGATGGGCCACAGTACCACATTGCTCCGAAATGGGCATTCTTCCTGCAGGCTGCTTTCATGGGTTTTGTGCTGTTTGTAGGCACGCCTCTCAATGCTATTGTCCTGTTCGTGACAATCAAGTACAAGAAACTTCAGCAGCCGCTGAACTACATCTTGGTGAACATATCACTGGCAGGTTTCATTTTCTGCTTCTTTGGAGTCTTTGCAGTGTTCATTGCCAGTTGTCAAGGTTACTTCATCTTTGGGAAGACCGTCTGTGCATTGGAAGGCTTCACAGGTTCAGTTGCAGGGCTGGTAACAGGCTGGTCTCTCGCCATCCTGGCCTTTGAGCGGTACCTTGTG…
SWS1	Notothenia_angustata|SWS1	Notothenia angustata	AY927654.1	22178363		ATGGGGAAGGACTTCCACCTTTACGAGAATGTCTCGAACATCAGTCCCTTCGAAGGCCCTCAGTATCACCTGGCCCCCCGCTGGGCCTTCCACCTGCAGACCATCTTCATGGGCTTTGTCTTCTTTGTAGGGACGCCTCTCAACGTACTCGTGCTCTTCGTCACGCTGAAGCACAAGAAGCTGAGGGTTCCTCTGAACTACATCCTGGTGAACGTGTCGTTCGCGGGCTTCATCTTCACCACCTTCTCCGTCAGCCAGGTGTTCATCTGCAGCGCCAGAGGCTATTACTTCCTGGGACTCACCTTGTGCAAGCTGGAGGCTGCCATGGGCGCCATCGCAGGGCTGGTGACGTCCTGGTCTCTGGCAGTCTTGTCTCTGGAGAGGTATTTTGTGATCTGC…
SWS1	Oncorhynchus_gorbuscha|SWS1	Oncorhynchus gorbuscha	AY214153.1	22178363		ATGGGAAAGGACTTCCATCTGTACGAGAACATCTCTAAGGTCAGCCCATTTGAGGGGCCACAGTATCACCTGGCCCCAAAATGGGCTTTCTACCTACAGACTGCTTTCATGGGCTTTGTGTTCTTTGCTGGAACACCCCTAAACTTTATCATTCTCCTGGTGACAGTGAAGTACAAGAAGCTGAGACAACCGCTGAACTACATCCTGGTCGACGTCTCGCTAGCAGGCTTCATCTTTGTGACGTTTTCTGTGAGTCAAGTGTTCGTTTCCAGCGCGAGAGGATACTACTTCCTGGGTTACACCTTGTGTGCAATGGAAGCGTGCATGGGTTCAATAGCAGGGTTGGTGTCAGCTTGGTCCCTGGCTGTCCTTGCCTTTGAGAGATATGTGGTCATCTGC…
SWS1	Oncorhynchus_keta|SWS1	Oncorhynchus keta	AY214143.1	22178363		ATGGGAAAGGACTTCCATCTGTACGAGAACATCTCTAAGGTCAGCCCATTTGAGGGGCCACAGTATCACCTGGCCCCAATATGGGCTTTCTACCTACAGACTGCTTTCATGGGCTTTGTGTTCTTTGCTGGAACACCTCTAAACTTTATCATTCTCGTGGTGACAGTGAAGTACAAGAAGCTGAGACAACCGCTGAACTACATCCTGGTCAACGTCTCGTTAGCAGGTTTCATCTTTGTGACGTTTTCTGTGAGTCAAGTGTTTGTTTCTAGCGCGAGAGGATACTACTTCCTGGGTTACACCTTGTGTGCAATGGAAGCTTGCATGGGTTCAATAGCAGGGTTGGTGTCAGCTTGGTCCCTGGCTGTCCTTGCCTTTGAGAGATATGTGGTCATCTGC…
SWS1	Oncorhynchus_kisutch|SWS1	Oncorhynchus kisutch	AY214148.1	22178363		ATGGGAAAGAACTTCCATCTATACGAGAACATCTCTAAGGTCAGCCCATTTGAGGGGCCACAGTATCACCTGGCCCCAATATGGGCTTTCTACCTACAGACTGCTTTCATGGGCTTTGTGTTCTTTGCTGGAACACCCCTAAACTTGATCATTCTCGTGGTGACAGTGAAGTACAAGAAGCTGAGACAACCGCTGAACTACATCCTGGTCAATGTCTCGTTAGCAGGTTTTATCTTTGTGACTTTCTCTGTGAGTCAAGTGTTCGTTTCTAGTGCGGGAGGATACTACTTCCTGGGTTACACCTTGTGTGCAATGGAAGCTTGCATGGGTTCAATAGCAGGGTTGGTGTCAGCTTGGTCTCTGGCTGTCCTTGCCTTTGAGAGATACGTGGTCATCTGC…
SWS1	Oncorhynchus_nerka|SWS1	Oncorhynchus nerka	AY214158.1	22178363		ATGGGAAAGGACTTCCATCTGTACGAGAACATCTCTAAGGTCAGCCCATTTGAGGGGCCACAGTATCACCTGGCCCCAATATGGGCTTTCTACCTACAGACTGCTTTCATGGGCTTTGTGTTCTTTGCTGGAACACCCCTAAACTTTATCATTCTCGTGGTGACAGTGAAGTACAAGAAGCTGAGACAACCGCTGAACTACATCCTGGTCAACGTCTCGTTAGCAGGCTTCATCTTTGTGACGTTTTCTGTGAGTCAAGTGTTTGTTTCTAGCGCGAGAGGATACTACTTCCTGGGTTACACCTTGTGTGCAATGGAAGCTTGCATGGGTTCAATAGCAGGGTTGGTGTCAGCTTGGTCCCTGGCTGTCCTTGCCTTTGAGAGATATCTGGTCATCTGC…
SWS1	Oncorhynchus_tshawytscha|SWS1	Oncorhynchus tshawytscha	AY214138.1	22178363		ATGGGAAAGGACTTCCATCTGTACGAGAACATCTCTAAGGTCAGCCCATTTGGGGGGCCACAGTATCACCTGGCCCCAATATGGGCTTTCTACCTACAGACTGCTTTCATGGGCTTTGTGTTCTTTGCTGGAACACCTCTAAACTTTATCATTCTCGTGGAGACAGTGAAGTACAAGAAGCTGAGACAACCGCTGAACTACATCCTGGTCAACGTCTCGTTAGCAGGTTTCATCTTTGTGACGTTTTCTGTGAGTCAAGTGTTTGTTTCTAGCGCGAGAGGATACTACTTCCTGGGTTACACCTTGTGTGCAATGGAAGCTTGCATGGGTTCAATAGCAGGGTTGGTGTCAGCTTGGTCCCTGGCTGTCCTTGCCTTTGAGAGATATGTGGTCATCTGC…
SWS1	Opsariichthys_pachycephalus|SWS1	Opsariichthys pachycephalus (Zacco pachycephalus)	EU410468.1	22178363		ATGGACGCGTGGGCCGTTCAGTTCGGGAACCTTTCCAAAGTCAGCCCCTTCGAGGGCCCACAGTACCACTTGGCCCCCAAGTGGGCTTTCTACCTACAGGCAGCTTTCATGGGCTTCGTATTTTTCGTGGGCACCCCTCTGAACGCCGTCGTCCTCTTCGTTACAATGAAGTACAAGAAGCTCCGACAGCCTCTCAACTACATCCTGGTGAACATCTCTCTAGCAGGCTTCATTTTCGACACATTCTCCGTGAGCCAAGTATTCGTCTCTGCTCTAAGAGGTTATTACTTCCTCAGCCCGACGTTATGTGCAATGGAAGCGGCAATGGGAGCGATTGCTGGCCTCGTGACGGGATGGTCCCTTGCTGTTCTGGCTTTTGAGAGATACGTGGTCATCTGC…
SWS1	Pagetopsis_macropterus|SWS1	Pagetopsis macropterus	AY927655.1	22178363		ATGGGGAAGGACTTCCACCTTTACGAGAATGTCTCGAACATCAGTCCCTTCGAAGGCCCTCAGTATCACCTGGCCCCCCGCTGGGCCTTCCACCTGCAGACCATCTTCATGGGCTTTGTCTTCTTTGCCGGGACGCCTCTCAACTTACTCGTGCTCTTCGTCACGCTGAAGCACAAGAAGCTGAGGGTTCCTCTGAACTACATCCTGGTGAACGTGTCGTTCGCGGGCTTCATCTTCGCCAGCTTCTCCGTCAGCCAGGTGTTCATCTGCAGCACCAGAGGCTACTTCTTCCTGGGACTCACCATGTGCACCCTGGAGTCCGCCATGGGCTCCATCGCAGGGCTGGTGACGTCCTGGTCTCTGGCCGTCTTGTCTCTGGAGAGGTACTTTGTGATCTGC…
SWS1	Pagothenia_borchgrevinki|SWS1	Pagothenia borchgrevinki	AY927653.1	22178363		ATGGGGAAGCACTTCCACCTTTACGAGAATGTCTCGAACATCAGTCCCTTCGAAGGCCCTCAGTATCACCTGGCCCCCCTCTGGGCCTTCCACCTGCAGACCGTCTTCATGGGCCTGGTCTTCCTTGCCGGGACGCCTCTCAATTTACTCGTGCTCTTCGTCACGCTGAAGCACAAGAAGCTGAGGGTTCCTCTGAACTACATCCTGGTGAACGTGTCGGCCGCGGGCTTCATCTTCGTCACCTTCTCCGTCAGCCAGGTGTTCATCTCCAGCACCAGAGGCTATTTCTTCCTGGGACACACCATGTGCAGCATGGAGTCCGCCATGGGCTCCATCGCAGGGCTGGTGACTGCCTGGTCTCTGGCAGTCTTGTCTCTGGAGAGGTATTTTGTGATCTGT…
SWS1	Plecoglossus_altivelis|SWS1-1	Plecoglossus altivelis	AB098705.1	22178363		ATGGGGAAGGTTTTCTATTTGTATGAGAACATCTCCAAGATCAGCCCCTTCGAGGGGCCACAGTACCACTTGGCACCTTTGTGGGCTTTCTATCTGCAAGCTGCCTTCATGGGCACTGTCTTCTTTGTTGGAACGCCTCTAAACTTTGTTGTTCTACTGGTGACAGTGAAATACAAGAAACTGAGACAGCCCTTGAACTACATCTTGGTCAATATTTCGTTTGCTGGCTTCTTAGCTTTGATATTCTCAGTGTTTCAAGTGTTCCTTGCCAGTACAAGAGGATTTTTTTTCATGGGCCACATGGCCTGTTCTATAGAAACCTGGATAGGATCGGTAGCAGGATTGGTGACAGGATGGTCGCTGGCTGTCCTTGCCTTTGAGAGATATGTGGTCATCTGC…
SWS1	Plecoglossus_altivelis|SWS1-2	Plecoglossus altivelis	AB098706.1	22178363		ATGGGGAAGCAGTTCCACTTGTATGAGAATGTCTCCAAGATCGGTCCCTTTGAGGGACCCCAGTACTACCTGGCGCCGGTGTGGGTTTTCTATCTGCAGGCTGCCTTCATGGGCTTCGTGTTCTTTGTTGGAACACCTTTAAACTTTGTTATTCTTATGGTGACAATAAAATACAAGAAACTAAGGCAACCTCTGAATTACATTCTGGTCAACATCTCGGTAGGAGGCTTCATTTTTGCAGTGTTTTCTGTAAGTCAAGTGTTTGTAGCAAGTCTACGAGGATACTATTTCCTGGGATATACATTATGTGCAATGGAAGCATGTATGGGATCAATAGCAGGGTTGGTGACAGGTTGGTCGCTGGCTGTCCTTGCCTTTGAGAGATATGTGGTCATCTGC…
SWS1	Pseudotropheus acei|SWS1	Pseudotropheus acei	DQ088642.1	22178363		GGAAAACACTTCCACCTGTACGAGAACATCTCCAAAGTCAGTCCCTTTGAGGGGCCCCAGTATTACCTGGCCCCTGTCTGGGCCTTTTACCTGCAGGCCGCCTTTATGGGTTTTGTTTTTTTTGCTGGCACTCCTTTAAACTTCATTGTTCTCGTGGCGACGATGAAGTACAAGAAGCTCAGAGTCCCACTCAACTTCATTCTTGTCAACATCTCCTTCTCCAGCTTCATCTTCGTCACCTTCTCTGTCAGTCAGGTGTTCTTAGCCTCCATGCGAGGTTACTACTTCCTGGGTCACACGCTGTGTGCTCTGGAGGCTGCTGTGGGCTCCGTGGCAGGTCTGGTGACCGCCTGGTCTTTGGCGCTGCTTTCCTTTGAGAGGTACCTGGTCATTTGTAAA…
SWS1	Pundamilia_pundamilia|SWS1	Pundamilia pundamilia	AY673729.1	22178363		GGAAAACACTTCCACCTGTACGAGAACATCTCCAAAGTCAGTCCCTTTGAGGGGCCCCAGTATTACCTGGCCCCTGTCTGGGCCTTTTACCTGCAGGCCGCCTTTATGGGTTTTGTTTTTTTTGCTGGCACTCCTTTAAACTTCATTGTTCTCGTGGCGACGATGAAGTACAAGAAGCTCAGAGTCCCACTCAACTTCATTCTTGTCAACATCTCCTTCTCCGGCTTCATCTTCGTCACCTTCTCTGTCAGTCAGGTGTTCTTAGCCTCCATGCGAGGTTACTACTTCCTGGGTCACACGCTGTGTGCTCTGGAGGCTGCTGTGGGCTCCGTGGCAGGTCTGGTGACCGCCTGGTCTTTGGCGGTGCTTTCCTTTGAGAGGTACCTGGTCATTTGTAAA…
SWS1	Scophthalmus_maximus|SWS1	Scophthalmus maximus	AF385825.1	22178363		GGGAAACACTTCCACCTGTATGAGAACATTTCTAACGTGAGCCCCTTCGATGGGCCCCAGTATTACCTGGCCCCTCAATGGGCCTTTCACCTGCAAACCCTCTTTATGGGCTTTGTCCTGTTTGTTGGAACTCCTTTAAACTTTATCGTTCTGTTCGTGACGCTCAAGTACAAGAAGCTGCGAGTCCCTCTCAACTACATCCTCGTCAACATCTCCTTCGCAGGATTCATCTTCGTTGTCTTCTCGGTCAGCCAGGTGTTTGTCTCGTCCATGTGGGGTTACTACTTCCTGGGTTCCACCATGTGTGCACTGGAGGCTGCCATGGGGTCAATAGCAGGTCTGGTGACTTCCTGGTCGTTGGCCGTCCTGTCTTTTGAACGATACCTGGTCATCTGTAAA…
SWS1	Stenobrachius_leucopsarus|SWS1	Stenobrachius leucopsarus	FJ443127.1	22178363		ATGGGGAAGCACTTTCATCTGTACGAGAACGTCTCCAAAGTGAGTCCCTTCGAGGGACCACAGTATTACCTGGCTCCACACTGGGTCTTCTACCTGCAGACTGCCTTCATGGGCTTTGTCTTCTTCGCTGGAACGCCCTTGAATTTCATCGTCCTTTTTGTGACAATGAAATACAAGAAGTTGAGGGTGCCACTGAACTATATCCTGGTCAACATTTCACTTGCAGGCTTCATCTTTGTGACTTTCTCTGTGAGCCAAGTGTTCGTCTCTACTACCAAAGGCTATTTCTTCTTGGGCCACACAATGTGTGCTCTTGAGTCTTGCATGGGTTCTATAGCAGGTTTGGTGACAGCATGGTCCCTGGCAGTCCTCTCCTTGGAGAGGTACCTTGTCATCTGC…
SWS1	Tramitichromis_intermedius|SWS1	Tramitichromis intermedius	DQ088644.1	22178363		GGAAAACACTTCCACCTGTACGAGAACATCTCCAAAATCAGTCCCTTTGAGGGGCCCCAGTATTACCTGGCCCCTGTCTGGGCCTTTTACCTGCAGGCCGCCTTTATGGGTTTTGTTTTTTTTGCTGGCACTCCTTTAAACTTCATTGTTCTCGTGGCGACGATGAAGTACAAGAAGCTCAGAGTCCCACTCAACTTCATTCTTGTCAACATCTCCTTCTCCGGCTTCATCTTCGTCACCTTCTCTGTCAGTCAGGTGTTCTTAGCCTCCATGCGAGGTTACTACTTCCTGGGTCACACGCTGTGTGCTCTGGAGAGTGCTGTGGGCTCCGTGGCAGGTCTGGTGACCGCCTGGTCTTTGGCGGTGCTTTCCTTTGAGAGGTACCTGGTCATTTGTAAA…
SWS1	Trematomus_loennbergii|SWS1	Trematomus loennbergii	AY927652.1	22178363		ATGGGGAAGGACTTCCACCTTTACGAGAATGTCTCGAACATCAGTCCCTTCGAAGGCCCTCAGTATCACCTGGCCCCCCTCTGGGCCTTCCACCTGCAGACCGTCTTCATGGGCCTGGTCTTCCTTGCCGGGACGCCTCTCAACTTACTCGTGCTCTTCGTCACGCTGAAGCACAAGAAGCTGAGGGTTCCTCTGAACTACATCCTGGTGAACGTGTCGGCCGCGGGCTTCATCTTCGTCACCTTCTCCGTCAGCCAGGTGTTCATCTCCAGCACCAGAGGCTATTACTTCCTGGGACACACCATGTGCAGCCTGGAGGCCGCCATGGGCTCCATCGCAGGGCTGGTGACGGCCTGGTCTCTGGCAGTCTTGTCTCTGGAGAGGTATTTTGTGATCTGT…
SWS1	Xiphophorus_birchmanni|SWS1	Xiphophorus birchmanni	EU825689.1	22178363		CGGCGTGGACCTTTCACCTGCATGCACTCTTCATGGGCTTCGTGTTCTTTGCAGGAACGCCGCTGAACCTGCTGGTCCTCCTGGCCACGGCCAATTACAAGAAGCTCCGAGCTCCTCTCAACTACATCCTGGTCAACATCTCCTTCGCTGGCTTCTTCTTTGTCACCTTCTCCGTCAGCCAGGTGTTCGTGGCCAGTCTGAGGGGCTACTACTTCCTGGGCTACACCTTGTGTGCATTGGAAGCGGCCATGGGCGCCGTGGCAGGTCTGGTGACGTCCTGGTCGCTCGCCGTGCTCTCCTTCGAGAGGTATCTGGTGATCTGTAAGCCGTTCGGAGCCTTCAAGTTCGGCAGCACCCACGCCGCCGCCGCCGTGGTCTTCACCTGGTGCATGGGGGTGG…
SWS1	Xiphophorus_malinche|SWS1	Xiphophorus malinche	EU825684.1	22178363		CGGCGTGGACCTTTCACCTGCAGGCACTCTTCATGGGCTTCGTGTTCTTTGCAGGAACGCCGCTGAACCTGCTGGTCCTCCTGGCCACGGCCAAGTACAAGAAGCTCCGAGCTCCTCTCAACTACATCCTGGTCAACATCTCCTTCGCTGGCTTCTTCTTTGTCACCTTCTCCGTCAGCCAGGTGTTCGTGGCCAGTCTGAGGGGCTACTACTTCCTGGGCTACACCTTGTGTGCATTGGAAGCGGCCATGGGCGCCGTGGCAGGTCTGGTGACGTCCTGGTCGCTCGCCGTGCTCTCCTTCGAGAGGTATCTGGTGATCTGTAAGCCGTTCGGAGCCTTCAAGTTCGGCAGCACCCACGCCGCCGCCGCCGTGGTCTTCACCTGGTGCATGGGGGTGG…
SWS2	Acanthopagrus_butcheri|SWS2A_alpha	Acanthopagrus butcheri	DQ354581.1	25548152		TCACCTCAACTACATCCTGGTGAACTTGGCTGTGGCGAACCTTCTTGTGTCCTGTGTGGGCTCCTTCACTGCCTGCTGCTCCTTCGCAAACAGATACTTCATCTTTGGACCCCATATGTGCAAGATTGAGGGTTTCATGGCAACACTTGGCGGTATGGTCAGTCTGTGGTCTCTAGCTGTGGTAGCTTTTGAAAGATGGTTGGTCATCTGCAAGCCACTCGGTAACTTTGTGTTCAAGCCCGACCACGCTATAGCTTGCTGTGTGTTCACCTGGGTTTTTGCACTGATTGCCTCAGTTCCTCCATTGTTCGGATGGAGCAGGTACATCCCTGAAGGCCTGCAGTGCTCCTGTGGTCCCGACTGGTACACCACAAACAACAAATACAACAATGAATCCTA…
SWS2	Acanthopagrus_butcheri|SWS2B	Acanthopagrus butcheri	DQ354580.1	25548152		CCACCTCAACTACATCCTGGTGAACTTGGCCATAGCGAACCTCCTCGTCTCCACTGTGGGCTCCTTCACCTGCTTCTACTGCTTTGCCTTCAGATACATGATTCTCGGTCCACTTGGGTGCAAGATTGAGGGATTTACAGCAACTATTGGTGGTATGGTCAGCCTGTGGTCTCTTGCTGTGGTAGCATTTGAGAGGTGGCTCGTGGTCTGCAAGCCACTCGGGAACTTTGTCTTCAGGCCGATCCATGCTATCGCTTGCTGTGCAATGACTTGGGTCTTTGCTTTGTGTGCTGCCGTTCCCCCTCTGGTTGGATGGAGTAGGTATATCCCAGAGGGCATGCAGTGCTCCTGTGGGCCGGACTGGTACACAACTGACAACAAGTTTAACAATGAGACCTA…
SWS2	Acanthurus_triostegus|SWS2A_alpha	Acanthurus triostegus	AJD38891.1	25548152		ATGAGGGCAAATCGAGGCATGGAGCTCCCAGAGGACTTCTGGATACCTATTGCTCTGGACACCAACAACATCACATCAATGAGTCCATTCCTGGTTCCTCAGGACCACCTGGGGAGCACAGTAACCTTCTACTCTATGGCAGGATTCATGTTCTTCATATTCGTGGCTGGCACAGCTATTAACACCCTCACCATAGCATGTACCATCCAATACAAGAAGCTCCGTTCCCACCTCAACTTCATCCTGGTGAACTTGGCTATAGCAAACCTTCTTGTGTCATGTGTGGGCTCCTTCACTGCCTGCTGCTCTTTTGCATCCAGATACTTCATCTTCGGAGCGCTAGCATGCAAGGTTGAAGGCTTTATGGCTACACTTGGTGGTATGGTCAGCCTGTGGTCT…
SWS2	Acanthurus_triostegus|SWS2B	Acanthurus triostegus	AJD38890.1	25548152		ATGAGGGGAACTCGTCAATTAGACTTTCCAGATGACTTCTGGATTCCTATTCCTCTGGACACCAACAACATTACCTCTCTCAGCCCGTACCTGGTTCCCCAGGATCACCTGGGGAGCAAAGCGCTCTTTTATTCAATGTCAGCTTTTATGTTCTTTCTATTTGTGGCAGGCACCATCATTAATACCCTCACTGTCGCATGTACTATTCAGTACAAGAAACTGCGGTCTCATCTCAACTACATCCTGGTGAACTTGGCAGTGGCAAACCTCCTTGTTGCCTCTGTGGGCTCCTTCACCTGCTTCTACTGCTTCGCCTTCAGATACATGATTCTTGGTCCACTGGGGTGCAAGATTGAAGGATTCACAGCCACTGTTGGCGGTATGGTAAGCCTGTGGTCT…
SWS2	Anabas_testudineus|SWS2A_alpha	Anabas testudineus	AJD38805.1	25548152		ATGAGGGCAAATCGTGACATGGAGCTGCCAGAGCACTTCTGGATACCTGTCACTCTGGACACCCACAACATCACATCCCTCAGTCCATTCTTGGTTCCTCAAGATCACTTGGGGGGTTCGGGCACGTTCTACGCCATGGCAGGATTCATGTTCTTTATATTTGTGGTTGGAACTGGCATCAATGCCCTCACCGTTGCATGCACCATCAAGTACAAGAAGCTCCGATCCCACCTCAACTACATCCTGGTCAACTTGGCCATTGCCAACCTTCTTGTGTCCTGTGTCGGCTCCTTCACTGCCTTCTGCTCCTTTGCATCAAAATATTTCATCTTTGGACCTCTAGCATGCAAAATTGAAGGTTTTCTGGCAACACTCGGTGGTATGGTGAGCCTCTGGTCT…
SWS2	Anabas_testudineus|SWS2B	Anabas testudineus	AJD38804.1	25548152		ATGAGGGGAAATCGGCACTTCGAGTTCCCAGATGACTTCTGGATCCCCATCCCTCTGGACACCAACAACATCACATCTCTCAGCCCGTATCTGGTTCCACAGGATCATCTAGGGAACCCATGGATCTTCTATTCTATGTCAGCATTTATGTTCTTCTTGTTTGTGGCAGGAACAATCATCAATACGCTCACTGTTGCATGTACTGTTCAATATAAGAAGCTCCGGTCTCATCTGAACTACATTCTGGTGAACCTGGCTGTGGCAAACCTCCTTGTCTCCACCGTGGGCTCCTTCACCTGCTTCTACTGCTTCGCCTTCAGATACATGATTCTTGGTCCACTCGGGTGCAAGATTGAAGGATTTACAGCGGCTGTTGGTGGTATGGTGAGCCTCTGGTCT…
SWS2	Anableps_anableps|SWS2A_alpha	Anableps anableps	FJ711152.1	25548152		ATGGCTGGATTCACATTCTTTCTTTTTGTGATTGGCACTTCCATTAACATCCTCACCATTGCTTGCACCGTGCGATACAAGAAGCTTCGCTCCCATCTCAACTACATCCTGGTGAACTTGGCCGTGGCAAACCTTCTGGTGTCTGTGGTTGGTTCTTTCACTGCCTGCTGCTCCTTTACATTCAGATATTTCATCTTTGGACCACTAGCATGCAAGATTGAAGGTTTCGTTGCAACTCTAGGGGGTATGGTAAGCCTGTGGTCTCTGGCTGTGATAGCTTTTGAAAGATGGCTGGTCATTTGCAAACCTCTTGGTAATATTGCTTTTAAGCCTGAACATGCAACAGCTTGCTGTGTATTCACCTGGATTTTTGCACTGATGGCCTCAGTTCCACCCTTG…
SWS2	Anableps_anableps|SWS2B	Anableps anableps	HM627004.1	25548152		CAGGACCATTTAGGGAGCCTGGGGCTTTTTTATTCAATGTCAGCGTTAATGTTCGTCTTGTTTGTGGCTGGTACGGCTATCAATATCCTCACAATCGCATGTACTATTCAATACAAGAAGCTCCGCTCTCATCTGAACTACATCCTGGTCAACATGGCTGTGGCAAACCTCATCGTCTCGTCCGTGGGCTCTTTTACCTGCTTCTACTGTTTTGCCTTCAGATACATGGCTCTTGGTCCACTCGGCTGCAAGATTGAAGGATTTACTGCTTCTCTTGGTGGCATGGTGAGCCTTTGGTCTCTGGCTGTGATTGCATTTGAAAGATGGTTGGTTATCTGCAAGCCACTAGGGAACTTTGCCTTCAAGTCAGAGCATGCTTTGTTCTTCTGTGCACTTACC…
SWS2	Batrachocottus_nikolskii|SWS2A_beta	Batrachocottus nikolskii	AJ430474.1	25548152		ATGAAGCACGGTCGTGTCACGGAGCTACCGGAGGATTTCTATATCCCCGTCACCCTGGATACGGACAACATCACGTCTCTCAGCCCCTTCCTGGTTCCCCAGGACCATCTAGCAAGCTCAGGCATCTTCTATGTGCTGGCTGTATTCATGCTTTTTATATTTATTGTGGGCACTTTCATCAATGCTCTAACGGTTGCATGCACCGTCCAAAACAAGAAGCTCCGATCCCACCTCAACTACATCCTGGTGAACTTGGCCCTGTCAAACCTACTTGTGTCCGGCGTGGGCTCCTTCACTGCCTTCTGCAGCTTTGCAAACAAATATTTCATCCTCGGACCACTAGCATGCAAGATAGAAGGTTTTTTAGCAGCACTTGGGCCTATGGTAAGCCTGTGGTCT…
SWS2	Beryx_splendens|SWS2A	Beryx splendens	AJD38822.1	25548152		ATGAGGCCAAATAATGCTTTGGAGTTCCCAGATGACCTCTGGATTACTGTCCCTCTGGACACCAACAACATCACGTCGTTCAGCCCTTTCTTGGTTCCCCAGGACCTCTTGGCGGCCACAGGCATCTTCTATGCAATGTCAGCATTCATGTTCTTCCTATTTGCGTTCGACACGGGCATCAATGTCCTCACCATCGCATTTACTGTCCAATATAAGAAGCTCCGGTCCCACCTCAACTACATCCTGGTGAACTTGGCCATGGCAAACCATCTTGTCTCCTCTGTGGGTTCCTTCACTGCCCTCTGCTCCTTCGCCGTTAGATACTTTATCTTTGGACCACTAGGAAGCAAGATTGAGGGATTTTTGGCTACCATTGGCGGTATGGTAAGCCTATGGTCT…
SWS2	Beryx_splendens|SWS2B	Beryx splendens	AJD38821.1	25548152		ATGAGGGCAAATCGACCTGTGGAGTTCCCAGATGACTTCTGGATTCCCATCCCTCTGGAGACCAACAACATCACCTCACTCAGCCCTTACTTGGTTCCCCAGGACCACCTAGGGAGCTTGGGGGTCTTTTATTCCATGTCAGCATTCATGTTCGTCCTGTTTGTGGTGGGCACGGGCGTCAATTCCCTCACCATCGCATGTACTATCCAATATAAGAAGCTGCGGTCCCACCTCAACTACATCCTGGTGAACTTGGCCGTGGCAAACCTTCTTGTCTCCACTGTGGGTTCCTTCACGTGCTTCTACTGCTTCGCCTTCAGATACATGATCCTGGGTCCAGTGGGGTGCAAGATTGAAGGATTTACAGCTACTATTGGTGGTATGGTAAGCCTATGGTCT…
SWS2	Brosme_brosme|SWS2A	Brosme brosme	AJD38857.1	25548152		ATGCGATCACAGTCTACTATGGAGCTTCCAGAGGACTTTTGGATTCCTGTCCAGCTGGATACCAACAACATTACATCGCTCAGCCCCTTCCTGGTCCCTCAGGACCACTTGGGGAGCATTGGCACCTTCTATGCAATGGCAGCATTCATGTTGTTCGTGTTCGTGGTCGGCACCGCCATCAACGTCCTCACAATCGCTTGTACCGTCCAGTACAAGAAGCTGCGCTCCCATCTCAACTACATCCTGGTGAACCTGGCCGTGGCCAACCTCCTGGTCTCTGTGGTTGGCTCCTTCACAGCGTTCTGCAGCTTCACTAACAGATACTTTATTTTTGGACCCCTGGCATGCAAAATTGAAGGATTCATGGTGACCCTTGCTGGTATGGTGAGCCTATGGTCC…
SWS2	Brosme_brosme|SWS2B	Brosme brosme	AJD38866.1	25548152		ATGAAGTCCAATTACGCCACAGAGCTCCCAGAGGACTTCTGGATCCCCATTCCCCTGGACACCAACAACATGACGGCGCTCAGCCCCTTCCTGGTTCCCCAGGACCACCTGGGGAGCACGGGCATCTTCTACTGCATGTCAGCCTTCATGTTCTTCCTGTTTGTGACGGGCACCAGCATCAACGTGCTCACCATCGCGTGCACCATCCAGTACAAGAAGCTGCGCACGCACCTCAACTACATCCTGGTGAATCTGGCCGTGGCCAACCTCCTCGTCTCCGCCATCGGTTCCTTCACCTGCTTCTTGTGCTTCGCCTTCAAATACATGGTGCTGGGTCCGCTGGCCTGCAAGATCGAAGGGTTCACCGCTACTCTGGGGGGCATGGTTAGCCTGTGGTCC…
SWS2	Brotula_barbata|SWS2B	Brotula barbata	AJD38794.1	25548152		ATGAGGTCAAATCGTCTTATGGAGTTCCCAGACGACTTTTGGATTCCCATCCCTCTGGACACCAACAACATCACCTCGCTCAGTCCTTACTTGGTTCCTCAGGACCATCTGGGGAGCCCGGGCATCTTTTATTCGATGTCAGCACTGATGTTCTTTTTATTTGTGGCAGGCACAGCCATCAATACGCTCACTGTGGCTTGCACTGTGCAATACAAGAAGCTCCGATCCCATCTGAACTACATACTGGTGAACTTGGCTGTGGCAAACCTTCTCGTTTCCTCTGTGGGCTCCCTCACCTGCTTCATCTGCTTTGCCTTCAAATACATGATTCTAGGTCCGCTGGGATGCAAAATCGAGGGATTTACGGCTACTCTTGGCGGTATGGTGAGCCTGTGGTCT…
SWS2	Candidia_barbatus|SWS2	Candidia barbatus	EU410459.1	22178363		ATGAAGGCAGTACCCGAGTTTCAGGAAGACTTCTACATCCCCATACCTTTAGATACCAACAACATCTCAGCTTACAGCCCTTTCACGGTCCCCCAGGACCACCTGGGTCACCATGGCGTGTTCATTGCCATGGCTGCCTTCATGTTCTTCCTTTTCGTCGCAGGGACTGCAATCAACGTCCTTACCATTGTTTGCACAATTCAATTCAAGAAACTCAGATCTCACCTTAACTATATTCTTGTGAACCTTGCCGTTGCAAACCTGTGGGTGTCTGTTTTTGGTTCTTCGATAGCATTCTACTGCTTCTGGAAGAGGTACTTTATCCTCGGGGTGACAGCATGTAAAATTGAGGGCTTCACTTCAACAATTGGAGGAATGGTGAGTTTGTGGTCTCTTGCT…
SWS2	Carapus_acus|SWS2B	Carapus acus	AJD38800.1	25548152		ATGAGGTCAAGTCGTCCTATGGAGTTCCCTGAAGACTTTTGGATTCCTATTCATCTGGACACCAATAACCTAACAGCCTTCAGTCCTTTCTTGGTTCCTCAGGACCACCTTGGGAGTCCAGGGTTGTTTTATTCCATGTCAGCATTTATGTTCTTATTATTTGTGTTAGGTACAGGGATCAATGTGCTCACCATCGCCTGCACTATTCAATATAAGAAACTGCGCTCCCACCTGAACTACATCTTGGTGAACCTGGCTGTGGCAAACCTCCTTGTCTCTGCGGTGGGCTCGTCCACCTGCTTTGTCAGCTTTGCATCCAGATACATGTTTCTTGGTCCTCTTGCATGTAAAGTTGAGGGATTCGCGGCTACTCTTGGTGGTATGGTAAGCCTGTGGTCT…
SWS2	Carassius_auratus|SWS2	Carassius auratus	L11864.1	22178363		ATGAAGCAAGTACCAGAGTTTCACGAGGACTTCTACATCCCCATCCCTTTAGATATCAACAACCTCTCAGCCTACAGCCCTTTTTTGGTCCCCCAGGACCACCTGGGAAACCAAGGCATATTCATGGCCATGTCTGTCTTTATGTTCTTCATTTTCATCGGAGGGGCTTCAATCAACATCCTTACCATTCTTTGCACAATTCAATTCAAGAAACTCAGATCTCACCTTAACTATATTCTTGTGAACCTTTCCATTGCCAACCTGTTCGTGGCCATTTTTGGTTCCCCGTTATCATTCTACTCCTTCTTTAATAGGTACTTTATCTTTGGGGCTACAGCATGTAAAATAGAGGGCTTCCTTGCAACGCTCGGAGGAATGGTGGGTTTGTGGTCTCTTGCT…
SWS2	Cetomimus_sp._ZM-2015|SWS2B	Cetomimus sp. ZM-2015	AJD38803.1	25548152		ATGAGGGCAAGTCGTCCGATGGAGTACCCAGATGACTTCTGGCTTCCCATCACTTTGGACACCAACAACGTCACCGCACTCAGCCCGTACTTGGTTCCCCAGGACCACCTAGGGAGCGTAGGGCTCTTTTATGCCATGTCAGCATTCATGTTCTTCCTATTTGTGGTGGGCACGGGCATCAATGTCCTCACCATTGCATGTACTGTCCAATACAAGAAGCTCCGGTCCCACCTCAACTACATCCTGGTGAACATGGCCGTGGCGAACCTTCTCGTCTCCTCTGTGGGTTCCTTCACGTGCTTCTACTGCTTCGCCTTCAGATACATGATCTTGGGTCCAATCGGGTGCAAGATCGAAGGATTCACGGCTACTATTGGTGGTATGGTAAGCCTATGGTCT…
SWS2	Chatrabus_melanurus|AJD38776.1|SWS2A_alpha	Chatrabus melanurus	AJD38776.1	25548152		GCTGCAAAGGCCCAGGCTGAGTCTGTGTCCACCCAGAAGGCAGAACGAGAGGTGACCCGGATGGTGGTCATCATGGTTTTTGGTTTCCTGGTTTGCTGGCTGCCCTACGCCTCCTTTTCTCTTTGGATTGTCAACAACCGTGGGCAATCTTTTGACCTGAGAATGGTGACCATACCCTCCTGCTTCTCGAAGAGCTCCGCAGTCTACAACCCTATCATCTACATCCTCTTAAACAAACAGTTCCGTTCATGCATGTTGATGATGCTGGGGATGGGTGGAGGTGAAGAAGAATCGTCAACAGCACAATCAGTGACTGAAGTCTCCAAAGTTGGGCCCGCTTAG
SWS2	Chatrabus_melanurus|AJD38820.1|SWS2	Chatrabus melanurus	AJD38820.1	25548152		ATGAGGTCAACTCGTGGTACCGAGCTGCCAGAAGACTTCTGGATACCCATCGCTCTGGACACCAACAACATCACGGCACTCAGCCCTTTCCTGGTTCCTCAGGACCACCTGGGGAGCACGAGCACCTACTATGCCATGGCAGTGTTCATGTTCTTTGTGTTTATATTTGGCACCGGCATCAACGTTCTCACCATTGCATGTACTATCCAATATAAGAAGCTCCGCTCCCACCTCAACTACATTCTGGTCAACCTGGCTGTGGCCAACCTGATTGTGTCCTGCGTGGGCTCCTTCACCGCTTGCTGCTCCTTTGCAGCCAGGTATTTTGTTTTCGGAGCACTGGCATGCAAGATCGAAGGTTTCATGGCTACGCTTGGTGGTATGGTAAGCCTGTGGTCT…
SWS2	Choerodon_fasciatus|SWS2B	Choerodon fasciatus	AJD38901.1	25548152		ATGAGGGGACATCGTCAAACAGAGCTCCCAGAGGACTTCTGGATTCCTATCCCTCTGGAAACAAACAACATCACCGCACTGAGCCCGTTCCTGGTTCCCCAGGATCACTTAGGGGGTGCTGGTATTTTTTATGCCATGGCAGCGTTTATGTTCTTCCTATTTGTGGCTGGAACAGCCATTAATGCCCTCACTGTCGCATGTACTGTTCAATATAAGAAGCTCCGGTCTCATCTGAACTACATCCTGGTGAACTTGGCCATGTCAAACCTCCTCGTCACCTGTGTGGGGTCCTCAACCTGCTTCTTCTGCTTTTGCAACAGATACTTTATTGCTGGTCCAACTGCCTGCAAGATTGAAGGATTTGCAGCAACTCTGGGTGGTATGGTGAGTCTGTGGTCT…
SWS2	Coris_gaimard|SWS2B	Coris gaimard	AJD38897.1	25548152		ATGAGGGGCCATCGTCAAACGGAGCTCCCAGAAGACTTCTGGATTCCTATTCCTCTGGACACCAACAATATCACATCGCTAAGCCCATTCCTAGTTCCCCAGGATCACCTAGGGCATATCGGTGTCTTTTATGCCATGTCCGCTTTTATGTTTGTCCTGTTTGTTGCCGGAACAACCATTAATACACTCACTATTTTATGTACTATACAATATAAGAAGCTCCGGTCTCATCTGAACTACATCCTCGTGAACTTGGCCGTGTCAAACCTCATTGTCGCCTCTATTGGGTCGGCAACCTGCTTCTACTGCTTCATGAACAGATACATGGCTGTGGGTCCACTCGGATGCAAGATTGAAGGATTTGCAGCAACTCTGGGTGGTATGGTGAGTCTGTGGTCT…
SWS2	Cottocomephorus_inermis|SWS2A_beta	Cottocomephorus inermis	AJ430479.1	22178363		ATGAAGCACGGTCGTGTCATGGAGCTACCGGAGGATTTCTTTATCCCCATCACCCTGGATACGGACAACATCACGTCTCTCAGCCCCTTCCTGGTTCCCCAGGACCATCTAGCAAGCTCAGGCATCTTCTATCTACTGGCTGTATTCATGCTTTTTATATTTATTGTGGGCACTTTCATCAATGCTCTTACGGTTGCATGCACCGTCCAAAACAAGAAGCTCCGATCCCACCTGAACTACATCCTGGTGAACTTGGCCCTGTCAAACCTACTTGTGTCCGGCGTGGGCTCCTTCACTGCCTTCTGCAGCTTTGCAAACAGATATTTCATCCTCGGACCACTAGCATGCAAGATAGAAGGTTTTGTAGCAACACTTGGCGGTATGGTAAGCCTGTGGTCT…
SWS2	Cottus_gobio|SWS2A_beta	Cottus gobio	AJ430489.1	25548152		ATGAAGCACGGTCGTGTCACGGAGCTACCGGAGGATTTCTTTATCCCCGTCACCCTGGATACGGACAACATCACGGCTCTCAGCCCCTTCCTGGTTCCCCAGGACCATCTAGCAAGCTCAGGCATCTTCTATGTAATGGCTGTATTCATGCTTTTTATATTTATTGTGGGCACTTTCATCAATGCTCTTACGGTTGTATGCACCGTCCAAAACAAGAAGCTCCGATCCCACCTCAACTACATCCTGGTGAACTTGGCCCTGTCAAACCTTCTTGTGTCCGGCGTGGGCTCCTTCACTGCCTTCTGCTCCTTTGCAAAGAAATATTTCATCCTCGGACCACTAGCATGCAGGATAGAAGGTTTTTTAGCAACACTTGGCGGTATGGTAAGCCTGTGGTCT…
SWS2	Crenicichla_frenata|SWS2A_alpha	Crenicichla frenata	JN990734.1	25548152		CACAGGACCACTTGGGGGATTCACTCACCTTCTACTCCATGGCAGCATTCATGTTATTCATATTTATATTTGGCACTTTTATCAATGTCCTTACCATTGCTTGCACCATCCAATACAAGAAACTTCGATCCCACCTCAACTACATCCTGCTGAACCTGGCAGCAGCAAACCTCATTGTGTCCGTTGTGGGCTCCTTCACTGCCTGTTGCTCGTTTGCATTCAGATATTTCATCTTTGGTGCACTAGCATGCAAGATTGAAGGTTTTTTGGTAACGCTCGGTGGTATGGTAAGCCTGTGGTCCCTTGCTGTGGTAGCTTTTGAAAGATGGCTTGTGATCTGCAAGCCACTTGGTAACTTTGCTTTCAAACCCGACCATGCTCTAGTCTGCTGTGCATTCA…
SWS2	Crenicichla_frenata|SWS2B	Crenicichla frenata	JN990735.1	25548152		CTTCGTCTGTTTTGCCTTCAGATACATGTACTTTGGTCCAATTGGATGCAAGATTGAAGGATTTACAGCAACTATTGGTGGCATGGTTAGCCTGTGGTCTCTTGCTGTGATAGCATTTGAGAGATGGCTGGTTGTGTGCAAGCCACTTGGGAACTTTGCCTTCAGATCCAGCCATGCTCTGGCATGCTGTGCATTGACTTGGGTCTGTGCTATGAGCGCTGCAGTTCCTCCTCTGGTTGGATGGAGCAGGTATATCCCAGAAGGCATGCAATGTTCCTGCTCCCCAGATTGGTATACAACTGGCAACAAGTATAACAATGAAACCTTTGTGATTTACCTCTTCTGTTTCTGCTTTGCTGTCCCTTTCTGTACCATCATCTTCTGCTACTCACAGCTTCT…
SWS2	Ctenochaetus_strigosus|AJD38872.1|SWS2B	Ctenochaetus strigosus	AJD38872.1	25548152		AGCGGGAGGTGACCAGGATGGTGGTTGTCATGGTGCTGGGCTTCCTGGTGTGCTGGATGCCTTACGCCTCCTTTGCYCTTTGGACTATCAATAACCGTGGGGCACAGTTCGACCTGAGACTGGCAACCATACCATCCTGTCTGTCTAAAGCCTCCACCGTCTATAACCCTGTTATCTACATCCTCCTTAATAAACAGTTCCGCTCATGTATCAAAAAGATGCTGGGGATGAGTGACAGCGAAGATGATGAGTCATCAACAAGTCAGTCAGTCACTGAAGTCTCTAAAGTCGGACCTTCTTAG
SWS2	Ctenochaetus_strigosus|AJD38883.1|SWS2B	Ctenochaetus strigosus	AJD38883.1	25548152		ATGAGGGGAGCTCGTCAAATAGACTTTCCAGATGACTTCTGGATTCCTATTCCTCTGGACACCAACAACATTACCTCTCTCAGCCCGTACCTGGTTCCCCAGGATCACTTGGGGAGCAAAGCGCTCTTTTATTCAATGTCAGCTTTTATGTTCTTTCTATTTGTGGCAGGTACCATCATTAATACCCTCACTATTGCATGTACTATTCAGTACAAGAAACTGCGGTCTCATCTCAACTACATCCTGGTGAACTTGGCAGTGGCAAACCTCCTGGTTGCCTCTGTGGGCTCCTTCACCTGCTTCTACTGCTTTGCCTTCAGATA
SWS2	Ctenochaetus_strigosus|SWS2A_alpha	Ctenochaetus strigosus	AJD38881.1	25548152		ATGAGGGCAAATCGAGGCATGGAGCTCCCGGAAGACTTCTGGATACCTATTGCTCTGGACACCAACAACATCACAGCAATGAGTCCATTCCTGATCCCTCAGGACCACTTGGGGAGCACAGTAACCTTCTACTCCATGGCAGGATTCATGTTCTTCGTATTCGTGGCTGGCACAGGCATTAATACCCTCACCATAGCATGTACCATCCAATACAAGAAGCTCCGTTCCCACCTCAACTTCATCCTGGTGAACTTGGCTATAGCAAACCTTCTCGTGTCATGTGTGGGCTCCTTCACTGCCTGCTGCTCTTTTGCATCCAGATATTTCATCTTTGGAGCGCTAGCATGCAAGATTGAAGGCTTTATGGCTACGCTTGGTGGTATGGTCAGCCTGTGGTCT…
SWS2	Cynotilapia_afra|SWS2A_alpha	Cynotilapia afra	AY775079.1	25548152		ATGAAGGGTAAACGTGATATGGAGCTGCCAGAAGACTTCTGGATACCCGTCAGCCTGGACACAAACAACATCACGTCACTTAGCCCTTTTCTGGTTCCACAGGACCACTTGGGGGATACTGCCACCTTTTACGCCATGGCAGTTTTCATGTTATTCATATTTATTTTTGGCACTTTCATCAACGCCCTTACCATTGCATGCACCATCCAATACAAGAAACTTCGATCCCACCTCAACTACATCCTGTTGAACTTGGCAGCAGCAAACCTTCTTGTGTCCACTGTGGGCTCCTTCACTGCCTGCTGCACTTTTTCATTCAGATATTTCATCTTTGGTGCGCTAGCATGCAAGATCGAAGGTTTCATGGTAACACTCGGTGGTATGGTAAGCCTGTGGTCC…
SWS2	Cynotilapia_afra|SWS2B	Cynotilapia afra	AY775088.1	25548152		AATCGTCCCACTGAGTTCCCAGATGACTTCTGGATCCCCGTCCCTCTGGACACCAACAATATCACAGCCTTCAGCCCATACCTGGTTCCCCAGGACCATTTAGGAAGCCCGATGATCTTTTATTCCATGTCAGCATTTATGTTCTTCTTGTGGGTGGCCGGCACAATCATCAATGTCCTCACTATCGCATGTACTGTCCAATACAAGAAGCTCCGGTCTCATCTAAACTACATCCTGGTGAACCTGGCTGTTGCGAACCTCCTCGTCTCCTCTGTGGGCTCTTTCACCTGCTTCATCTGTTTTGCTTTTAAATACATGTTCCCTGGTCCAATTGCATGCAAGATTGAAGGATTTACAGCAACTCTTGGTGGTATGGTTAGCTTGTGGTCTCTTGCTGTG…
SWS2	Cypho_purpurascens|SWS2A_alpha	Cypho purpurascens	AJD38867.1	25548152		ATGAGGGCTAGTCGTGGTATGGAGCTGCCAGAAGACTTCTGGATACCCATCGCTTTGGACACTGACAACGTCACGTCACTTAGCCCTTTTCTGGTTCCCCAGGACCACTTGGGGAATGCGGGCACCTTCTACGCTATGGCAGCATTCATGTTCTTTGTATTTGTGGTTGGCACTGGCATTAATACCCTCACCATTGCATGCACCGCCCAATACAAGAAGCTACGGTCCCACCTCAACTACATCCTGGTGAACTTGGCTGCTGCGAACCTTCTCGTATCCTGTGTGGGTTCTTTCACCGCCTGCTGCTCCTTTGCATCCAGATATTTCCTCTTTGGACCACTGGCATGCAAGATTGAAGGTTTTATGGCAACACTCGGGGGTATGGTAAGCCTGTGGTCT…
SWS2	Cypho_purpurascens|SWS2A_beta	Cypho purpurascens	AJD38869.1	25548152		GCCGCAAAGGCCCAAGCTGAATCCGCCTCTACCCAGAAGGCCGAGCGGGAGGTGACCAGGATGGTGGTYGTCATGGTGGCGGGCTTCTTGGTGTGCTGGATGCCTTACACCAGCTTCGCTCTCTGGGTGGTGAACAACCGCGGACAGCCTTTTGACCTGAGATATGCTTCCATCCCGTCCATCTTTTCCAAGTCATCTGCAGTCTACAACCCAGTTATCTATGTTCTCCTCAACAAACAGTTCCGTTCATGCATGATGAAGATGCTGGGGATGGGTGGAGGTGAGGACGAAGAGTCGACAACATCGTCGGTCACCGAAGTCTCCAAAGTTGGGCCTGCTTAA
SWS2	Cypho_purpurascens|SWS2B	Cypho purpurascens	AJD38868.1	25548152		ATGAGGGGAAATCGTCCTGTGGAGTTTCCAGACGATTTCTGGATCCCTGTCCCTCTGGAGACCAACAACATCACGTCGCTCAGCCCGTACCTGGTTCCCCAGGACCATCTAGGGAGCCTGGCGGTCTTTTATTCAATGTCGGCGTTTATGTTCTTCTTGTTTGTGACTGGTACAGCCATCAATATCCTGACTATTGCATGTACTGTTCAATACAAGAAGCTCCGGTCTCATCTGAACTACATCCTGGTGAACTTGGCTGTGGCKAACCTCCTCGTCTCCTCTGTGGGCTCYTTCACCTGCTTCTACTGCTTTGCCTTCAGATACATGATTCTGGGTCCACTGGGATGCAAGATTGAAGGATTTACAGCAACAGTTGGAGGTATGGTGAGCCTATGGTCT…
SWS2	Cyphocottus_eurystomus|SWS2A_beta	Cyphocottus eurystomus	AJ430469.1	22178363		ATGAAGCACGGTCGTGTCACGGAACTACCGGAGGATTTCTATATCCCCGTCACCCTGGATACGGACAACATCACGTCTCTCAGCCCCTTCCTGGTTCCCCAGGACCATCTAGCAAGCTCAGGCATCTTCTATGTGCTGGCTGTATTCATGCTTTTTATATTTATTGTGGGCACTTTCATCAATGCTCTTACGGTTGCATGCACCGTCCAAAACAAGAAGCTCCGATCCCACCTCAACTACATCCTGGTGAACTTGGCCCTGTCAAACCTACTTGTGTCCAGCGTGGGCTCCTTCACTGCCTTCTTCAGCTTTGCAAACAAATATTTCATCCTCGGACCACTAGCATGCAAGATAGAAGGTTTTTTAGCAGGACTTGGCGGTATGGTAAGCCTGTGGTCT…
SWS2	Cyttopsis_rosea|SWS2B	Cyttopsis rosea	AJD38782.1	25548152		ATGAGGATGAATCGTCCCGTGGAGTTGCCCGATGATTTCTGGATTCCTATCCCTCTGGACACCAACAACATCACGTCGCTGAGCCCTTTCCTGGTCCCCCAGGACCACCTGGGGAGCAAGGGCCTCTTTTACGCCATGTCGGCGTTCATGTTCTTTCTGTTCGTGGTGGGCACCGGCATCAACGTCCTCACTGTGGTGTGTACCATTCAGTACAAGAAGCTGCGGTCCCACCTCAACTACATCCTGGTGAACTTAGCCGTCGCCAACCTTCTAGTCTCCTCCGTGGGCTCCTTCACGTGCTTCTACTGCTTTGCCTTCCGGTACATGATCCTCGGTCCACTGGGCTGCAAGATTGAAGGATTCACAGCTACTATCGGCGGTATGGTGAGCCTCTGGTCT…
SWS2	Eleginops_maclovinus|SWS2A_alpha	Eleginops maclovinus	AJD38779.1	25548152		ATGAAAGGATCTCGGGCCATGGAGCTACCAGAAGACTTTTGGATACCTGTTCCGCTGGACACCAACAACATCACGTCAATGAGTCCATTCCTGGTTCCTCAGGACCACCTGGGGAGCTCGTCCGTCTTCTATGGCATGGCAGCATTCATGTTCTTCGTTTTCATTTTTGGCACTTCCATAAACGTCCTCACCATTGCATGCACTGCCCAATACAAGAAGCTCCGGTCCCACCTTAACTACATCCTGGTGAACTTGGCCGTGGCAAACCTCCTCGTGGCCGGCGTGGGCTCTTTCACTGCGTTCTGCTCATTTGCATGCAGATATTTCATCTTTGGAGCACTAGGATGCAAGATTGAAGGTTTTCTGGCAACGCTTGGAGGTATGGTGAGCCTGTGGTCT…
SWS2	Eleginops_maclovinus|SWS2A_beta	Eleginops maclovinus	AJD38778.1	25548152		ATGAAGCACGGCCGTGATATGGAGCTTCCGGAGGATTTCTGGATCCCCATCCCTCTGGAAACCAACAACATCACGTCCCTCAGCCCATTCCTGGTCCCCCAGGACCATCTAGCCAGCTCCGGCATCTACTACGCAATGGCCCTGTACATGCTTTTTATATTTGTTGTGGGCACCTTCATCAATGCGCTAACAGTGGCATGCACCATCCAGAACAAGAAGCTCAGGTCCCACCTGAACTACATCCTGGTGAACTTGGCGATTTCAAACCTTCTTGTGTCCTGCGTGGGCTCCTTCACTGCATTCTGCTCCTTTGCGAACAAATATTTTATCCTCGGGCCACTAGCATGCAAGATTGAAGGTTTTATTGTGACGCTTGGTGGTATGGTGAGCCTGTGGTCT…
SWS2	Gadus_chalcogrammus|SWS2A	Gadus chalcogrammus	AJD38792.1	25548152		ATGCGATCACAGCCCAATATGGAGCTTCCAGAGGACTTTTGGATCCCAATCCCGCTGGATACCAACAACATTACATCGCTCAGTCCCTTCCTGGTCCCTCAGGACCACTTGGGGAACACTGCCACTTTCTATGGAATGGCAGCGTTCATGTTGTTTGTGTTCATTGTCGGCACCGCCATCAACATCCTCACCATCGCTTGTACCATCCAGCACAAGAAGCTACGCTCCCATCTTAACTACATCCTGGTGAACCTGGCTGTGGCCAACCTCCTGGTCTCTGTGGTTGGCTCCTTCACAGCATTCTGCAGCTTCTGTAGCAGATACTTTATTTTCGGACCTACAGCATGCAAAATCGAAGGATTCATGGTGACTCTCGGTGGTATGGTGAGCCTATGGTCC…
SWS2	Gadus_chalcogrammus|SWS2B	Gadus chalcogrammus	AJD38793.1	25548152		ATGAGGTCAAGTTACCCTACAGAGCTCCCAGAGGACTTCTGGATCCCCATTCCCCTGGACACTAACAACATGACGGCGTTCAGCCCCTTCCTGGTTCCCCAGGATCACCTGGGGAGCACAGGCATCTTCTACTGCATGTCAGCCTTCATGTTCTTCCTGTTTGTGGCCGGCACCGGCATCAACGTCCTCACCATCGCGTGCACCATCCAGTACAAGAAGCTGCGCTCGCACCTCAACTACATCCTGGTGAACCTGGCCGTGGCTAACCTCCTTGTGGCCGCCATCGGCTCCTTCACTTGCTTTGTGTGCTTTGCTTTCAAATACATGGTGCTGGGCCCGCTGGCCTGCAAGATCGAAGGGTTCACGGCTACTCTGGGGGGCATGGTTAGCCTGTGGTCC…
SWS2	Geotria_australis|SWS2	Geotria australis	AY366492.1	22178363		ATGTATCAGGGAAAGTCGACACAGGTCGACGATTTACCAGAAGATTTCTACATTCCCATCGCCCTGAACGTGAAAAACATGTCGGAGTTGAGTCCGTTCCTGGTCCCCCAAGTCCACCTCGGGGACAGCTTCATTTTCTACGGCATGTCGGCCTTCATGCTGTTCCTGGTGTTGGCCGGCTTCCCGCTCAACTTCCTCACCGTGTTCGTCACCATCAAGTACAAGAAGCTGCGCTCGCACCTCAACTACATCCTGGTCAATCTAGCCATCGCCAACCTCATCGTGGTCTGCTGCGGCTCCACCCTGGCTTTCTACAGCTTCATGCACAAGTACTTCATCTTGGGTCCCCTCTTCTGCAAGATGGAAGGCTTCACCGCCACCCTCGGAGGGATGCTGAGC…
SWS2	Girella_punctata|SWS2B	Girella punctata	AB158256.1	22178363		ACATCTTGGTGAACTTGGCCGTGGCAAACCTCCTCGTCTCCACTGTGGGCTCTTTCACCTGCTTCTTCTGCTTTGGGGCCAGATACATGATTTTAGGTCCACTGGGGTGCAAGATTGAAGGATTTACAGCAACTGTTGGTGGTATGGTAAGCCTGTGGTCTCTTGCCGTGGTAGCATTTGAGAGATGGCTTGTCGTCTGCAAGCCACTCGGGAACTTCGCCTTCAAGCCTAACCACGCTATAGCTTGTTGCGCATTGACTTGGGTGATTGCTTTGACGGCTGCAATTCCTCCTCTGGTTGGATGGAGTAGGTATATCCCAGAAGGCCTGCAGTGCTCCTGCGGCCCAGACTGGTACACAACTAACAACAAGTATAACAATGAGTCCTACGTGATGTTCC…
SWS2	Haplochromis_chilotes|SWS2A_alpha	Haplochromis chilotes	AY673726.1	25548152		ATGAAGGGTAAACGTGATATGGAGCTGCCAGAAGACTTCTGGATACCCGTCAGCCTGGACACAAACAACATCACGTCACTTAGCCCTTTTCTGGTTCCACAGGACCACTTGGGGGATACTGCCACCTTTTACGCCATGGCAGTTTTCATGTTATTCGTATTTATTTTTGGCACTTTCATCAACGCCCTTACCATTGCATGCACCATCCAATACAAGAAACTTCGATCYCACCTCAACTACATCCTGTTGAACTTGGCAGCAGCAAACCTTCTTGTGTCCACTGTGGGCTCCTTCACTGCCTGCTGCACTTTTTCATTCAGATATTTCATCTTTGGTGCGCTAGCATGCAAGATCGAAGGTTTCATGGTAACACTCGGTGGTATGGTAAGCCTGTGGTCC…
SWS2	Haplochromis_chilotes|SWS2B	Haplochromis chilotes	AY673716.1	25548152		ATGAGAGGAAATCGTCCCACTGAGTTCCCAGATGACTTCTGGATCCCCGTCCCTCTGGACACCAACAATATCACAGCCTTCAGCCCATACCTGGTTCCCCAAGACCATTTAGGAAGCCCGATGATCTTTTATTCCATGTCAGCATTTATGTTCTTCTTGTGGGTGGCCGGCACAATCATCAATGTCCTCACTATCGCATGTACTGTCCAATACAAGAAGCTCCGGTCTCATCTAAACTACATCCTGGTGAACATGGCTGTTGCGAACCTCCTCGTCTCCTCTGTGGGCTCTTTCACCTGCTTCATCTGTTTTGCTTTTAAATACATGTTCCCTGGTCCAATTGCATGCAAGATTGAAGGATTTACAGCAACTCTTGGTGGTATGGTTAGCCTGTGGTCT…
SWS2	Helostoma_temminkii|SWS2A_alpha	Helostoma temminkii	AJD38754.1	25548152		ATGAGGCCAAATCGGGAAATGGAGCTGCCAGAGGACTTCTGGATACCCGTCACTCTGGACACCAACAACATCACATCACTCAGTCCATTTTTGGTCCCTCAGGATCACTTGGGGGGTGTGGGCACATTCTACGCCATGGCTGGATTCATGTTTTTTGTTTTTGTGGTTGGCACTGGCATCAACACCCTCACCATCGCATGCACCATAAAATACAAGAAGCTCCGATCCCACCTCAACTACATCCTGCTGAACTTGGCTGTAGCCAACCTTCTTGTGTCCTGTGTGGGCTCCTTCACTGCCTTCTGCTCCTTTGCAACAAGATATTTCATCTTTGGTGCTCTGGCGTGCAAAATTGAAGGTTTTTTAGCCACACTCGGCGGTATGGTAAGCCTCTGGTCT…
SWS2	Helostoma_temminkii|SWS2B	Helostoma temminkii	AJD38755.1	25548152		ATGAGAGGGAAAAGGCCCATCGAGTATCCGGATGACTTCTACATCCCCATCCCTGTGGATACCGACAACATCACAGCTCTCAGCCCATACCTGGTTCCCCAGGATCATCTAGGGGGCAAAGGAATCTTCTATTTTATGGCAGCAGTGATGTTATTCTTGTTTGTGGTAGGATCGTTCATCAATGGGCTCACTGTTGTATGTACTATTCAATATAAGAAGCTTCGGTCTCATCTGAACTACATCCTGGTGAACATGGCTGTGGCAAACCTCATCTTCACTCTTTTGGGAGCTCCCACTTGCTTCTACTGCTATATCCACAGATACATGGTTCTTGGTACAATTGGGTGCAAGATCGAAGCATTTACAGCATGTATTGCTGGTATGGTAAGCCTCTGGTCT…
SWS2	Hippoglossus_hippoglossus|SWS2A_beta	Hippoglossus hippoglossus	AF316497.1	25548152		ATGAAGCACGGCCGGGTCATGGAGCTTCCAGAGGATTTCTGGATCCCCGTCCCTTTGGATACGAACAACATCACGACTCTCAGCCCCTTCCTTGTCCCCCAGGACCATCTAGCAAGCTCAGCCACCTTCTACGCCATGGCCATATACATGTTTTTTGTATTTGTTTTGGGCACTAGCATCAATACTCTCACCATCCTGTGCACCGTGAAACACAAGAAGCTCCGGTCCCACCTCAACTACATCCTGCTGAACTTGGCTGTGGGGAACCTTCTCGTGTCCTGTGTGGGCTCCTTTGTTGGCTGCTGCGCATTTTCAGTCAAATATTTTTTCTTTGGACCACTAGCATGCAGGATTGAAGGTTTCATGGTGACACTTGGTGGTATGGTCAGCCTGTGGTCT…
SWS2	Holocentrus_rufus|SWS2A	Holocentrus rufus	AJD38826.1	25548152		ATGAGGCCAAATCGTGCTGAGGAGCTGCCAGAAGACTTCTGGATTCCTATCTCTCTGGACACCAACAACATCACATCACTTAGCCCTTTCTTGGTTCCCCAGGACCACCTGGGGGGTGTAGGCACCTTTTATGCCATGGCAGCATTGATGCTGTTCTTATTTGTGGTGGGCACAACCATCAATGGCCTCACCATTGCATGCACTATCCAATATAAGAAGCTCCGGTCCCATCTCAATTACATCTTGGTGAATTTGGCCGTGGCCAACCTTCTTGTCGCCTCTGTGGGTTCCTTCACTGCCTTCTGCTCCTTCAGCGCCAGATACTTTCTCTTCGGACCGCTAGCATGCAAGATTGAGGGATTTTTGGCTACTCTTGGTGGTATGGTAAGCCTTTGGTCT…
SWS2	Holocentrus_rufus|SWS2B	Holocentrus rufus	AJD38825.1	25548152		ATGAGGTCAAATCGTCCTGTGGAGCTCCCGGAGGACTTCTGGATTCCCATCCCGCTCAACACCAACAACATCACCTCCCTCAGCCCTTTCTTGGTTCCCCAGGATCACCTAGGGGCCGTGGGCGTCTTTTATTCCATGTCAGCATTTATGTTTTTTTTATTTGTGGCAGGCACCGGCATCAATACCCTCACTATTGCATGTACTATCCAATATAAGAAGCTCCGTTCCCACCTCAACTACATCCTGGTGAACTTGGCAGTGGCAAATCTCCTCGTCGCCTCTGTGGGTTCCTTCACGTGCTTCTACTGCTTTGCCTTCAGATACATGATCTTCGGTCCACTGGGGTGCAAGATTGAAGGATTTACAGCTACTCTTGGTGGTATGGTAAGCCTGTGGTCT…
SWS2	Jenynsia_onca|SWS2A	Jenynsia onca	GQ221673.1	22178363		TGCCAGAAGACTTCTGGATTCCAATCCCATTGGACACAAATAACATCACATCCCTCAGCCCTTTCACAGTTCCTCAAGACCACTTGGGGGATTCGGGCACATTCTACATCATGGCAGGATTCACGTTCTTTCTTTTTGTGATTGGCACTTCCATTAACACCCTCACCATTGCTTGCACCGTGCAGTACAAGAAGCTTCGCTCCCATCTCAACTACATCCTGGTGAACTTGGCAGTGGCAAACCTTCTGGTGTCTGTGGTTGGCTCTTTCACTGCCTGCTGCTCCTTTACATTCAGATATTTCATTTTTGGACCGTTAGCATGCAAGATTGAAGGTTTCGTTGCAACACTAGGGGGTATGGTAAGCCTGTGGTCTCTGACTGTGATAGCTTTTGAAAGAT…
SWS2	Labroides_dimidiatus|SWS2B	Labroides dimidiatus	AJD38896.1	25548152		ATGAGGGGCCATCGCCAAACGGAGCTTCCAGAAGACTTCTGGATTCCTATTCCTCTGGAAACCAACAATATCACATCGCTAAGCCCGTTCCTAGTTACCCAGGATCACTTAGGGCACATGGGTGTTTTTTATGCCATGTCAGCTTTTATGTTCTTCCTGTTCGTGATCGGAACAAGCATTAATGTACTCACTATTTTATGTACTATACAATATAAGAAGCTTCGGTCTCATCTGAACTACATCCTGGTGAACTTGGCCGTGTCAAACCTCCTTGTCTCCGGTATTGGGTCGTCAACCTGCTTCTACTGCTTCCTGAACAGATACATGGCTGTTGGTCCACTTGGCTGCAAGGTTGAAGGATTTACAGCAACTCTGGGTGGTATGGTGAGTCTGTGGTCT…
SWS2	Lampris_guttatus|SWS2B	Lampris guttatus	AJD38810.1	25548152		ATGAGGTCAAATCAGCGTCTGGAGGAGATACCAGAGGACTTCTGGATTCCTGTTCCTCTGGACACCAACAACATTACATCGATGAGCCCCTACCTTGTTCCACAGGACCACCTTGGGAGTCCAGCACTCTTTTATTCGATGTCAGCATTTATGTTCATCTTATTTGTGGTGGGCACCGCCATCAATGTCCTCACCATTGCATGTACTGTCCAATACAAGAAGCTGCGCACCCACCTCAACTACATCCTGGTGAATTTGGCTGTTGCCAACCTCCTCGTCTCCTCTGTGGGTTCCTTCACTTGCTTCTACTGCTTTGCCTTCAGATACATGATCCTTGGTCCACTGGGCTGCAAGATTGAGGGGTTCACAGCTACTATTGGTGGTATGGTCAGCCTCTGG…
SWS2	Lamprogrammus_exutus|SWS2B	Lamprogrammus exutus	AJD38863.1	25548152		ATGAGGTCGAATCGTCCCGTGGAGTTCCCTGAAGACTTTTGGATTCCCATCCCTCTGGACACCAATAATATTACATCCCTCAGTCCTTTCTTGGTTCCTCAGGACCACCTTGGGAGCCCAGGGCTTTTTTATTTCATGTCAGCGTTAATGTTCTTTTTATTTGTGGCAGGTACAGGCATCAATACGCTCACTATTGCTTGTACTGTGCAATATAAGAAGCTCCGATCCCACCTGAACTACATCCTGGTGAACCTGGCCGTGGCAAACCTCCTCGTTTCCACAGTGGGCTCCTTCACCTGTTTCTTCTGCTTTGCCTTCAGATACATGATTCTTGGTCCGCTTGGATGTAAAGTGGAAGGATTTACAGCTGCTCTTGGTGGTATGGTTAGCCTGTGGTCT…
SWS2	Leocottus_kesslerii|SWS2A_beta	Leocottus kesslerii	AJ430484.1	25548152		ATGAAGCACGGTCGTGTCACGGAGCTACCGGAGGATTTCTTTATCCCCGTCACCCTGGATACGGACAACATCACGTCTCTCAGCCCCTTCCTGGTTCCCCAGGACCATCTAGCAAGCTCAGGCATCTTCTATGTACTGGCTGTATTCATGCTTTTTATATTTATTGTGGGCACTTTCATCAATGCTCTTACGGTTGCATGCACCATCCAAAACAAGAAGCTCCGATCCCACCTCAACTACATCCTGGTGAACTTGGCCCTGTCAAACCTACTTGTGTCCGGCGTGGGCTCCTTCACTGCCTTCTGCAGCTTTGCAAACAGATATTTCATCCTCGGACCACTAGCATGCAAGATAGAAGGTTTTGTAGCAACACTTGGCGGTATGGTAAGCCTGTGGTCT…
SWS2	Lophius_vaillanti|SWS2A_alpha	Lophius vaillanti	AJD38716.1	25548152		ATGAGGGCAAATCGTGGCATGGAACTGCCAGAGGATTTCTGGATACCCGTCTCTCTGGACACCAACAACATCACGTCACTCAGTCCTTTCCTGGTTCCTCAGGACCATTTGGGGAACTCCGGCATCTTCTATGGCATGGCAGGTTTCATGTTCTTCTTATTTGTGATTGGTACTGGCATTAACACCCTCACCATCGTATGCACCATCCAATACAAGAAGCTCCGTTCCCACCTAAACTACATCTTGGTCAACTTGGCCGTGGCAAACCTTCTTGTATCCTGTTTTGGGTCCTTCACTGCCTGCTGCTCCTTTGCAAACAGATATTTCATCTTTGGCCCAGTAGCATGCAAGATTGAAGGTTTTATGGCTACACTTGGTGGTATGGTTAGCCTGTGGTCT…
SWS2	Lophius_vaillanti|SWS2B	Lophius vaillanti	AJD38717.1	25548152		ATGAGGGGCCTTCGTCCATCAGCGATCCCAGAAGATTTCTGGATTCCTGTCCCTCTTGACACCGACAACATCACCTCCCTCAGCCCGTACCTGGTTCCCCAGGATCACCTAGGGAGCCAAGGAATATTTTATTCCATGTCGGCATTTATGTTATTCCTATTTGTGAGTGGTACGGGTATCAACGCCGTCACTATCGCATGCACTGTTCAAAACAAGAAGCTCCGCTCTCATCTGAACTACATCCTGGTCAACTTGGCGGTTGCAAACCTGCTCGTCTCCACTGTGGGCTCCTTCACCTGCTTCTACTGCTTTGCCTGCCGATACATGATTTTGGGTCCCCTCGGATGCAAGATTGAAGGGTTTACAGCAACCCTTGGTGGTATGGTCAGCCTGTGGTCT…
SWS2	Lota_lota|SWS2A	Lota lota	AJD38787.1	25548152		ATGCGATCACAGTCCACTATGGAGCTTCCAGAGGACTTTTGGATTCCTGTCCAGCTGGATACCAACAACATTACATTGCTCAGCCCCTTCCTGGTCCCTCAGGACCACTTGGGGAGCATTGGCATCTTCTATGGATTGGCAGCGTTTATGTTGTTCGTGTTTGTGGTCGGCACCTCCATCAATGTCCTCACAATCGCTTGTACCATCCAGTACAAAAAGCTGCGCTCCCACCTCAACTACATCCTGGTGAACCTGGCCGTGGCCAACCTCCTGGTCTCTGTGGTTGGCTCCTTCACAGCGTTCTATAGCTTCTGTAACAGATACTTTATTTTCGGACCCCTGGCATGCAAAATTGAAGGATTCATGGCGACCCTTGCTGGTATGGTGAGCCTATGGTCC…
SWS2	Lota_lota|SWS2B	Lota lota	AJD38788.1	25548152		ATGAAGTCCAGTTACGCTACAGAGCTCCCAGAGGACTTTTGGATCCCCGTCCCCCTGGACACCAACAACATCACGGCATTCAGCCCCTACCTGGTTCCCCAGGACCACCTGGGCAGCACGGGCGTCTTCTACAGCATGTCAGCCTTTATGTTCTTCCTGTTTGTGATGGGCACCAGCGTCAACGTGCTCACCATCGCATGCACCATCCAGTACAAGAAGCTGCGCTCGCACCTCAACTACATCCTGGTGAACATGGCCGTGGCCAACCTCCTCGTCTCCACCGTCGGCTCCTTCACCTGCTTCGTGTGCTTCGCCTTCAAATACATGGTGCTGGGTCCACTGGGCTGCAAGATCGAAGGGTTCACTGCTGCTCTGGGGGGCATGGTAAGCCTGTGGTCC…
SWS2	Lucania_goodei|SWS2A_alpha	Lucania goodei	AY296737.2	25548152		ATGAGGTCCACCCGAGTCATAGAGCTGCCAGAAGACTTCTGGATCCCAATCCCGCTGGAGACCAATAACATCACATCCCTTAGCCCTTTCTCAGTTCCTCAGGACCACTTGGGGGATCCGGCCACGTTCTACACCATGGCGGGATACACGTTCCTTCTCTTTGTGATCGGCACTTCCATTAACACCCTCACCATTGCGTGCACCGTGCGATACAAGAAACTCCGCTCCCATCTCAACTACATCCTGGTGAACTTGGCCGTGGCTAACCTTCTGGTCTCTGTCATCGGCTCTTTCACTGCCTGCTGCTCCTTCACATGCAGATATTTTGTCTTCGGACCTCTAGCATGCAAGATTGAAGGTTTCATTGCAACACTAGGGGGTATGGTAAGCCTGTGGTCT…
SWS2	Lucania_goodei|SWS2B	Lucania goodei	AY296736.1	25548152		ATGAAGATGAGGGTAAACCGTCAAGAGGAATTTCCAGACGACTACTGGATCCCCATCCCCCTGGACACCGACAACATGTCAGCCTACAGCCCGTACCTAGTTCCCCAGGACCATTTAGGAAGCCTGGGGCTTTTTTATTCCATGTCAGCATTAATGTTCTTCTTGTTTGTGGCTGGCACGGCCATCAACATCCTCACAATTGCATGTACTATTCAATACAAGAAGCTGCGCTCTCATCTGAACTACATCCTGGTCAACATGGCTGTGGCGAACCTCATCGTCTCGTCCATGGGCTCTTTTACCTGCTTCTACTGTTTTGCCTACAGATACATGGCTCTTGGTCCACTCGGCTGCAAGATTGAAGGATTTACTGCAGGTGTTGGTGGTATGGTCAGCCTT…
SWS2	Macrourus_berglax|SWS2B	Macrourus berglax	AJD38770.1	25548152		ATGAAGTCCAGTTACGCTGTAGAGCTCCCCGAGGACTTCTGGATCCCCGTTCCCCTGGACACCAACAACATGACGGCATTTAGCCCCTTCCTGGTTCCCCAGGACCACCTGGGGAGCGCAGGCATCTTCTACGCCATGTCGGCCCTCATGTTCTTCCTGTTTGTGGCGGGCACCAGCATCAACGTGCTGACCATCGCGTGCATCGTCCAGTACAAGAAGCTGCGCTCGCACCTCAACTACATCCTGGTCAACCTGGCGGTGGCCAACCTGCTGGTGTCAGCCGTGGGCTCCCTCACCTGCTTCCTGTGCTTCACCTTCAGATACATGGTGCTGGGCCCGCTGGGCTGCAAGATCGAGGGCTTCTGCGCTACTCTGGGTGGCATGGTGAGCCTGTGGTCC…
SWS2	Melanochromis_vermivorus|SWS2A_alpha	Melanochromis vermivorus	DQ088637.1	22178363		ATGAAGGGTAAACGTGATATGGAGCTGCCAGAAGACTTCTGGATACCCGTCAGCCTGGACACAAACAACATCACGTCACTTAGCCCTTTTCTGGTTCCACAGGACCACTTGGGGGATACTGCCACCTTTTACGCCATGGCAGTTTTCATGTTATTCATATTTATTTTTGGCACTTTCATCAACGCCCTTACCATTGCATGCACCATCCAATACAAGAAACTTCGATCCCACCTCAACTACATCCTGTTGAACTTGGCAGCAGCAAACCTTCTTGTGTCCACTGTGGGCTCCTTCACTGCCTGCTGCACTTTTTCATTCAGATATTTCATCTTTGGTGCGCTAGCATGCAAGATCGAAGGTTTCATGGTAACACTCGGTGGTATGGTAAGCCTGTGGTCC…
SWS2	Melanochromis_vermivorus|SWS2B	Melanochromis vermivorus	DQ088640.1	22178363		ATGAGAGGAAATCATCCCACTGAGTTCCCAGATGACTTCTGGATCCCCATCCCTCTGGACACCAACAATATCACAGCCTTCAGCCCATACCTGGTTCCCCAGGACCATTTAGGAAGCCCGATGATCTTTTATTCCATGTCAGCATTTATGTTCTTCTTGTGGGTGGCCGGCACAATCATCAATGTCCTCACTATCGCATGTACTGTCCAATACAAGAAGCTCCGGTCTCATCTAAACTACATCCTGGTGAACCTGGCTGTTGCGAACCTCCTCGTCTCCTCTGTGGGCTCTTTCACCTGCTTCATCTGTTTTGCTTTTAAATACATGTTCCCTGGTCCAATTGCATGCAAGATTGAAGGATTTACAGCAACTCTTGGTGGTATGGTTAGCTTGTGGTCT…
SWS2	Melanotaenia_australis|SWS2B	Melanotaenia australis	FJ940705.1	22178363		ATGAGGGGACATCGGCAGATGGAGTTCCAAGAGGACTTCTGGCTCCCCATCACTGTGGACACTGACAACATCTCAGCGATTAGTCCATTCCTGGTCCCTCAGGACCATTTAGGAAGCCGGGGGATCTTTTATGCAATGTCAGCATTGATGTTCTTCTTGTTTGTGTTTGGAACGGGCATCAACATCCTTACTATTGCGTGTACTATTCAATACAAGAAGCTCCGCTCTCATCTGAACTACATCCTGGTCAACATGGCTGTGGCAAACCTCATCGTATCCTCTGTGGGCTCTTTCACCTGCTTCTACTGCTTTGCCTTCAGATACATGATTCTTGGCTCCCTGGGGTGCAAGATTGAAGGATTTACTGCTGCTCTTGGAGGCATGGTGAGCCTTTGGTCA…
SWS2	Merluccius_merluccius|AJD38853.1|SWS2A	Merluccius merluccius	AJD38853.1	25548152		GCAGCGAAGGCCCAGGCTGAGTCAGCCTCCACTCAGAAGGCGGAGAGGGAGGTCACCAGGATGGTGGTTGTCATGGTGATGGGGTTCCTGGTGTGCTGGCTGCCCTACGCCTCCTTTTCCTTGTGGGTCGTGAACAACCGCGGTCAGCCCTTCGACCTGAGGTTGGCCACCATACCCTCCTGCTTCTCCAAGGCATCTGCAGTCTACAACCCGGTCATCTATGTCCTCCTCAATAAACAGTTTCGTTCGTGCATGATGAAGATGTTGGGAATGGGTAGTGGTGAGGATGAGGAGTCATCGTCTAGCCAATCAGTGACCGAAGTCTCTAAAGTTGGACCAGCGTAG
SWS2	Merluccius_merluccius|AJD38860.1|SWS2A	Merluccius merluccius	AJD38860.1	25548152		ATGCGGTCACAGAACACTATGGAGCTGCCAGAGGACTTTTGGATCCCCATCCAGCTGGATACCAACAACATCACGTCCCTCAGCCCCTTCCTGGTCCCTCAGGACCACCTGGGGAACGCCAGCACCTTCTATGGAATGGCAGCGTTCATGTTGTTCGTGTTCGTGGCCGGCACCAGCATCAATGCCCTCACCATAGTTTGTACCATCCAGTACAAGAAGCTGCGCTCCCACCTCAACTACATCCTGGTCAACCTGGCCATGGCCAACCTCCTGGTCTCCGTGGTGGGCTCCTTCACGGCCTTCTGCTCCTTCTCTACCAGATACTTTATTTTCGGACCCCTGGCGTGCAAAATTGAAGGATTCATGGTTACTCTTGGTGGCATGGTGAGTCTATGGTCC…
SWS2	Merluccius_merluccius|SWS2B	Merluccius merluccius	AJD38852.1	25548152		ATGAAGCCCAATTATGCTATGGAGCTCCCAGAGGACTTCTGGATCCCCATTCCCCTGGACACAAACAACATTACAGAGTTCAGCCCCTTCCTGGTTCCCCAGGATCACCTGGGGAGCAGGGGCATCTTCTACTCCATGTCAGCGTTCATGTTCTTCCTGTTCGTGATGGGCACCAGCATCAACGCGCTCACCATCGCCTGCACTGTCCAGTACAAGAAGCTGCGCTCCCACCTCAACTACATCTTGGTGAACCTGGCTGTGGCCAACCTCATCGTCTCCGCCGTCGGCTCCTTCACCTGCTTCTTCTGCTTCGCCTTCAGATACATGGTGCTCGGCCCGCTGGCCTGCAAGCTCGAGGGGTTCTGCGCTACTCTGGGTGGCATGGTCAGCCTGTGGTCC…
SWS2	Merluccius_polli|SWS2A	Merluccius polli	AJD38843.1	25548152		ATGCGGTCACAGCAAACTATAGAGCTGCCAGAGGACTTTTGGATCCCCATCCAGCTGGATACCAACAACATCACGTCCCTCAGCCCCTTTCTGGTCCCTCAGGACCACCTGGGGAACGCCGGCACCTTCTATGGAATGGCAGCGTTCATGTTGTTCGTGTTCGTGGCCGGCACCAGCATCAATGCCCTCACCATAGTTTGTACCATCCAGTACAAGAAGCTGCGCTCCCACCTCAACTACATCCTGGTCAACCTGGCCATGGCCAACCTCCTAGTCTCCGTGGTGGGCTCCTTCACGGCCTTCTGCTCCTTCTCTACCAGATACTTTATTTTCGGACCCCTGGCGTGCAAAATTGAAGGATTCATGGTTACTCTTGGTGGCATGGTGAGTCTATGGTCC…
SWS2	Merluccius_polli|SWS2B	Merluccius polli	AJD38842.1	25548152		ATGAAGCCCAATTATGCTATGGAGCTCCCAGAGGACTTCTGGATCCCCATTCCCCTGGACACAAACAACATTACAGAGTTCAGCCCCTTCCTGGTTCCCCAGGACCACCTGGGGAGCAGGGGCATCTTCTACTCCATGTCAGCGTTCATGTTCTTCCTGTTCGTGACGGGCACCAGCATCAACGCGCTCACCATTGCCTGCACTGTCCAGTACAAGAAGCTGCGCTCCCACCTCAACTACATCTTGGTGAACCTGGCCGTGGCCAACCTCATCGTCTCCGCCGTCGGCTCCTTCACCTGCTTCTTCTGCTTCGCCTTCAGATACATGGTGCTCGGCCCGCTGGCCTGCAAGATCGAGGGGTTCTGCGCTACTCTGGGTGGCATGGTCAGCCTGTGGTCC…
SWS2	Monocentris_japonicus|AJD38812.1|SWS2B	Monocentris japonicus	AJD38812.1	25548152		GTATATCCCAGAGGGCATGCAGTGCTCCTGTGGACCGGACTGGTACACCACAGGCAACAAGTTCAACAACGAGTCCTATGTGATGTTCCTCTTCGGTTTCTGCTTTTCTGTCCCCTTTGCTACCATCGTCTTCTGCTACTCCCAGCTGCTTTTCACGCTGAAATCAGCAGCGAAGGCCCAAGCTGATTCGGTCTCCACCCAGAAGGCAGAGAGGGAGGTGACCAGGATGGTGGTTGTCATGGTACTGGGCTTCCTGGTTTGCTGGATGCCCTACGCCTCCTTTGCACTTTGGACTGTGAACAACCGTGGACAGCCCTTCGACCTGAGATTGGCCACCATACCCTCCTGCCTCTCCAAGGCCTCCACAGTCTACAACCCAGTTATCTATGTCCTCCTCAA…
SWS2	Monocentris_japonicus|AJD38836.1|SWS2B	Monocentris japonicus	AJD38836.1	25548152		ATGAGGGCAAATCGTCCTGTGGAGCTCCCGGAAGACTTCTGGATCCCCATCCCTCTGGACACCGACAACTTCACATCAGTCAGCCCTTTCTTGGTTCCCCAGGACCACCTAGGGAGCACAGGGCTCTTTTATGCCCTGTCAGCATTCATGTTCTTTCTATTTGTGACAGGCACGAGCATCAATGTCCTCACCATTGCATGTACTGTCCAATATAAGAAGCTTCGGTCCCATCTGAACTACATCCTGGTGAACTTGGCCGTGGCAAACCTTCTTGTCTCCTCTGTGGGCTCCTTCACTTGCTTCTACTGCTTTGCCTTCAGATACATGATCTTGGGTCCACTGGGGTGCAAGATCGAAGGATTTACAGCTACTGTTGGTG
SWS2	Monocentris_japonicus|SWS2A	Monocentris japonicus	AJD38834.1	25548152		ATGAGGGCAAACCGTGCTATGGAGCTGCCAGAAGACTTCTGGATCCCTATCTCTCTGGACACCGACAACATCACATCATTCAGCCCTTTCTTGGTTCCCCAGGACCACTTGGGGGGCACAGGCATCTTTTATGGCTTAGCAGGATTCATGTTTTTCTTATTTGTGGCGGGCACGAGCATCAATGTCCTCACCATTGCATGTACTGTCCAATATAAGAAGCTCCGGTCCCATCTCAACTACATCCTGGTGAACCTGGCCGTGGCAAACCTTCTCGTCTCCTCTGTGGGCTCCTTCACTGCCTTCTGCTCCTTTTTCTCTAGATACTTTATCTTTGGGCCACTAGCATGCAAGATTGAAGGATTTTTGGCTACTCTTGGTGGTATGGTAAGCCTATGGTCT…
SWS2	Mora_moro|SWS2B	Mora moro	AJD38824.1	25548152		ATGAAGCCCAGTTATGCAATGGAACTCCCGGAGGACTTCTGGATCCCCATTCCCCTGGACACCAACAACATGACAGAATTCAGCCCGTTCCTGGTTCCCCAGGACCACCTGGGGAGCACGGGCGTCTTCTACTCCATGTCAGCCTTCATGTTCCTCCTGTTTGTGGCGGGCAGCGCCATCAACACGCTCACCATCGCCTGCACCGTCCAGTACAAGAAGCTTCGCTCGCACCTCAACTACATCCTGGTGAACCTGGCCGTGGCCAACCTCATCATCTCCGCCGTGGGCTCCTTCACGTGCTTCTTCTGCTTTGCCTTCAGATACATGGTGATGGGCCCGTTGGCCTGCAAGCTCGAGGGGTTCACCGCTACTCTGGGTGGCATGGTCAGCCTGTGGTCC…
SWS2	Myoxocephalus_scorpius|SWS2A_beta	Myoxocephalus scorpius	AJD38713.1	25548152		ATGAAGCACGGCCGTGTCACGGAGCTACAGGCGGATTTCTATATCCCCATCCCCCTGGATACGGACAACATCACGTCTCTCAGCCCCTTCCTGGTCCCCCAGGACCATCTAGCAAGTTCAGGCATCTTCTATTTAATGGCCGCATTCATGCTTTTTATATTTATTGTGGGCACTTTCATCAATGCTCTTACGGTCGCATGCACCGTCCAAAACAAGAAGCTCCGATCCCACCTCAACTACATCCTGGTGAACTTGGCCCTGTCAAACCTTCTTGTGGCCGGTGTGGGCTCCTTCACTGCCTTCTGCAGCTTTTCAAACAAATATTTCATCCTTGGACCACTCGCATGCAGGATAGAAGGTTTTTTAGCAACGCTTGGCGGTATGGTAAGCCTGTGGTCT…
SWS2	Myoxocephalus_scorpius|SWS2B	Myoxocephalus scorpius	AJD38714.1	25548152		ATGAGGGGAATTCACCCAACCGAGCTCCCAGAAGACTTCTGGATTCCCATCCCTCTGGACACCAACAACATCACATCCCTCAGCCCGTACCTGGTTCCCCAAGATCACTTAGGGAGCGTGGGGCTCTTTTATTCCTTGTCAGCATTTATGTTCTTCCTTTTTGTGGCGGGCTCAGCCATTAATACCCTCACTATTGCATGCACTGTTGTATACAAGAAGCTCCGATCTCATCTGAACTACATCCTGGTGAACTTGGCTGTGGCGAACCTCCTCGTCGCCTCCGTGGGCTCCTTCACCTGCTTCTTCTGCTTTGCCTTCAGATACATGGTTCTTGGTCCACTGGGGTGCAAGATTGAAGGATTCACAGCAACCGTTGGTGGTATGGTAAGCTTGTGGTCT…
SWS2	Myripristis_jacobus|AJD38784.1|SWS2B	Myripristis jacobus	AJD38784.1	25548152		TTCCGTTCATGTATGAGGATGATGCTGGGGATGAGTAGCGGCGAGGAAGATGAGTCATCAGCAACTCAGTCGGTCACTGAAGTCTCTAAAGTTGGACCTGCTTGA
SWS2	Myripristis_jacobus|SWS2A	Myripristis jacobus	AJD38765.1	25548152		ATGAGGTCAAATCGTGATGAGGAGCTGCCAGAGGACTTCTGGATTCCTGTCCCTCTGGAAACCAACAACATCACATCACTTAGCCCTTTCTTGGTTCCTCAGGACCACTTGGGGAACACGGGCACCTTTTACGCCATGGCAGCATTCATGTTTTTCTTATTTGTGGTGGGCACAAGCATCAATTTCCTGACCATTGTGTGCACTGTCCAGTATAAGAAACTCCGGTCGCACCTCAACTACATCCTGGTGAATCTGGCCGTGGCCAACCTTCTTGTCGCCTGTGTGGGTTCCTTTACAGCCTTCTGCTCATTCTCCTCCAGATACTTTCTCTTTGGGCCACTAGCGTGCAAGATTGAAGGATTTCTGGCTACTCTTGGTGGTATGGTGAGCCTATGGTCT…
SWS2	Myripristis_jacobus|AJD38766.1|SWS2B	Myripristis jacobus	AJD38766.1	25548152		ATGAGGGGAAATCGTCCCGTGGAGCTCCCAGAAGACTTCTGGATTCCCATCCCTCTCGACACGAACAACATCACCTCTCTCAGCCCTTTCTTGGTTCCCCAGGACCATCTAGGGACCACAGGCATTTTTTATGGCATGTCAGCGTTAATGTTTTTCTTATTTGTGACAGGCACCGCCATCAATACCCTCACTATTGCATGTACTGTCCAATATAAGAAGCTCCGCTCCCACCTCAACTACATCCTGGTGAACTTGGCCGTGGCAAACCTGCTTGTCTCCTCTGTGGGTTCYTTCACTTGCTTCTACTGCTTTGCCTTCAGATACATGATCTTTGGTCCACTGGGATGCAAGATTGAAGGATTTACAGCTACTCTTGGTGGTATGGTGAGCCTATGGTCT…
SWS2	Neoceratodus_forsteri|SWS2	Neoceratodus forsteri	EF526299.1	22178363		ATGCACCGAACGAAGCCAGATCCACAGGAGGATCTCCCCGATGACTTCTACATTCCTGTATCCCTAAACACCAACAACATCACAATGCTCAGCCCATTCCTGGTGCCACAGACCCACCTGGGAAGCCCGTCAGTCTTCATGGTGCTCTCGGTGTTCATGTTCTTTCTGCTCATCACAGGTATTCCCATCAACGTCCTGACAATCATCTGCACCTTCAAGTACAAGAAGCTTCGCTCCCATCTCAACTACATTCTTGTGAATCTGGCTGTGGCCAACCTGATAGTGGTGGGCTTTGGCTCAACCACCGCCTTTTACAGTTTCTCACAGATGTACTTTGCGTGGGGGCCCTTGGCATGCAAAATTGAGGGATTTGCAGCCACCCTGGGAGGAATGGTTAGT…
SWS2	Oncorhynchus_gorbuscha|SWS2	Oncorhynchus gorbuscha	AY214154.1	22178363		ATGAACACAATGAGGTCGAATGCTCGCCCCGTGGAGCTCCAGGAGGGATTCTACATCCCTATCGCGCTGGATACCAACAACATCACTTCACTCAGCCCCTTCCTGGTTCCTCAGGACCACCTGGCGGGCAGTGCTATCTTCTATGGCATGTCATTTTTCATGTTCTTCCTATTTGTTGCCGGCACTGCTATCAACGTCCTTACCATCGTGTGTACTATCCAGTTCAAGAAGCTGCGATCCCATCTCAACTACATTCTGGTGAACTTGGCAATAGCTAACCTGCTGGTGTCCATGTTTGGATCCTCCACCGCCAGCTTGTCCTTTGCCTACAAATACTTTATCATGGGATCGGTTACATGCCAGATTGAGGGATTTACAGCTACTCTTGGCGGTATGGTG…
SWS2	Oncorhynchus_keta|SWS2	Oncorhynchus keta	AY214144.1	25548152		ATGAACACAATGAGGTCGAATGCTCGCCCCGTGGAGCTCCAGGAGGGATTCTACATCCCTATCGCGCTGGATACCAACAACATCACTTCACTCAGCCCCTTCCTGGTTCCTCAGGACCACCTGGCGGGCAGTGCTATCTTCTATGGCATGTCATTTTTCATGTTCTTCCTATTTGTTGCCGGCACTGCTATCAACGTCCTTACCATCGTGTGTACTATCCAGTTCAAGAAGCTGCGATCCCATCTCAACTACATTCTGGTGAACTTGGCAATAGCTAACCTGCTGGTGTCCATGTTTGGATCCTCCACCGCCAGCTTGTCCTTTGCCTACAAATACTTTATCATGGGATCGGTTACATGCCAGATTGAGGGATTTACAGCTACTCTTGGCGGTATGGTG…
SWS2	Oncorhynchus_kisutch|SWS2	Oncorhynchus kisutch	AY214149.1	22178363		ATGAACACAATGAGGTCAAATGCTCGCCCCGTGGAGCTCCAGGAGGGATTCTACATCCCTATCGCGCTGGATACCATCAACATCACTTCACTCAGCCCCTTCCTGGTTCCTCAGGACCACCTGGCGGGCAGTGCTATCTTCTATGGCATGTCATTTTTCATGTTCTTCCTATTTGTTGCCGGCACTGCTATCAACGTCCTTACCATCGTGTGTACTATCCAGTTCAAGAAGCTGCGATCCCATCTCAACTACATTCTGGTGAACTTGGCAATAGCTAACCTGCTGGTGTCCATGTTTGGATCCTCCACCGCCAGCTTGTCCTTTGCCTACAGATACTTTATCATGGGATCGGTTGCATGCCAGATTGAGGGATTTACAGCTACTCTTGGCGGTATGGTG…
SWS2	Oncorhynchus_nerka|SWS2	Oncorhynchus nerka	AY214159.1	22178363		ATGAACACAATGAGGTCGAATGCTCGCCCCGTGGAGCTCCAGGAGGGTTTCTACATCCCTATCGCGCTGGATACCAACAACATCACTTCACTCAGCCCCTTCCTGGTTCCTCAGGACCACCTGGCGGGCAGTGCTATCTTCTATGGCATGTCATTTTTCATGTTCTTCCTATTTGTTGCCGGCACTGCTATCAACGTCCTTACCATCGTGTGTACTATCCAGTTCAAGAAGCTGCGATCTCATCTCAACTACATTCTGGTGAACTTGGCAATAGCTAACCTGCTGGTGTCCATGTTTGGCTCCTCCACCGCCAGCTTGTCCTTTGCCTACAAATACTTTATCATGGGATCGGTTGCCTGCCTGATTGAGGGATTTACAGCTACTCTTGGCGGTATGGTG…
SWS2	Oncorhynchus_tshawytscha|SWS2	Oncorhynchus tshawytscha	AY214139.1	22178363		ATGAACACAATGAGGTCGAATGCCCGCCCCGTGGAGCTCCAGGAGGGATTCTACATCCCTATCGCGCTGGATACCAACAACATCACTTCACTCAGCCCCTTCCTGGTTCCTCAGGACCACCTGGCGGGCAGTGCTATCTTCTATGGCATCTCATTTTTCATGTTCTTCCTATTTGTTGCCGGCACTGCTATCAACGTCCTTACCATCGTGTGTACTATCCAGTTCAAGAAGCTGCGATCCCATCTCAACTACATTCTGGTGAACTTGGCAATAGCTAACCTGCTGGTGTCCATGTTTGGATCCTCCACCGCCAGCTTGTCCTTTGCCTACAGATACTTTATCATGGGATCGGTTGCATGCCAGATTGAGGGATTTACAGCTACTCTTGGCGGTATGGTG…
SWS2	Opsariichthys_pachycephalus|SWS2	Opsariichthys pachycephalus (Zacco pachycephalus)	EU410467.1	22178363		ATGAAGGCAATACCCGAGTTTCAGGAAGATTTCTACATCCCCATAGCTTTAGATACCAACAACATCTCAGCTTTCAGCCCTTTCATTGTCCCCCAGGACTACCTGGGTCACCATGGCGTTTTCATTGCCATGGCTGCCTTCATGTTCTTCCTTTTCGTCGCAGGGACTGCAATCAACGTCCTTACCATTGCTTGCACAATTCAATACAAGAAACTCAGATCTCACCTTAACTATATTCTTGTGAACCTTGCCGTTGCCAACCTGTGGGTGTCTGTTTTCGGTTCCTCGATAGCATTCTACTGCTTCTGGAAGAGGTACTTTATCCTCGGGGTGACAGCATGTAAAATTGAGGGCTTCACTTCATCAATTGGAGGAATGGTGAGTTTGTGGTCTCTTGCT…
SWS2	Ostorhinchus_angustatus|SWS2A_alpha	Ostorhinchus angustatus	AJD38898.1	25548152		ATGAGGAAGGATCGTGGAATGGAGTTGCCAGAGGACTTCTGGATACCGATCCCTCTGGACACCAACAACATCACATCCCTCAGTCCTTTCTTAGTTCCTCAAGATCATTTGGGGAACGTGGGCGTCTTCTACTCAATGGCAGGATTCATGCTTTTCGTATTTGTAGTTGGAACTGCGATCAATTCCCTCACCATTGCATGCACCATCCAATACAAGAAGCTCCGATCCCACCTCAACTACATCCTGGTGAACTTGGCCGTGGCTAACCTCATTGTGTCCTGTGTGGGCTCCTTCACTGCTTGCTGCTCCTTTGCTACTAGATATTTTATCTTTGGGCCGCTAGCATGCAAGATTGAGGGTTTTATGGCGACACTTGGTGGGATGGTGAGCCTGTGGTCC…
SWS2	Ostorhinchus_angustatus|SWS2A_beta	Ostorhinchus angustatus	AJD38902.1	25548152		ATGAAGCACAGTCATGTGACCGAGCTTCCAGAGGACTTCTGGATCCCAGTTCCACTGGATACAAACAACATCACGTCTCTCAGTCCCTTTCTGGTTCCTCAGGACCACCTTTCAGGTTCAGGCATCTTCTATGCAATGTCCATGTACATGTTTTTCATATTTACCGTTGGCACTTTTATCAACGCCCTCACTGTTGCGTGTACCATTCAATACAAGAAGCTCCGATCCCACCTCAACTACATCCTGGTGAACTTGGCCTTGTCCAACCTTCTTGTATCTGCTGTGGGTTCTTTAACCACTTGCTGCACCTTTGCTGTGAGATATTTTATCTTTGGACCGTTGGTATGCAAGATTGAGGGGTTTTTGGTCACACTTGGTGGTATGGTGAGCCTGTGGTCC…
SWS2	Ostorhinchus_cyanosoma|SWS2A_alpha	Ostorhinchus cyanosoma	AJD38900.1	25548152		ATGAGGAAGGATCGTGGAATGGAGTTGCCAGAGGACTTCTGGATACCGATCCCTCTGGACACCAACAACATCACATCGCTCAGTCCTTTCTTAGTTCCTCAAGATCATTTGGGGAACGTGGGCGTCTTCTACTCGATGGCAGGATTCATGTTTTTCGTATTTGTAGTCGGAACTGCGATCAATTCCCTCACCATTGCATGTACCATCCAATACAAGAAGCTCCGATCCCACCTCAACTACATCCTGGTGAACTTGGCCATGGCTAACCTCATTGTGTCCTGCGTGGGCTCCTTCACTGCTTGCTGCTCCTTTGCCACTAGATATTTTATCTTTGGGCCGCTAGCATGCAAGATTGAGGGTTTTATGGCGACACTTGGTGGGATGGTGAGCCTGTGGTCC…
SWS2	Ostorhinchus_cyanosoma|SWS2A_beta	Ostorhinchus cyanosoma	AJD38899.1	25548152		ATGAAGCACAGTCATGTGACGGAGCTTCCAGAGGACTTCTGGATCCCGGTTCCACTGGATACAAACAACATCACGTCTCTCAGTCCCTTTCTGGTACCTCAGGACCACCTTTCAGCTTCAGGCATCTTCTATGCAATGTCTATATACATGTTTTTCATATTTACCGTTGGCACTTTCATCAACGCCCTCACTATTGCGTGTACCATTCAATACAAGAAGCTCCGATCCCACCTCAACTACATCCTGGTGAACTTGGCCTTTTCCAACCTTCTTGTATCTGCGGTGGGTTCTTTAACCACTTGCTGCACCTTCGCTGTGAGATATTTTATCTTTGGACCGTTGGTGTGCAAGATTGAAGGGTTTTTGGTAACGCTTGGTGGGATGGTGAGCCTGTGGTCC…
SWS2	Parablennius_parvicornis|SWS2A_alpha	Parablennius parvicornis	AJD38849.1	25548152		ATGAGGACCATTCGCACTCAGGAGCTTCCGGAGGACTTCTGGATTCCCATCAATCTGGAAACTGACAATGTCACGGCACTCAGCCCCTTTCTGGTCCCTCAGGACCACTTGGGGAGTTCAGGCATATTCTATTCAATGGCGGGATTCATGTTATTTATATTTGTGGTTGGCACGAGCGTTAACACTCTCACCATTGGATGCACCATGAAATACAAGAAGCTCCGCTCCCACCTCAACTACATCCTGGTAAACTTGGCAGTGGCAAACCTTCTTGTGACCTGTGTGGGCTCTTTCACTGCTTGCTGCTCTTTTGCATCCAAATATTTCATCTTTGGACCGCTAGCATGCAAGATTGAGGGTTTTATGGCAACACTTGGAGGTATGGTGAGCCTGTGGTCT…
SWS2	Parablennius_parvicornis|SWS2A_beta	Parablennius parvicornis	AJD38850.1	25548152		ATGAAGCACGGCCGCATGCACGAGCTCCCAGAGGATTTCTATATCCCCATTTCTTTGGATACGGATAACATCACGTCTCTCAGCCCTTTCCTAGTACCCCAGGACCATCTAGCAAATGCAGCCACATTCTACGGAATGGCTGTATATATGTTTTTTATATTTACCGTGGGATCATTCATCAATGCGCTTACCGTTGCGTGCACCATCCAGTACAAGAAACTTCGGTCCCACTTAAACTACATCCTGGTGAACTTGGCTGTGGCGAACCTTCTTGTGTCTTTGGTAGGCTCGTTCATGGCCTGCTGCTCATTTTCGTCCAGATACTTCATCTTTGGTGCCCTAGCATGCAAGATTGAAGGATTCGTGGCAACACTCGGTGGTATGGTGAGCCTGTGGTCT…
SWS2	Paralichthys_olivaceus|SWS2A_beta	Paralichthys olivaceus	HM107814.1	25548152		ATGAAGCACGGCCGGGTCATGGAGCTTCCAGAGGATTTCTGGATCCCCATCCCTTTGGATACGAACAACATCACGACTCTCAGCCCCTTCCTCGTCCCCCAGGACCATCTAGCAAGCTCAGGCACCTTCTACGCCATGGCCATATTCATGTTTTTTATATTTGTTGTGGGCACTAGCATCAACGCGCTCACAATCGTGTGCACCATGAAATACAAGAAGCTCCGGTCCCACCTCAACTACATCCTGCTGAACTTGGCCGTGGGAAACCTTCTCGTGTCCTGTGTCGGCTCCTTTGTTGGCTGCTGCGCATTTTCAGCCAGATATTTTATCTTTGGAGCGCTAGCGTGCAAGATTGAAGGTTTCATGGTGACACTTGGTGGTATGGTCAGCCTGTGGTCT…
SWS2	Perulibatrachus_rossignoli|SWS2A_alpha	Perulibatrachus rossignoli	AJD38772.1	25548152		ATGAGGTCAACTCGTGGTACTGAGCTGCCAGAAGACTTCTGGATACCCATCGCACTGGACACCAACAACATCACGGCACTCAGCCCTTTCCTGGTTCCTCAGGACCACCTGGGGAACACAAGCACCTTCTATGCCATGGCAGTGTTCATGTTCTTTGTGTTTATATTTGGCACCAGCATCAACGCTCTCACCATTGCATGTACTATCCAATATAAGAAGCTCCGCTCCCACCTCAACTACATTCTGGTCAACCTGGCTGTGGCCAACCTGATTGTGTCCTGCGTGGGCTCCTTCACCGCTTGCTGCTCCTTTGCAGCCAGGTATTTTGTTTTTGGACAACTGGCATGCAAGATCGAAGGATTCATGGCTACGCTTGGTGGTATGGTAAGCCTGTGGTCT…
SWS2	Petromyzon_marinus|SWS2_exon1	Petromyzon marinus	N/A	19398493	obtained from supplementary files of the study	CTTTACCGAAAGAACCAACGAGTAATTCCAGAAGATTTCTACATCCCCATTCCGCTCAATGTCAAGAACCTGACGGAGCTGCGCCCCATTCCTGGTACCACAGACCCACCTGGGTGGCCAGCGGCTTGTTCCACGCCATGTCGGCGTTCATGCTTATCCTCATCACCGCGGGTTTCCCGCTCAATTTCCTCACCATCTTCCTCGCCTTCCAGTACAAGAAGTTCCGCTCCCACCTCAACTACATTCTGGTCAACCTCGCCATCGCCAATCTCGTCGTCGTTTGCTTTGGGTCCACCTTTTCGTTCGATAGCTTCATCAATACATACTTTGTGTGTGGGCCCCCCCCCCCTGTTTTGCAAGATGGAGGGCATCAGCGCGACTTTGGGAG
SWS2	Petromyzon_marinus|SWS2_exon5	Petromyzon marinus	N/A	19398493	obtained from supplementary files of the study	CAGTTCCGTTCATGTATGATGAAGACTAGATTTTGTATGATGAAGACTACATTTTGTGAGAAGATTCCTCTGGTAGATGACACAAGATCCACCACCATGCAGGTGTCATGTTTCAACAAGTCAGGTGGCTCCTACCTGA
SWS2	Pleuronectes_platessa|SWS2B	Pleuronectes platessa	AJD38870.1	25548152		KGAGCGGGAGGTGACCAGGATGGTGGTTCTCATGGTGATTGGCTTCCTGGTGTGCTGGATGCCCTACGCTTCCTTTGCTCTCTGGATTATAAACAACCGAGGGCAACCGTTCGACCTGAGACTGGCCACCATACCCTCCTGTCTCTCTAAAGCCTCCACAGTCTACAACCCTGTTATTTACATCCTCCTCAATAAACAGTTCCGCTCATGCATAAGGAAGATGGTGGGGATGAGTGAAGGTGATGACGAGGAGTCATCGACAAGTCAATCGGTTACTGAAGTCTCTAAAGTTGCACCTGCTTAG
SWS2	Pseudochromis_fuscus|SWS2A_alpha	Pseudochromis fuscus	AJD38887.1	25548152		ATGAGGGCTAGTCGTGGTATGGAGCTGCCGGAGCACTTTTGGATACCCATCGCTTTGGACACTGACAACATCACAGCTCTCAGCCCTTTTCTGGTTCCCCAGGACCACTTGGGGAATGCGGGCACCTTCTACGCCATGGCAGCATTCATGTTCTTTGTATTTGTGGTTGGCACTGGCATTAATACGCTCACTATTGCATGCACCGCCCAATACAAGAAGCTACGATCCCACCTCAACTATATCCTGGTAAACTTGGCTGCTGCAAACCTTCTGGTATCCTGTGTGGGTTCGTTCACTGCCTGCTGCTCCTTTGCATCCAGATATTTCCTCTTTGGACCAACRGCATGCAAGATTGAAGGTTTCATGGCAACACTCGGGGGTATGGTAAGCCTGTGGTCT…
SWS2	Pseudochromis_fuscus|SWS2A_beta	Pseudochromis fuscus	AJD38889.1	25548152		ATGAAGCACGGACGTAACACGGAGCTTCCGGAGCACTTTTGGATCCCCATCCCTCTGGATACAGACAACATCACAGCTCTCAGCCCCTTCCTGGTTCCTCAGGACCATCTAGCAAACTCAGCCACCTTTTATGCAATGGCAGCATTCATGTTCTTTGTATTTGTTGTTGGCACTTTCATCAATGCGCTTACCGTTGCATGCACCGTGCAATACAAGAAGCTTCGGTCCCACCTCAACTACATCCTGGTGAACTTGGCTGCCGCGAACCTTCTGGTGTCTGTAGTGGGTTCGTTCACTGCCTGCTGCTCTTTTGCATCCAGATATTTCATCTTTGGACCACTGGCATGCAAGATTGAAGGTTTTGTAGCAACACTTGGAGGTATGGTAAGCCTGTGGTCT…
SWS2	Pseudochromis_fuscus|SWS2B	Pseudochromis fuscus	AJD38888.1	25548152		ATGAGGGGAAATCGTCCTGTGGAGTTTCCAGAGGATTTCTGGATCCCCATCCCTCTGGACACCAACAACATCACGTCCCTCAGCCCATACCTGGTTCCCCAGGACCATCTAGGGAGCCTGGGGATCTTTTATTCAATGTCGGCGTTTATGTTCTTCTTGTTTGTGACTGGTACTGCCATCAATATCCTGACTATTGCATGTACTGTTCAATACAAGAAGCTCCGGTCTCATCTGAACTACATCCTGGTGAACTTGGCTGTGGCGAACCTCCTCGTCTCCTCCGTGGGCTCCTTCACCTGCTTCTACTGCTTTGCCTTCAGATACATGATTCTGGGTCCACTGGGATGCAAGATTGAAGGATTTACAGCAACGATTGGAGGCATGGTGAGCCTGTGGTCT…
SWS2	Pseudochromis_marshallensis|SWS2A_alpha	Pseudochromis marshallensis	AJD38877.1	25548152		ATGAGGGCGAGTCGTGGTATGGAGCTGCCAGAGGACTTCTGGATACCCATCGCTTTGGACACTGACAACATCACGTCACTTAGCCCTTTTCTGGTTCCCCAGGACCACTTGGGGAATGCGGGCACCTTCTACGCTATGGCAGCGTTCATGTTCTTTGTATTTGTGGTCGGCACCGGCATTAACACCCTCACCATCGCATGCACCGCCCAGTACAAGAAGCTACGGTCCCACCTCAACTACATCCTGGTGAACTTGGCTGCCGCGAACCTTCTCGTGTCCTGCGTGGGTTCGTTCACCGCCTGCTGCTCCTTTTCAACCAGATATTTCATCTTTGGACCGCTGGCGTGCAAGATCGAAGGTTTCATGGCAACACTCGGGGGTATGGTAAGCCTGTGGTCT…
SWS2	Pseudochromis_marshallensis|SWS2A_beta	Pseudochromis marshallensis	AJD38879.1	25548152		CTATGTGATGTTTCTCTTCTGCTTCTGCTTCGCTGTTCCCTTCGCCACCATCGTCTTCTGCTACGCTCAGCTGCTCATWACTCTGAAGATGGCAGCAAAGGCCCAGGCTGAGTCTGCCTCCACCCAGAAGGCCGAGCGGGAGGTGACCAGGATGGTGGTCSTCATGGTGGCGGGCTTCCTGGTGTGCTGGATGCCCTACACCTCCTTCGCTCTCTGGGTTGTGAACAACCGCGGGCAGCCTTTTGACCTGAGATACGCCTCCATCCCGTCCATCTTCTCCAAGTCCTCTGCGGTCTACAACCCAGTCATCTACGTTCTCCTCAACAAACAGTTCCGCTCGTGCATGATGAAGATGCTGGGGATGGGTGGAGGTGAGGACGAAGAGTCGTCGACAACATC…
SWS2	Pseudochromis_marshallensis|SWS2B	Pseudochromis marshallensis	AJD38878.1	25548152		ATGAGGGGAAAACGTCCTGTGGAGTTTCCAGACGATTTCTGGATCCCCGTCCCTCTGGACACCGACAACATCACGTCCCTCAGCCCGTACCTGGTTCCCCAGGACCATCTAGGGAGCCCGGGGATCTTTTATTCAATGTCGGCGTTTATGTTCTTCTTGTTTGTGACTGGTACGGGCATCAACACCCTGACTATTGCATGTACTGTTCAATACAAGAAGCTCCGGTCTCATCTGAACTACATCCTGGTGAACTTGGCGGTGGCGAACCTCCTCGTCTCCTCTGTGGGCTCCTTCACCTGCTTCTACTGCTTTGCCTTCAGGTACATGATYCTGGGTCCACTGGGATGCAAGATTGAAGGATTTACAGCAACGATTGGAGGCATGGTGAGCCTGTGGTCT…
SWS2	Pseudochromis_sankeyi|SWS2A_alpha	Pseudochromis sankeyi	AJD38884.1	25548152		ATGAGGNCTGGTCGTGGTATGGAGCTGCCAGAGCACTTTTGGATACCCATCGCTTTGGACACTGACAACATCACGGCACTTAGCCCTTTTCTGGTTCCCCAGGATCACTTGGGGAATGTGGGCACCTTCTACGCCATGGCAGCATTCATGTTCTTTATATTTGTGGTTGGCACTGGCATTAATACCCTCACCGTTGCATGCACCGCCCAATACAAGAAGCTACGGTCCCACCTCAACTACATCCTGGTGAACTTGGCTGTCGCGAACCTTCTTGTGTCTGTAGTGGGTTCTTTCACTGCCTGCTGCTCCTTTGCGGCCAGGTATTTCATCTTTGGAACGATGGCATGCAAGGTCGAAGGATTCACGGCAACGCTCGGGGGTATGGTAAGCCTGTGGTCT…
SWS2	Pseudochromis_sankeyi|SWS2A_beta	Pseudochromis sankeyi	AJD38885.1	25548152		GCAGCAAAGGCCCAGGCTGAATCCGCCTCCACCCAGAAGGCCGAGCGGGAGGTGACCAGGATGGTGGTTGTCATGGTGGCGGGCTTCCTGGTGTGCTGGATCCCCTACGCCTCCTTCGCTCTCTGGGTTGTGAACAACCGCGGGCAGCCTTTTGACCTGAGATATGCTTCCATCCCGTCCATCTTTTCCAAGTCCTCTGCAGTCTACAACCCAGTTATCTATGTTCTCCTCAACAAACAGTTCCGCTCATGCATGATGAAGATGCTGGGGATGAGTGGAGGTGAGGACGAAGACTCGTCGACAACATCGTCGGTCACCGAAGTCTCCAAAGTCGGTCCTGCTTAA
SWS2	Pseudochromis_sankeyi|SWS2B	Pseudochromis sankeyi	AJD38886.1	25548152		ATGAGGGGAAATCGTCCTGTGGAGTTTCCAGATGATTTCTGGATCCCCATCCCTCTGGACACCAACAACATCACGGCCCTCAGCCCGTACCTGGTTCCCCAGGACCACCTAGGGAGCCTGGGGATCTTTTATTCAATGTCGGCGTTTATGTTCTTCTTGTTTGTGACTGGTACGGCCATCAATATCCTGACTATTGCATGTACTGTTCAATACAAGAAGCTCCGGTCCCATCTGAACTACATCCTGGTGAACTTGGCTGTGGCGAACCTCCTCGTCTCCTCCGTGGGCTCCTTCACCTGCTTCTACTGCTTTGCCTTCAGATACATGATTCTGGGTCCTCTGGGATGCAAGATTGAAGGATTTACAGCAACGATTGGAGGCATGGTGAGCCTGTGGTCT…
SWS2	Pseudopleuronectes_americanus|SWS2A_beta	Pseudopleuronectes americanus	AY631038.1	25548152		ATGAAGCACAGCCGACCCATGGAGCTTCCGGAGGATTTCTGGATCCCCGTCCCTTTGGATACTAACAACATCACGACTCTCAGCCCCTTCCTCGTCCCCCAGGACCATCTAGCAAGCACAGCCACCTTCTACGCCATGGCCATATACATGTTTTTTGTATTTGTTTTGGGCACTAGCATCAATGCACTCACCATCCTGTGCACCGTGAAGTACAAGAAGCTCCGGTCCCACCTCAACTACATCCTGCTGAACTTGGCTGTGGGGAACCTTCTCGTGTCCTGTGTGGGCTCCTTTGTTGGCTGCTGCGCATTTTCAGTCAGATATTTTATCTTTGGAGCACTAGCATGCAAGATTGAAGGTTTCATGGTGACACTTGGTGGTATGGTCAGCCTGTGGTCT…
SWS2	Pseudotropheus acei|SWS2A_alpha	Pseudotropheus acei	DQ088636.1	22178363		ATGAAGGGTAAACGTGATATGGAGCTRCCAGAAGACTTCTGGATACCCGTCAGCCTGGACACAAACAACATCACGTCACTTAGCCCTTTTCTGGTTCCACAGGACCACTTGGGGGATACTGCCACCTTTTACACCATGGCAGTTTTCATGTTATTCATATTTATTTTTGGCACTTTCATCAACGCCCTTACCATTGCATGCACCATCCAATACAAGAAACTTCGATCCCACCTCAACTACATCCTGTTGAACTTGGCAGCAGCAAACCTTCTTGTGTCCACTGTGGGCTCCTTCACTGCCTGCTGCACTTTTTCATTCAGATATTTCATCTTTGGTGCRCTAGCATGCAAGATCGAAGGTTTCATGGTAACACTCGGTGGTATGGTAAGCCTGTGGTCC…
SWS2	Pseudotropheus acei|SWS2B	Pseudotropheus acei	DQ088639.1	22178363		ATGAGAGGAAATCGTCCCACTGAGTTCCCAGATGACTTCTGGATCCCCGTCCCTCTGGACACCAACAATATCACAGCCTTCAGCCCATACCTGGTTCCCCAGGACCATTTAGGAAGCCCGATGATCTTTTATTCCATGTCAGCATTTATGTTCTTCTTGTGGGTGGCCGGCACAATCATCAATGTCCTCACTATCGCATGTACTGTCCAATACAAGAAGCTCCGGTCTCATCTAAACTACATCCTGGTGAACCTGGCTGTTGCGAACCTCCTCGTCTCCTCTGTGGGCTCTTTCACCTGCTTCATCTGTTTTGCTTTTAAATACATGTTCCCTGGTCCAATTGCATGCAAGATTGAAGGATTTACAGCAACTCTTGGTGGTATGGTTAGCTTGTGGTCT…
SWS2	Pundamilia_pundamilia|SWS2A_alpha	Pundamilia pundamilia	AY673719.1	22178363		ATGAAGGGTAAACGTGATATGGAGCTGCCAGAAGACTTCTGGATACCCGTCAGCCTGGACACAAACAACATCACGTCACTTAGCCCTTTTCTGGTTCCACAGGACCACTTGGGGGATACTGCCACCTTTTACGCCATGGCAGTTTTCATGTTATTCGTATTTATTTTTGGCACTTTCATCAACGCCCTTACCATTGCATGCACCATCCAATACAAGAAACTTCGATCTCACCTCAACTACATCCTGTTGAACTTGGCAGCAGCAAACCTTCTTGTGTCCACTGTGGGCTCCTTCACTGCCTGCTGCACTTTTTCATTCAGATATTTCATCTTTGGTGCGCTAGCATGCAAGATTGAAGGTTTCATGGTAACACTCGGTGGTATGGTAAGCCTGTGGTCC…
SWS2	Pundamilia_pundamilia|SWS2B	Pundamilia pundamilia	AY673709.1	22178363		ATGAGAGGAAATCGTCCCACTGAGTTCCCAGATGACTTCTGGATCCCCGTCCCTCTGGACACCAACAATATCACAGCCTTCAGCCCATACCTGGTTCCCCAAGACCATTTAGGAAGCCCGATGATCTTTTATTCCATGTCAGCATTTATGTTCTTCTTGTGGGTGGCCGGCACAATCATCAATGTCCTCACTATCGCATGTACTGTCCAATACAAGAAGCTCCGGTCTCATCTAAACTACATCCTGGTGAACATGGCTGTTGCGAACCTCCTCGTCTCCTCTGTGGGCTCTTTCACCTGCTTCATCTGTTTTGCTTTTAAATACATGTTCCCTGGTCCAATTGCATGCAAGATTGAAGGATTTACAGCAACTCTTGGTGGTATGGTTAGCCTGTGGTCT…
SWS2	Rhyacichthys_aspro|SWS2A_beta	Rhyacichthys aspro	AJD38829.1	25548152		ATGAAGCACGGCCGTGTCACAGAGCTCCCAGAGGACTTCTATATCCCCATTCCCTTGGACACAAACAACATCACTTCTCTCAGCCCCTTCCTGGTTCCTCAGGATCACCTATCAAATTCAGGCACCTTCTATGCCATGTCCATATACATGTTTTTTATATTTACCGTGGGCACTTTTATCAACGTGCTCACCATTGCATGCACCATCCAGTACAAGAAGCTGCGATCCCACCTCAACTACATCCTGGTCAACCTGGCTGTATCCAACCTTCTTGTGTCCATGGTGGGCTCCTTCACTACTTGTTGCACTTTTGCATTCAAATATTTTGTCTTTGGACCACTAATATGCAAAATCGAGGGCTTCCTGGTCACACTTGGAGGTATGGTGAGCCTCTGGTCT…
SWS2	Rhyacichthys_aspro|SWS2B	Rhyacichthys aspro	AJD38830.1	25548152		ATGAGGACCAGTCATTCCACGGAGTTCCACGATGACTTCTGGATCCCCATCCCTCTGGAGACCAACAACATCACAGCATTCAGCCCTTTCCTGGTTCCTCAGGACCACCTGGGGAGTACAGGCCTGTTCTATTCCATGTCAGCATTCATGTTCTTTTTGATGGTGGCAGGGACGGGCATCAACACACTGACCATTGTGTGCACAGCTCAGTACAAGAAGCTGCGCTCACATCTCAACTACATCCTGGTCAATCTGGCTGTGGCCAACCTGCTGGTCTCCACCGTGGGCTCCTTCACCTGTTTCTTCTGCTTCGCCGCCCGCTACATGATCCTGGGCCCCCTCGGCTGTAAGATCGAAGGCTTCACTGCAACAGTCGGTGGTATGGTGAGCCTCTGGTCT…
SWS2	Rondeletia_loricata|SWS2B	Rondeletia loricata	AJD38838.1	25548152		ATGAGGGCAAATTGTCCTGTGGAGTTCCCAGAAGACTTCTGGATTCCCATCCCTCTGAACACCAACAACATCACCTCACTCAACCTNTACTTGGTTCCCCAGGATCACCTCGGGAGCTCAGGGATCTTTTATTCCATGTCAGCATTCATGTTCTTCCTATTTGTGGTGGGCACGGGCATCAATGTCCTCACCATTGCATGTACCGTCCAATATAAGAAGCTCCGGTCCCACCTCAACTACATCCTGGTGAACTTGGCCGTGGCAAACCTTCTTGTCTCCTCTGTGGGTTCCATCACTTGCTTCTACTGCTTCGCCTTCAGATACATGATACTGGGTCCACTGGGGTGCAAGATTGAAGGATTTACAGCTACTATTTGTGTCATTAATTCTCCTCTGTCT…
SWS2	Salaria_fluviatilis|SWS2A_alpha	Salaria fluviatilis	AJD38874.1	25548152		ATGAGGACCACTCGCGCTATGGAGCTCCCGGAGGACTTCTGGATTCCCATCAATCTGGACACTGACAATATCACAGCCCTTAGCCCCTTCCTGGTCCCTCAGGACCACTTGGGGAGTTCAGGCACATTCTATGCCATGGCGGGATTCATGTTATTCATATTTGTGGTTGGCACGGGCATCAACACGCTCACCATCGCATGCACCATGAAATACAAGAAGCTTCGGTCCCACCTCAACTACATCCTGGTGAACTTGGCAGTGGCAAACCTTCTTGTGTCCTGTGTGGGCTCTTTCACCGCCTGCTGCTCGTTCGCTTCCAGGTACTTCATCTTTGGACCATTAGCATGCAAGATTGAGGGTTTCATGGCAACACTTGGAGGGATGGTCAGCCTGTGGTCT…
SWS2	Salaria_fluviatilis|SWS2A_beta	Salaria fluviatilis	AJD38875.1	25548152		CATCAATGCGCTTACCGTCGCGTGCACCGTCCAGTACAAGAAGCTCCGATCCCACTTAAACTACATCCTGGTGAACTTGGCTGTGGCGAACCTTCTGGTGTCAGTGGTGGGCTCTTTCACTGCCTGCTGCTCATTTGCATCCAGATATTTCATCTTCGGCCCACTAGCATGCAAGATTGAAGGTTTCGTGGCAACCCTCGGCGGAATGGTCAGCCTGTGGTCTCTGGCTGTGGTAGCGTTTGAAAGATGGCTGGTCATCTGCAAGCCACTGGGTAACTTCATTTTCAAGCCCGACCATGCTATGGGGTGCTGTGTATTCACCTGGGTGTTTGCATTGATCGCCTCGGCTCCTCCGCTTTTTGGCTGGAGCAGATACATCCCCGAAGGGCTGCAGTGCTC…
SWS2	Signigobius_biocellatus|SWS2A_beta	Signigobius biocellatus	AJD38895.1	25548152		ATGAAGCACAGTCGGGTCACAGAGCTCCCAGAGGACTTCTTTATCCCCATCCCATTGGATACAAACAACATCACCTCTCTTAGTCCTTTCCTGGTTCCCCAGGACCACTTATCAAATGCAGGCACCTTTTATGTGATGTCTGTTTACATGTTTTTCATATTTGTCGTGGGGACTTTTATCAATGCTCTTACTATTGCGTGCACCATTCAATACAAAAAGCTGCGATCCCACCTCAACTACATTTTGGTCAACTTGGCCATTTCCAACCTTCTTGTGTCATGCGTGGGCTCCTGCACCACTATGGTCACTTTTGGCTGTAGATATTTTGTCTTTGGACCACTAATATGCAAGATTGAGGGCTTTCTGGTTACTCTTGGAGGTATGGTGAGCCTGTGGTCT…
SWS2	Signigobius_biocellatus|SWS2B	Signigobius biocellatus	AJD38880.1	25548152		GTATGGTGAGCCTCTGGTCTCTGGCTGTCATAGCATTTGAGAGATGGCTGGTGATCTGCAAGCCACTGGGAAACTTCATGTTCAAGTCAAGCCATGCTATCGCCTGCTGTGTCATCACCTGGATTTTTGCCCTGATCGCATCAGTTCCACCTCTGGTGGGATGGAGCAGGTACATCCCTGAAGGACTGCAGTGCTCCTGTGGTCCAGACTGGTACACCACCAACAACAAGTACAACAACGAATCCTATGTGATGTTTCTCTTCTGCTTCTGCTTTGCAGTCCCATTGTTGACCATTATCTTTTGCTATGCTCAGCTACTGTTCACATTAAAAGCAGCGGCTAGAGCGCAAGCRGACTCCGCCTCTACTCAGAAGGCTGAGCGGGAGGTGACCAGGATGG…
SWS2	Sinocyclocheilus_anophthalmus|SWS2	Sinocyclocheilus anophthalmus	GQ168759.1	22178363		AGCAAGTACCAGAGTTTCACGAAGACTTCTACATACCCATTCCTTTAGATGTCCACAACCTCTCAGGTTACAGCCCTTTTTTGGTCCCCCAGGACCACCTGGGAAACCAAGGTGTATTCATGGCCATGGCTGTCTTCATGTTCTTTATTTTCATCGGAGGGACTTTGATCAACATCCTTACCATTGTTTGCACAATTCAGTTCAAGAAACTCAGATCTCACCTTAACTATATTCTTGTAAACCTTGCCATTTCCAACCTGTTTGTGGCCGTTTTTGGTTCCCCGTTATTGTTCTACTCCTTCTTTAATAGGTACTTTATCTTCGGGCCCACAGCATGTAAAGTTGAGGGCTTCCTTGCAACACTTGGAGGAATGGTGAGTTTGTGGTCTCTTGCTGTAG…
SWS2	Sinocyclocheilus_jii|SWS2-1	Sinocyclocheilus jii	GQ168748.1	22178363		AGCAAGTACCAGAGTTTCACGAAGACTTCTACATCCCCATCCCTTTAGATTTCAACAACCTCTCGGCTTACAGTCCTTTTTTGGTCCCCCAGGACCACCTGGGACACCAAGGCGTATTCATGGCCATGTCTCTCTTTATGTTCTTTATTTTCGTCGGAGGGGCTTCAATCAACATCCTTACCATTGTTTGCACAATTCAATTCAAGAAACTCAGATCTCACCTTAACTATATTCTTGTGAACCTTTCCATTGCCAACCTGTTCGTGGCCATTTTTGGTTCCCCGTTATCATTCTACTCCTTCTTTCATAGGTACTTTATCTTTGGGGTGACAGCATGTAAAATTGAGGGCTTCCTTTCATCGCTTGGAGGAATGGTGAGTTTGTGGTCTCTTGCTGTAG…
SWS2	Sinocyclocheilus_jii|SWS2-2	Sinocyclocheilus jii	GQ168749.1	22178363		AGCAAGTACCAGAGTTTCACGAAGACTTCTACATACCCATTCCTTTAGATGTCCACAACCTCTCAGGTTACAGCCCTTTTTTGGTCCCCCAGGACCACCTGGGAAACCAAGGTGTATTCATGGCCATGGCTGTCTTCATGTTCTTTATTTTCATCGGAGGGACTTCAATCAACATCCTTACCATTGTTTGCACAATTCAGTTCAAGAAACTCAGATCTCACCTTAACTATATTCTTGTAAACCTTGCCATTGCCAACCTGTTTGTGGCCATTTTTGGTTCCCCGTTATCGTTCTACTCCTTCTTTCATAGGTACTTTATCTTCGGGCCCACAGCATGTAAAATTGAGGGCTTCCTTGCAACACTTGGAGGAATGGTGAGTTTGTGGTCTCTTGCTGTAG…
SWS2	Spondyliosoma_cantharus|AJD38708.1|SWS2A_beta	Spondyliosoma cantharus	AJD38708.1	25548152		TGCAAGCCACTTGGTAACTTTGTGTTCAAGCCCGACCACGCTATAGCTTGCTGTGTGTTCACCTGGATTTTTGCACTGATTGCATCTGCCCCTCCACTGTTCGGATGGAGCAGGTACATCCCTGAAGGCCTGCAGTGCTCCTGTGGTCCAGACTGGTACACCACAAACAACAAATACAACAATGAATCCTATGTGATGTTCCTGTTCGGCTTCTGCTTCGCTGTTCCCTTCGCCACCATCGTCTTCTGCTACACTCAGCTGCTCATCACACTGAAAATGGCAGCGAAGGCCCAAGCTGAGTCTGCCTCCACCCAGAAGGCAGAGCGGGAGGTGACCAGGATGGTGGTCGTCATGGTGCTGGGCTTCCTGGTGTGCTGGATGCCTTACACCTCCTTTGCT…
SWS2	Spondyliosoma_cantharus|AJD38710.1|SWS2A_beta	Spondyliosoma cantharus	AJD38710.1	25548152		ATGAAGCACAGCCGAGTTATGGAGCTCCCGGAGGATTTCTATATCCCCATTGCTCTGGATACGGACAACATCACGTCTCTCAGCCCCTTCCTGGTCCCCCAGGACCATCTAGCAAGCGCAGGCACCTACTACGCAATGGCAGCATTCACGTTTTTTGTTTTTGTTGCGGGAACTGCCATCAATCTGCTTACAGTCGCTTGCACCATACAGTACAAGAAGCTGCGGTCCCACCTCAACTACATCCTGGTGAACTTGGCCGTGGCGAACCTTCTTGTATCCTGTGTGGGCTCCTTCACTGCCTGCTGCTCCTTTGCATCCAGATATTTCATCTTTGGACCACTGGCATGCAAGATTGAAGGTTTTGTAGCAACACTTGGAG
SWS2	Spondyliosoma_cantharus|SWS2A_alpha	Spondyliosoma cantharus	AJD38707.1	25548152		ATGAAGGCAAGTCGAGGCATGGAGCTCCCAGAAGACTTCTGGATACCCGTCCCTCTGGACACCAATAACATCACGGCGCTCAGTCCCTTCCTGGTGCCTCAGGACCACTTAGGGGGCTCGGGCACCTTCTATGCAATGGCAGCATTCATGTTCTTCGTATTCACTGTCGGCACTGGCATCAACGTTCTCACCATTGCATGCACCATACAGTACAAGAAGCTGCGGTCCCACCTCAACTACATCCTGGTGAACTTGGCCGTGGCGAACCTTCTTGTATCCTGTGTGGGCTCCTTCACTGCCTGCTGCTCCTTTGCAAACAGATATTTCATCTTTGGACCACATATGTGCAAGATTGAGGGTTTTACGGCAACACTTGGTGGAATGGTCAGTCTGTGGTCT…
SWS2	Spondyliosoma_cantharus|SWS2B	Spondyliosoma cantharus	AJD38706.1	25548152		ATGAGGGGGAATCGTCCGGTAGAGTTCCCAGATGATTTCTGGATCCCAATCCCTCTGGAAACCAACAACATCACATCCCTCAGTCCGTTCCTGGTTCCCCAGGATCACTTAGGGAGCCCTGGCATCTTTTATTCCATGTCAGCATTCATGTTTTTCCTATTTGTGGCCGGTACAGGCATTAACACCATCACTATTGCGTGTACTGTTCAATACAAGAAGCTCCGGTCTCACTTGAACTACATCCTGGTGAACTTGGCCGTGGCGAACCTACTCGTCTCCACCGTGGGCTCCTTCACCTGCTTCTACTGCTTTGCCTTCAGATACATGATTCTTGGTCCACTGGGGTGCAAGATTGAAGGATTTACAGCAACTGTTGGTGGTATGGTCAGCCTGTGGTCT…
SWS2	Symphodus_melops|SWS2B	Symphodus melops	AJD38799.1	25548152		ATGAGGGGAAATCGCCAAATGGAGCTCCCAGAGGATTTCTTTATTCCCATCCCTCTGGATACCAACAATATCACTGCACTGAGCCCTTTCCTTGTTCCACAGGATCACTTGGGGCACCTAAGTGTCTATTATGCAATGTCAGTTTATATGTTCTTCCTATTTGTGTGTGGGACAAGTATTAATGTCCTCACTATCGCATGTACTGTTCAATATAAGAAACTCCGGTCTCATCTGAACTACATCCTGGTGAACTTGGCAGTGGCAAACCTCCTTGTTTCCTGTGTGGGATCGTCCACCTGCTTCTACTGCTTCTCCAACAGATACATGGCTGTTGGACCGACCGGCTGCAAGATTGAAGGATTTGCAGCAACTTTGGGTGGTATGGTGGGTCTGTGGTCT…
SWS2	Synodus_synodus|AJD38758.1|SWS2B1	Synodus synodus	AJD38758.1	25548152		ATGAGGTCAAGCCGAGTCATGGAGCAGCCAGACGAGTTCTGGATCCCCATCCCCCTGGACACCAACAACATCACCTCACTCAGCCCCTTCCTGGTTCCCCAGGACCACCTGGGGGGGCTGGGCCTCTTCTACTCCATGTCCGCCTTCATGTTCTTCCTGTTCGTGGTGGGAACGGCCATCAACGTCCTCACCATCGCCTGTACAGCCCAGAACAAGAAGCTGCAGTCACACCTGAACTACATCCTGGTGAACATGGCAGTGGCCAACCTGCTGGTGTCCTCTGTGGGCTCCTTCACCTGCTTCTACTGCTTTGCCTTCAGGTACATGGTGCTGGGACCCCTGGGCTGCAAGGTGGAGGGGTTCACTGCCACGCTGGGAG
SWS2	Synodus_synodus|AJD38767.1|SWS2B2	Synodus synodus	AJD38767.1	25548152		GTACATCCCTGAGGGTTTCCAGTGCTCCTGTGGTCCCGACTGGTACACCACCAACAACAAGTTCAACAACGAGTCCTATGTCCTCTTCCTGTTTGGCTTCTGCTTCTCCGTGCCCCTCACCATCATCATCTTCTGCTACGGCCAGCTGCTGTTCGTCATGAAGATGGCAGCCAAGGCGCAGGCGGAGTCAGCCTCCACTCAGAAGGCGGAGCGGGAAGTGACCCGCATGGTGGTGATGATGGTTTTTGGCTTCCTGATCTGCTATGTACCCTACACCTCTTTCGCCCTCTGGATCGTGAACAACCGGGGCGTGGCCTTCGACCTGCGATACGCCACCATCCCGTCTGTGTTCTCCAAGTCCTCCACCATCTACAACCCGGTCATCTACGTGCTCCTGAA…
SWS2	Synodus_synodus|AJD38790.1|SWS2B2	Synodus synodus	AJD38790.1	25548152		ATGAGGTCGAGCCGAGAGATGGAGTTACCCGAGGACTTCTGGATCCCCATTGCCCTGGACACCAACAACATCACCGCGCTCAGCCCCTTCCTGGTTCCCCAGGACCACCTGGGGAACTCGGCCATCTTCTACGGCATATCTGCGTACATGTTCATCCTGTTTGTGGTGGGAACCTCCCTCAACGTCCTCACCATCGCCTGCACACTCCAGTACAAGAAGCTGCAGTCACACCTGAACTACATCCTGGTGAACATGGCAGTGGCTAACCTGCTGGTGGCCACCGTGGGCTCCTCCTACTGCACTATCACCTTCGCCAACAGATACAACGTCTTTGGCTCGACAATGTGCAAGGTGGAGGGATTTGCAGCTACACTCGGGGGTATGGTCACCCTGTGGTCG…
SWS2	Synodus_synodus|AJD38791.1|SWS2B1	Synodus synodus	AJD38791.1	25548152		TTCCGCTCCTGCATGATGAAGATGGTGGGCATGAGCGGAGGCGAAGACGAGGAATCCTCCACTACGTCTTCAACAACCGAGGTCTCGAAAGTTGCTCCAGCCTAA
SWS2	Synodus_synodus|AJD38846.1|SWS2B1	Synodus synodus	AJD38846.1	25548152		GCATGGTCAGCTTGTGGTCACTGGCCGTCATTGCATTTGAGCGCTGGCTGGTGATCTGTAAGCCGATGGGGAACTTTGCGTTCCGGAGTCACCACGCTGTGGCAGGGTGTGCGCTCACCTGGGTCTGTGCCCTGTCTGCCGCTGTGCCCCCATTGGTCGGATGGAGCAGGTACATCCCAGAAGGCCTGCAGTGCTCCTGTGGTCCTGACTGGTACACGACGGACAACAAGTTCAACAGCGAGACCTACGTGATGTTCCTGTTCTTCTTCTGCTTCTCTGTTCCCTTCACCATGATCGTGTTCTGCTACAGCCAGCTACTCATCACCCTCAAACTTGCAGCCAAAGCACAGGCTGAGTCAGCCTCCACCCAGAAGGCGGAGCGGGAAGTGACACGCATGG…
SWS2	Thunnus_albacares|AJD38815.1|SWS2A	Thunnus albacares	AJD38815.1	25548152		TTCCGTTCATGCATGATGAGAATGCTGGGGATGGGTGGAGGAGAGGAAGAAACGTCAACAACACAATCAGTGACTGAAGTCTCCAAAGTTGGGCCTGCCTAG
SWS2	Thunnus_albacares|AJD38837.1|SWS2A	Thunnus albacares	AJD38837.1	25548152		ATGAGGGTAAATCATGGTACGGAACTGCCAGAAGACTTCTGGATACCTGTCGCTCTGGACACCAACAACATCACATCACTCAGCCCCTTCCTGGTTCCTCAGGACCACTTAGGGGGCACGGGCACCTTCTATAGCATGGCAGGATTCATGTTCTTCATATTTGTGGTTGGCACTGCCATCAACATCCTCACCATTGCATGCACCATCCAATACAAGAAGCTTCGGTCTCACCTCAACTACATCCTTGTGAACTTGGCCATGGCAAACCTTCTTGTGTCCGGTGTGGGTTCCTTTACTGCTTGCTGCTCCTTTGCAGTAAGATATTTCATCTTTGGACCACTGGGATGCAAGATTGAAGGTTTTTTGGCTACACTTGGTGGTATGGTGAGCCTGTGGTCT…
SWS2	Thunnus_albacares|SWS2B	Thunnus albacares	AJD38813.1	25548152		ATGAGAGGGAATCGTCCTGTGGAGTTGCCAGAGGACTTCTGGATCCCTATCCCTTTGGACACCAACAATATCACATCCCTCAGCCCGTTCCTGGTTCCCCAGGATCACCTAGGTAGCATGGGGATCTTTTATGCCATGTCAGCCTTTATGTTCTTTCTTTTTGTAGCTGGCACAGGCATCAATGTCATCACTATTGCGTGTACTGTTCAATATAAGAAGCTCCGATCTCACCTGAACTACATCTTGGTGAACTTGGCTGTGGCAAACCTCCTCGTCTCCTCCGTGGGCTCCTTCACCTGCTTCTACTGCTTTGCCTTCAGATACATGATTCTTGGACCACTGGGATGCAAGATTGAAGGATTTACAGCAACTCTTGGTGGTATGGTGAGCCTGTGGTCT…
SWS2	Tramitichromis_intermedius|SWS2A_alpha	Tramitichromis intermedius	DQ088638.1	22178363		ATGAAGGGTAAACGTGATATGGAGCTGCCAGAAGACTTCTGGATACCCGTCAGCCTGGACACAAACAACATCACGTCACTTAGCCCTTTTCTGGTTCCACAGGACCACTTGGGGGATACTGCCACCTTTTACGCCATGGCAGTTTTCATGTTATTCATATTTATTTTTGGCACTTTCATCAACGCCCTTACCATTGCATGCACCATCCAATACAAGAAACTTCGATCCCACCTCAACTACATCCTGTTGAACTTGGCAGCAGCAAACCTTCTTGTGTCCACTGTGGGCTCCTTCACTGCCTGCTGCACTTTTTCATTCAGATATTTCATCTTTGGTGCGCTAGCATGCAAGATCGAAGGTTTCATGGTAACACTCGGTGGTATGGTAAGCCTGTGGTCC…
SWS2	Tramitichromis_intermedius|SWS2B	Tramitichromis intermedius	DQ088641.1	22178363		ATGAGAGGAAATCGTCCCACTGAGTTCCCAGATGACTTCTGGATCCCCGTCCCTCTGGACACCAACAATATCACAGCCTTCAGCCCATACCTGGTTCCCCAGGACCATTTAGGAAGCCCGATGATCTTTTATTCCATGTCAGCATTTATGTTCTTCTTGTGGGTGGCCGGCACAATCATCAATGTCCTCACTATCGCATGTACTGTCCAATACAAGAAGCTCCGGTCTCATCTAAACTACATCCTGGTGAACATGGCTGTTGCGAACCTCCTCGTCTCCTCTGTGGGCTCTTTCACCTGCTTCATCTGTTTTGCTTTTAAATACATGTTCCCTGGTCCAATTGCATGCAAGATTGAAGGATTTACAGCAACTCTTGGTGGTATGGTTAGCCTGTGGTCT…
SWS2	Trematomus_loennbergii|SWS2A_beta	Trematomus loennbergii	AY771356.1	25548152		ATCAATGCGCTGACAGTCGCATGCACCATCCAGAACAAGAAGCTCAGGTCCCACCTGAACTACATCCTGGTGAACTTGGCGGTTTCAAACCTTCTTGTGTCCTGCGTGGGCTCCCTCACCGCATTCCTCTCCTTTGCAAACAAATATTTTATCCTCGGACCACTAGCATGCAACATTGAAGGTTTTATTGCGACGCTTGGTGGTATGGTGAGCCTGTGGTCTCTGGCTGTGGTAGCGCTTGAAAGATGGCTGGTCATCTGCAAGCCACTTGGTCACTTTATTTTCAAGCCTGACCATGCTATAGCTTGCTGTGCATTAACCTGGGTGTTTGCACTGATTGCTTCCGTCCCTCCCCTGCCCATTTTCGGATGGAGCAGGTACATCCCAGAGGGCCTACAG…
SWS2	Trichogaster_trichopterus|SWS2A_alpha	Trichogaster trichopterus	AJD38894.1	25548152		CCTGCTGCTCTTTTGCGTGGGTTCGTTCACTGCCTGCTGCTCTTTTGCGTCCAGATATTTCATCTTTGGACCTCTAGCATGCAAAATCGAAGGCTTTCTGGCAACCCTCGGTGGTATGGTGAGCCTCTGGTCACTAGCCGTCATAGCTTTTGAAAGATGGCTGGTCATTTGCAAGCCACTCGGCAACTTCATTTTCAAGCCCGACCACGCGTTAGCTTGCTGCGTGTTCACCTGGGTGTTTGCCCTGATTGCCTCAGTTCCTCCACTGGTAGGGTGGAGCAGATACATCCCAGAAGGCCTTCAGTGCTCGTGCGGACCAGACTGGTACACAGTAAATAACAAATATAACAATGAATCCTACGTGATGTTCCTATTCTGCTTCTGCTTTGCTGTTCCTCT…
SWS2	Trichogaster_trichopterus|SWS2B	Trichogaster trichopterus	AJD38893.1	25548152		ATGAGGGGAAATCGGCCCATCGAGTTCCCAGATGATTTCTGGATTCCCATCCCTCTGGAAACCAACAACATCACATCTCTCAGCCCGTACCTGGTTCCCCAGGATCATCTAGGGAGCTTAGGGATCTTCTACTCTATGTCAGCGTTTATGTTCTTCTTGTTTGTGGCTGGAACGATCATCAACACGCTTACTATCGCATGTACTGTTCAATATAAGAAGCTCCGGTCCCATCTGAACTACATTCTGGTGAACTTGGCTGTGGCGAACCTCCTCGTCTCCTCCGTGGGCTCCTTCACCTGCTTCTACTGCTTTGCCTTCAGATACATGATTCTTGGGTCAATTGGCTGCAAGATTGAAGGATTTACAGCAACTGTTGGTGGCATGGTGAGCCTCTGGTCT…
SWS2	Xiphophorus_birchmanni|SWS2B	Xiphophorus birchmanni	EU825682.1	22178363		CTGGGGCTTTTTTATTCAATGTCAGCGTTAATGTTCTTCTTGTTTGCGGCCGGCACGGCCATCAATGTCCTCACAATCGCATGTACTATTCAATACAAGAAGCTCCGCTCCCATCTGAACTACATCCTGGTCAACATGGCTGTGGCGAACCTCATCGTCTCGTCCGTGGGCTCTTTTACCTGCTTCTACTGTTTTGCCTTCCGATACATGGCTCTTGGTCCTCTCGGCTGCAAGATCGAAGGATTTACGGCATCTCTTGGTGGCATGGTCAGCCTTTGGTCTCTTGCAGTGATTGCATTTGAAAGATGGCTGGTTATCTGCAAGCCACTCGGGAACTTTGCCTTCAAGTCAGAGCATGCTTTATTCTTCTGTGCACTTACCTGGTTCTTTGCTTTGTGC…
SWS2	Xiphophorus_hellerii|SWS2B	Xiphophorus hellerii	GQ999832	22178363	obtained from blast hits	ATGAAGATGAGGACAAGTCGTCAAGAGGAGACTCCAGATGACTTCTGGATCCCAATCCCACTGGAAACCGACAACATCACAGCCCTCAGCCCATACCTAGTCCCCCAGGACCATTTAGGGAGCCTGGGGCTTTTTTATTCAATGTCAGCGTTAATGTTCTTCTTGTTTGCGGCCGGCACGGCCATCAATGTCCTCACAATCGCATGTACTATTCAATACAAGAAGCTCCGCTCCCATCTGAACTACATCCTGGTCAACATGGCTGTGGCGAACCTCATCGTCTCGTCCGTGGGCTCTTTTACCTGCTTCTACTGTTTTGCCTTCCGATACATGGCTCTTGGTCCTCTCGGCTGCAAGATCGAAGGATTTACGGCATCTCTTGGTGGCATGGTCAGCCTT…
SWS2	Xiphophorus_hellerii|SWS2A_alpha	Xiphophorus hellerii	GQ999832	22178363	obtained from blast hits	ATGAGGTTCAACCGAGTTGTAGAGTTCCCAGAAGACTTCTGGATCCCAGTCCCGTTGGACACAGACAACATCTCATCCCTCAGCCCTTTCTCGGTTCCTCAGGACCACTTGGGGAATTCGGGAATGTTCTACGCCATGGCCGGATTCACGTTCTTTCTTTTTGTCGTCGGCACTTCCATCAACACCCTCACCATCGCGTGCACCATGCGGTACAAGAAGCTTCACTCCCATCTCAACTACATCCTGGTGAACTTGGCCGTGGCGAACCTTCTTGTGTCTGTGGTCGGCTCCTTCACCGCCTGCTGCTCCTTCACATTCAGATATTTCATCTTTGGGCCGCTAGCGTGCAAGATCGAAGGGTTTGTCGCAACGCTAGGGGGTATGGTAAGCCTTTGGTCT…
SWS2	Xiphophorus_malinche|SWS2B	Xiphophorus malinche	EU825683.1	22178363		CTGGGGCTTTTTTATTCAATGTCAGCGTTAATGCTCTTCTTGTTTGCGGCCGGCACGGCCATCAATGTCCTCCCAATCGCCTGTACTATTTAA
SWS2	Zeus_faber|SWS2B	Zeus faber	AJD38859.1	25548152		ATGAGGATGAATCGTCCTGTGGAGTTCCCCGAGGATTTCTGGATTCCTATCCCTCTGGACACCAACAACATCACGACACTGAGCCCTTTCCTGGTCCCCCAGGACCACCTTGGGAGCAAGGGCCTCTTTTATGGCTTGTCAGCGTTCATGTTCTTTCTGTTTGTGGTGGGCGCCATCATCAATTTCCTCACGGTGGCATGTACCATCCAGTACAAGAAGCTGCGGTCCCACCTCAACTACATCCTGGTGAACTTAGCCATCGCCAACCTTCTAGTCGCCTGCGTGGGCTCATTCCCGTGCTTCTGCTGCTTTTCCTTCCGATACATGTTCTTCGGTCCACTGGGCTGCAAAATTGAAGGATTTGCAGCTACTCTCGGCGGTATGGTGAGCCTCTGGTCT…
Rh1	Acanthopagrus_butcheri|Rh1	Acanthopagrus butcheri	DQ354577.1	22178363		TCAACTTTCTCACCCTGTATGTCACCATTGAACACAAGAAGCTGCGCACCCCTCTAAACTACATCCTGCTGAACCTTGCGGTGGCTGACCTTTTCATGGTGTTTGGAGGATTCACCACAACGATGTACACCTCTATGCACGGCTACTTCGTCCTTGGACGCCTTGGCTGCAATATTGAAGGATTCTTTGCTACTCTTGGTGGTGAAATTGCCCTCTGGTCACTGGTTGTTCTGGCTATTGAAAGGTGGGTGGTTGTCTGCAAGCCCATCAGCAACTTCCGTTTCGGGGAGAATCATGCCATCATGGGCTTGGGCTTCACCTGGTTAATGGCCCTGGCTTGTGCCGCCCCCCCTCTCGTCGGCTGGTCTCGTTACATCCCTGAGGGAATGCAGTGCTCAT…
Rh1	Acipenser_sp.|Rh1	Acipenser sp.	AF137206.1	22178363		CTTGCTGAACCATGGAAGTATTCGGCACTGGCAGCCTACATGTTTTTTCTTATCCTCACTGGCTTCCCCATCAACTTCCTGACCCTGTATGTCACCATCCAGCACAAGAAGCTGAGGACCCCTCTAAATTACATTCTATTAAACCTGGCTGTGGCTGATCTGTTCATGGTTTTTGGAGGCTTCACCACAACAATGTACACATCGATGAATGGCTACTTTGTCTTCGGGACCACTGGGTGCAACATTGAAGGATTCTTTGCTACCCTCGGAGGTGAAATCGCTCTGTGGTGCCTGGTGGTGCTGGCTATTGAGAGGTACATAGTTGTCTGCAAGCCCATGAGCAACTTCCGATTTGGTGAAAACCATGCCATCATGGGCGTTGTATTCACCTGGATAATG…
Rh1	Amia_calva|Rh1	Amia calva	AF137208.1	22178363		GCTGACCCATGGAAGTACTCTGCTTTGGCCGCCTACATGTTCTTCTTGATTATCACCGGCTTCCCAATCAACTTCCTCACTCTTTACGTCACCATCGAGCACAAGAAGCTGAGGACCCCACTAAACTACATCCTCTTAAATCTGGCCGTTGCTGACCTCTTCATGGTGATTGGTGGCTTCACCACCACGATGTACACATCAATGCACGGCTACTTTATCTTCGGGCACACTGGCTGCAACTTGGAAGGATACTTTGCTACCCTTGGTGGTGAAATTGGTCTGTGGTCCCTGGTGGTCTTGGCTGTTGAGAGGTACATAGTGGTCTGCAAACCGATGAGCAACTTCAGGTTCGGTGAAAACCATGCCATCATGGGTGTTGTGTTCACATGGATCATGGCC…
Rh1	Anableps_anableps|Rh1	Anableps anableps	FJ711156.1	22178363		CTATTTTTATGTCCCTATGCTTAATACCACTGGTGTCGTTCGGAGTCCTTATGAATACCCTCAGTACTATCTTGTCAACCCAGCAGCCTATGCTGCTCTGGGCGCCTACATGTTTTTCCTCATTCTCGTCGGCTTCCCCATCAACTTCCTCACCCTTTATGTCACCATCGAACACAAGAAGCTGCGAACCCCTCTAAACTACATCCTGCTCAACCTTGCGGTGGCTGACCTGTTCATGGTGTTTGGGGGATTCACCACAACGATGTACACCTCCATGCATGGCTACTTTGTCCTCGGACGCCTTGGCTGCAATATAGAAGGATTCTTTGCTACCCTTGGCGGTGAGATCGGTCTCTGGTCACTAGTTGTTCTGGCTATTGAAAGGTGGCTGGTCGTCTG…
Rh1	Batrachocottus_nikolskii|Rh1	Batrachocottus nikolskii	U97268.1	22178363		TACCTTGTGAGCCCGGCGGCCTACGCCGCCCTGGGCGCCTACATGTTCCTGCTCATCCTCATAGGCTTCCCGGTCAACTTCCTCACCCTGTACGTCACCCTCGAACACAAGAAGCTGCGGACCCCTCTAAACTACATCCTGCTGAACCTCGCGGTGGCTGACCTCTTCATGGTGCTGGGAGGCTTCACCACAACGATGTACACCTCCATGCACGGCTACTTCGTGCTCGGGCGCCTCGGATGCAACTTGGAAGGATTCTTCGCCACCCTGGGGGGTGAGATCGCCCTCTGGTCGCTGGTCGTTCTGGCTATCGAGAGGTGGATAGTCGTCTGCAAGCCCATCAGCAAATTCCGCTTCACCGAGGACAACGCCATCATGGGTTTGGCCTTCAGCTGGGTC…
Rh1	Candidia_barbatus|Rh1	Candidia barbatus	EU919559.1	22178363		ATGAACGGTACAGAGGGACCGGCATTCTACGTGCCTATGTCCAATGAGACAGGCGTTGTTAGGAGTCCGTACGATTATCCCCAGTACTACCTGGTGGCACCATGGGCGTATGGCTGCCTGGCCGCTTACATGTTCTTCCTCATTCTCACCGGCTTCCCCGTCAATTTCCTCACTCTGTATGTCACCCTCGAGCACAAGAAGCTGCGCACACCCCTCAACTACAGTCTGCTGAACCTCGCTGTTGCCGACCTCTTCATGGTGTTCGGTGGCTTCACCACAACGATGTACACCTCGTTGCATGGCTACTTCGTGTTCGGACGCCTCGGCTGCAACCTCGAAGGCTTCTTCGCGACCCTGGGTGGTGAAATGGCGCTCTGGTCCATCGTCACACTGGCCATT…
Rh1	Carassius_auratus|Rh1	Carassius auratus	L11863.1	22178363		ATGAACGGTACAGAGGGAGATATGTTCTACGTGCCTATGTCCAATGCCACTGGCATTGTTAGGAGCCCGTACGACTATCCCCAGTACTACCTGGTGGCGCCATGGGCATACGCCTGCCTGGCCGCGTACATGTTCTTCCTGATTATCACTGGCTTCCCCGTCAACTTCCTCACTCTGTACGTCACCATCGAGCACAAGAAGTTGCGTACACCTCTCAACTACATTCTGCTGAACCTTGCCATTTCCGACCTCTTCATGGTGTTCGGTGGCTTCACCACAACGATGTACACCTCATTGCATGGGTACTTCGTTTTTGGACGCGTCGGCTGCAACCCCGAAGGATTCTTCGCGACCCTGGGTGGTGAAATGGGCCTTTGGTCCCTGGTGGTGCTTGCCTTT…
Rh1	Congridae|Rh1	Congridae	S82619.1	22178363		ATGAATGGCACAGAGGGCCCTAATTTCTACGTCCCTATGTCCAACGCCACTGGCGTGGTGAGGAGCCCCTTCGAATACCCACAGTACTACCTAGCCGAACCATGGGCTTTCTCTATCCTGGCTGCCTACATGTTCTTCCTGATTATCACTGGCTTCCCCATCAACTTCCTCACCCTCTATGTCACCATCGAGCACAAGAAGCTGAGGACCCCCTTAAACTACATCCTGCTGAACCTGGCTGTGGCCGACCTCTTCATGGTCTTTGGCGGCTTCACCACCACGATGTACACGTCCATGCACGGCTACTTCGTCTTCGGCGAAACGGGCTGCAACCTTGAAGGATACTTCGCCACCCTCGGCGGTGAGATCTCGCTCTGGTCTCTAGTCGTCCTGGCTATC…
Rh1	Cottocomephorus_inermis|Rh1	Cottocomephorus inermis	U97266.1	22178363		TACCTTGTGAACCCGGCGGCCTACGCCGCCCTGGGCGCCTACATGTTCCTGCTCATCCTCATAGGCTTCCCGGTCAACTTCCTCACCCTGTACGTCACCATCGAACACAAGAAGCTGCGGACCCCTCTAAACTACATCCTGCTGAACCTCGCGGTGGCTAACCTCTTCATGGTGCTGGGAGGCTTCACCACAACGATGTACACCTCCATGCACGGCTACTTCGTGCTCGGGCGCCTCGGATGCAACTTGGAAGGATTCTTCGCCACCATGGGCGGTGAGATCGCCCTCTGGTCGCTGGTCGTTCTGGCTATCGAGAGGTGGATAGTCGTCTGCAAGCCCATCAGCAACTTCCGCTTCACCGAGGACCACGCCATCATGGGCTTGGCCTTCACCTGGGTC…
Rh1	Dissostichus_mawsoni|Rh1	Dissostichus mawsoni	DQ498794.1	22178363		GCCTACATGTTCTTACTCATCCTTCTTGGCTTCCCCATCAACTTCCTCACTCTGTTCGTCACCATCCAACACAAGAAGCTGCGTACCCCTCTAAACTACATCCTGCTGAACCTTGCAGTGGCTGACCTCTTCATGGTGTTTGGACGATTCACCACCACCATGTACAGCTCTATGCACGGCTACTTCGTCCTACGACGCCTCGGCTGCAATTTGGAAGGATTCTTTGCTACCCTTGGTGGTGAGATCGCCCTCTGGTCACTGGTTGTACTGGCTATTGAAAGGTGGATCGTTGTCTGCAAGCCCATCAGCAGCTTCCGCTTCGGGGAGGATCACTCAATCATGGGTTTGGGCTTCGCTTGGGTGATGGCTTCAGCTTGTGCTGTGCCCCCTCTTGTCGGC…
Rh1	Geotria_australis|RhA	Geotria australis	AY366493.1	22178363		ATGAACGGCACAGAGGGGCAGAACTTCTACATCCCGTTCTCAAACAAGACAGACGTGGCTCGCAGTCCTTTCGAGTACCCGCAGTACTACCTGGCCGAGCCATGGAAGTTCTCGGCTCTGGCTGCCTACATGTTCTTCCTCATCCTCGTGGGCTTCCCCGTCAACTTCCTCACGCTGTTCGTCACGGTGCAGCACAAGAAGCTGAGGACGCCGCTCAACTACATCCTGCTCAACCTGGCGGTGTCGAACCTCTTCATGATCCTCTTCGGCTTCACCACCACCATGTACACCTCCATGAACGGCTACTTCGTCTTCGGACCCACCATGTGCTCCATCGAGGGCTTCTTCGCCACCCTGGGCGGCGAGGTGTCTCTCTGGTCCCTCGTGGTGCTGGCCATT…
Rh1	Hippoglossus_hippoglossus|Rh1	Hippoglossus hippoglossus	AF156265.1	22178363		ATGAACGGCACAGAGGGACCATATTTTTATGTCCCTATGGTAAATACTACCGGCATTGTCCGGAGTCCTTATGATTACCCTCAGTATTACCTTGTCAACCCAGCAGCTTATGCTGCCCTGGGTGCCTATATGTTCCTGCTCATCCTCGTCGGCTTTCCCGTCAACTTCCTCACTCTCTACGTTACCCTCGAACACAAGAAGCTGCGAACCCCTCTAAACTACATCCTACTGAACCTTGCGGTGGCTAACCTCTTCATGGTGTTTGGAGGATTCACCACAACGATGTACACCTCTATGCATGGCTACTTCGTTCTAGGTCGTCTTGGCTGCAACCTGGAAGGATTCTTTGCAACCCTCGGAGGTGAAATTGGCCTGTGGTCACTTGTTGTTCTGGCTGTT…
Rh1	Ictalurus_punctatus|Rh1	Ictalurus punctatus	AF028016.1	22178363		CATATGAATACCCTCAGTACTACCTTGTCAACCCAGCAGCTTATGCTGCCCTGGGTGCCTACATGTTCCTGCTCATCCTCGTTGGCTTCCCCATCAACTTCCTCACTCTGTATGTCACCATTGAACACAAGAAGCTGCGCACCCCTCTAAACTACATCCTGCTGAACCTTGCGGTGGCTAACCTCTTCATGGTGTTTGGAGGATTCACCACGACGATGTTCACCTCTATACGCGGCTATTTTGTCCTTGGACACCTTGGCTGCAATCTGGAAGGATTCTTTGCTACTCTCAGTGGTGAAATTGCCCTCTGGTCACTGGTTGTTCTGGCTATTGAAAGGTGGGTGGTTGTCTGCAAGCCCATCAGCAACTTCCGTTTCGGGGAGAATCACGCCATCATGG…
Rh1	Jenynsia_onca|Rh1	Jenynsia onca	GQ221670.1	22178363		CACTACAACGATGTACACCTCCATGCATGGCTACTTTGTCCTCGGACGCCTTGGCTGCAATGTGGAAGGATTCTTTGCTACCCTTGGTGGTGAGATCGGTCTCTGGTCACTGGTTGTTCTGGCTATTGAAAGGTGGCTGGTTGTCTGCAAGCCCATCAGCAACTTCCGCTTCAGTGAGAATCACGCTATTATGGGCCTGGTCTTCACCTGGGTCATGGCCTCTGCCTGTGCCGTCCCCCCTCTCGTCGGCTGGTCTCGTTACATCCCAGAGGGCATGCAGTGCTCATGCGGAGTCGACTACTATACCCGTGCAGAGGGTTTCAACAATGAGTCTTTTGTTATCTACATGTTCATCTGCCACTTCTGCATTCCTCTCGTCGTTGTGTTCTTCTGCTACGG…
Rh1	Leocottus_kesslerii|Rh1	Leocottus kesslerii	L42953.1	22178363		TACCTTGTGAGTCCGGCGGGCTACGCCGCCCTGGGCGCCTACATGTTCCTACTCATCCTCGTAGGCTTCCCGGTCAACTTCCTCACCCTGTACGTCACCCTCGAACACAAGAAGCTGCGGACCCCTCTAAACTACATCCTGCTGAACCTCGCGGTGGCTGACCTCTTCATGGTGCTGGGAGGCTTCACCACGACGATGTACACCTCCATGCACGGCTACTTCGTGCTCGGGCGCCTCGGATGCAACTTGGAAGGATTCTTCGTCACCCTGGGCGGTGAGATCGCCCTCTGGTCGCTGGTCGTTCTTGCTATCGAGAGGTGGATTGGCGTCTTTAAGTCCATCAGGAACTTCCGCTTCACCGAGGACCACGCCATCATGGGCTTGGGCTTCAGCTGGGTC…
Rh1	Lepidopus_fitchi|Rh1-1	Lepidopus fitchi	EU407252.1	22178363		ATGAACGGCACCGAGGGATCCTTTTTCTATGTCCCTATGTCAAACGCCACTGGGGTGGTCAGAAGTCCCTATGAGTACCCCCAGTACTACCTTGCCAACCCGGCAGCGTACTCCGTCCTGGCTGCCTACATGTTCTTCCTCATCATCTTCGGCTTCCCCATCAACTTCCTCACGCTGTACGTGACCATCGAGCACAAGAAACTGAGGACCGCCCTGAACTACATCCTGTTGAACCTGGCCGTCGCCGATCTCTTCATGGTGATCGGCGGCTTCACGACCACCATGGTGACCTCCATGCACGGCTTCTTCATCTTCGGCAGGGCCGGCTGCAACCTGGAAGGCTTCTTCGCTACCCACGGTGGTGAGATCTCCCTCTGGTCCCTGGTGGTCCTGGCTATC…
Rh1	Lepidopus_fitchi|Rh1-2	Lepidopus fitchi	EU407253.1	22178363		ATGAACGGCACCGAGGGACCCGACTTCTACATCCCCATGTCAAACGCCACGGGGGTGGTCCGGAGCCCCTATGAGTATCCCCAGTACTACCTTGCTAACCCGGCCGCGTTCTCCGTCCTGGCCGCCTACATGATGTTCCTTATCTTAGTCGGCTTCCCCATGAACTTCCTCACGCTGTACGTGACCATCGAGCACAAGAAACTGAGGACCGCCCTGAACTACATCCTGCTCAACCTGGCCGTGGCTAACCTCTTCATGATCATCGGCGGCTTCACTACCACCGTGGTGACCTCCATTAACGGCTTCTTCATCTTCGGGAGGGCCGGCTGCATGCTTGAAGGATTCTTCGCTACCCACGGTGGTGAGATCTCCCTCTGGTCTCTGGTCGTCCTGGCTATC…
Rh1	Lucania_goodei|Rh1	Lucania goodei	AY296738.1	22178363		ATGAACGGCACAGAGGGACCCTATTTTTATGTCCCTATGGTTAATACCACTGGTATTGTCCGGAGTCCTTATGAATACCCTCAGTACTACCTTGTCAGCCCTGCAGCTTACGCTGCTCTGGGCTGCTACATGTTTTTCCTCATTATCGTCGGCTTCCCCATCAACTTCCTCACCCTCTACGTCACCATCGAACACAAGAAACTGCGAACCCCTCTAAACTACATCCTACTCAACCTTGCGGTGGCTGACCTCTTCATGGTGTTCGGAGGATTCACCACAACAATTTACACCTCCATGCATGGCTACTTTGTTCTCGGACGCCTTGGCTGCAATTTGGAAGGATTCTTTGCTACCCTTGGTGGTGAGATTGGTCTCTGGTCACTGGTTGTTCTGGCTATT…
Rh1	Melanochromis_vermivorus|Rh1	Melanochromis vermivorus	GQ422472.1	22178363		ATGAATGGCACAGAGGGACCCTTTTTCTATGTCCCTATGGTAAACACCACTGGTATTGTCCGGAGTCCTTATGAATACCCTCAGCACTACCTTGTCAGCCCAGCAGCTTATGCTGCTCTGGGTGCCTACATGTTCTTTCTCATCCTTGTTGGATTTCCCATCAACTTCCTTACTCTCTATGTCACCATTGAACACAAGAAGCTGCGAACCCCACTAAACTACATCCTTCTGAACCTTGCGGTGGCTGACCTCTTCATGGTGTTTGGAGGATTCACCACAACGGTTTACACCTCTATGCATGGCTACTTCGTCCTAGGTCGCCTTGGCTGCAATCTGGAAGGATTCTTTGCTACCCTCGGTGGTGAGATTGGTCTCTGGTCACTGGTTGTCCTTGCTGTT…
Rh1	Melanotaenia_australis|Rh1	Melanotaenia australis	FJ940704.1	22178363		ATGAACGGCACAGAGGGACCCTATTTTTATGTCCCTATGGTGAACACCACCGGCGTTGTCCGGAGTCCTTATGAATATCCTCAGTACTACCTTGTCAACCCAGCAGCCTATGCTGTTATGGGCGCCTACATGTTCTTCCTCATTCTGGTCGGCTTCCCCATCAACTTCCTCACTCTCTACGTCACCATCGAACACAAGAAGCTGCGAACCCCTCTAAACTACATCCTGCTGAACCTTGCGGTGGCTGATCTCTTCATGGTGTTCGGAGGATTCACCACAACGATGTACACCTCCTTTCATGGCTACTTTGTGCTTGGCCGCCTTGGCTGCAATCTGGAAGGATTCTTTGCTACCCTTGGTGGTGAAATTGCCCTCTGGGCACTAGTTGTTCTGGCTATT…
Rh1	Mullus_surmuletus|Rh1	Mullus surmuletus	Y18666.1	22178363		ATGAACGGCACAGAGGGACCGTACTTCTACATCCCTATGGTGAACACCACCGGCATCGTACGGAGTCCTTATGACTACCCTCAGTACTACCTTGTCAACCCTGCAGCCTACGCTGCCCTGGGCGCCTACATGTTCTTCCTCATCCTGGTCGGCTTCCCCATCAACTTCCTCACTCTCTACGTCACCATCGAACACAAGAAGCTGCGGACCCCTCTAAACTACATCCTGCTCAACCTGGCTGTGGCCAACCTCTTCATGGTCTTCGGAGGATTCACCACAACGATGTACACCTCCATGCACGGCTACTTCGTCCTCGGGCGCCTCGGCTGCAACCTGGAGGGATTCTTTGCTACTCTGGGAGGTGAAATCGCGCTCTGGTCACTGGTGGTTCTGGCTGTC…
Rh1	Neoceratodus_forsteri|Rh1	Neoceratodus forsteri	EF526295.1	22178363		ATGAACGGAACAGAGGGTCCCAATTTCTACGTCCCCATGACCAACAAGACTGGGGTTGTGAGAAGCCCCTTCGAATACCCTCAGTACTACCTGGCTGACCCATGGAAGTATTCTGCATTGGCAGCTTACATGTTCTTCTTGATTCTCACTGGTTTCCCCATCAACTTCCTAACCCTCTATGTCACTGTCCAGCACAAGAAACTCAGAACCCCCCTGAACTATATCCTACTGAACTTAGCTGTTGCTGACCTTTTCATGGTCTTCGGGGGTTTCACCACTACAATGTACACCGCAATGAATGGCTACTTTGTCTTTGGCGTCGTTGGCTGCAACCTTGAAGGCTTCTTTGCAACTTTTGGTGGTATAATTGCCCTCTGGTGCTTGGTTGTCTTGGCCATT…
Rh1	Notothenia_angustata|Rh1	Notothenia angustata	DQ498787.1	22178363		GCCTACATGTTCTTCCTCATCCTTGTTGGCTTCCCCATCAACTTCCTCACTCTGTTTGTCACCATCCAACACAAGAAGCTGCGTACCCCTCTAAACTACATCCTGCTGAACCTTGCTGTGGCTGACCTCTTCATGGTGTTTGGAGGATTCACCACCACCATGTACAGCTCTATGCACGGCTACTTCGTCCTAGGACGCCTCGGCTGCAATATTGAAGGATTCTTTGCTACCCTTGGTGGCGAGATTGCCCTCTGGTCACTGGTTGTCCTGGCTATTGAAAGGTGGATCGTTGTCTGCAAGCCCATCAGTAGCTTCCGCTTCGGGGAGGATCACGCTATCATGGGTTTGGGCTTCGCTTGGGTGATGGCTTCAGCTTGTGCTGTGCCCCCTCTTGTCGGC…
Rh1	Oncorhynchus_gorbuscha|Rh1	Oncorhynchus gorbuscha	AY214151.1	22178363		ATGAACGGCACAGAGGGACCAGATTTCTACGTCCCTATGTCCAATGCTACTGGCATTGTTAGGAACCCCTATGAATACCCCCAGTACTACCTTGTCAGCCCAGCGGCGTACTCACTCATGGCTGCCTACATGTTCTTCCTCATCCTCACCGGCTTCCCCATCAACTTCCTCACACTCTACGTCACCATCGAGCACAAAAAGCTGAGGACCGCCCTGAACTACATCCTGCTGAACCTGGCTGTGGCCGATCTCTTCATGGTGATCGGAGGCTTCACCACTACGATGTACACCTCCATGCATGGCTATTTCGTCTTTGGAAGAACGGGCTGCAACATCGAGGGATTCTTTGCTACCCATGGTGGTGAGATTGCCCTGTGGTCCCTGGTTGTCCTGGCTATT…
Rh1	Oncorhynchus_keta|Rh1	Oncorhynchus keta	AY214141.1	22178363		ATGAACGGCACAGAGGGACCAGATTTCTACGTCCCTATGTCCAATGCTACTGGCATTGTTAGGAACCCCTATGAATACCCCCAGTACTACCTTGTCAGCCCAGCGGCGTACTCACTCATGGCTGCCTACATGTTCTTCCTCATCCTCACCGGCTTCCCCATCAACTTCCTCACACTCTACGTCACCATCGAGCACAAAAAGCTGAGGACCGCCCTGAACTACATCCTGCTGAACCTGGCTGTGGCCGATCTCTTCATGGTAATCGGAGGCTTTACCACTACGATGTACACCTCCATGCATGGCTATTTCGTCTTTGGAAGAACGGGCTGCAACATCGAGGGATTCTTTGCTACCCATGGTGGTGAGATTGCCCTGTGGTCCCTGGTTGTCCTGGCTATT…
Rh1	Oncorhynchus_kisutch|Rh1	Oncorhynchus kisutch	AY214146.1	22178363		ATGAACGGCACAGAGGGACCAGATTTCTACGTCCCTATGTCCAATGCTACTGGCATTGTTAGGAACCCCTATGAATACCCCCAGTACTACCTTGTCAGCCCAGCGGCGTACCCACTCATGGCTGCCTACATGTTCTTTCTCATCCTCACCGGCTTCCCCATCAACTTCCTCACACTCTACGTCACCATCGAGCACAAAAAGCTGAGGACCGCCCTGAACTACATCCTGCTGAACCTGGCTGTGGCCGATCTCTTCATGGTAATCGGAGGCTTCACCACTACGATGTACACCTCCATGCATGGCTATTTCGTCTTTGGAAGAACGGGCTGCAACATCGAGGGATTCTTTGCTACCCATGGTGGTGAGATTGCCCTGTGGTCCCTGGTTGTCCTGGCTATT…
Rh1	Oncorhynchus_nerka|Rh1	Oncorhynchus nerka	AY214156.1	22178363		ATGAACGGCACAGAGGGACCAGATTTCTACGTCCCTATGTCCAATGCTACTGGCATTGTTAGGAACCCCTATGAATACCCCCAGTACTACCTTGTCAGCCCAGCGGCGTACTCACTCATGGCTGCCTACATGTTCTTCCTCATCCTCACCGGCTTCCCCATCAACTTCCTCACACTCTATGTCACCATCGAGCACAAAAAGCTGAGGACCGCCCTGAACTACATCCTGCTGAACCTGGCTGTGGCCGATCTCTTCATGGTAATCGGAGGCTTCACCACTACGATGTACACCTCCATGCATGGCTATTTCGTCTTTGGAAGAACGGGCTGCAACATCGAGGGATTCTGTGCTACCCATGGTGGTGAGATTGCCCTATGGTCCCTGGTTGTCCTGGCTATT…
Rh1	Oncorhynchus_tshawytscha|Rh1	Oncorhynchus tshawytscha	AY214136.1	22178363		ATGAACGGCACAGAGGGACCAGATTTCTACGTCCCTATGTCCAATGCTACTGGCATTGTTAGGAACCCCTATGAATACCCCCAGTACTACCTTGTCAGCCCAGCGGCGTACTCACTCATGGCTGCCTACATGTTCTTCCTCATCCTCACCGGCTTCCCCATCAACTTCCTCACACTCTACGTCACCATCGAGCACAAAAAGCTGAGGACCGCCCTGAACTACATCCTGCTGAACCTGGCTGTGGCCGATCTCTTCATGGTAATCGGAGGCTTCACCACTACGATGTACACCTCCATGCATGGCTATTTCGTCTTTGGAAGAACGGGCTGCAACATCGAGGGATTCTTTGCTACCCATGGTGGTGAGATTGCCCTGTGGTCCCTGGTTGTCCTGGCTATT…
Rh1	Opsariichthys_pachycephalus|Rh1	Opsariichthys pachycephalus (Zacco pachycephalus)	EU919560.1	22178363		ATGAACGGTACAGAGGGACCGGCATTCTACGTGCCTATGTCCAATGAGACAGGCGTTGTTAGGAGTCCGTACGAATATCCCCAGTACTACCTGGTGGCACCATGGGCGTACGCCTGCCTGGCCGCTTACATGTTCTTCCTCATTCTCACCGGCTTCCCCATCAATTTCCTCACTCTGTATGTCACCCTCGAGCACAAGAAGCTGCGCACACCCCTCAACTACAGTCTGCTGAACCTCGCCGTCGCCGACCTCTTCATGGTGTTCGGCGGCTTCACCACAACGATGTACACCTCGTTGAACGGCTACTTCGTGTTCGGACGCCTCGGCTGCAACCTCGAAGGCTTCTTCGCGACCCTGGGCGGTGAAATGGCGCTCTGGTCCATTGTCACGCTGGCCATC…
Rh1	Pagetopsis_macropterus|Rh1	Pagetopsis macropterus	EU637990.1	22178363		TTGTCAACCCAGCAGCTTACGCCGTCCTGGGTGCCTACATGTTCTTCCTCATCCTTGTTGGCTTCCCCATCAACTTCCTCACTCTGTTCGTCACCATCCAACACAAGAAGCTGCGTACCCCTCTAAACTACATCCTGCTGAACCTTGCTGTGGCTAACCTCTTCATGGTGTTTGGAGGATTCACCACCACCATGTACAGCTCTATACACGGCTACTTCGTCCTAGGACGCCTCGGCTGCAATTTGGAAGGATTATTTGCTACCCTTGGCGGTGAGATTGCCCTCTGGTCACTGGTTGTCCTGGCTATTGAAAGGTGGATCGTTGTCTGCAAGCCCATCAGTAGCTTCCGCTTCGGGGAGGATCACGCAATCATGGGTTTGGCCTTCACATGGGTGATGG…
Rh1	Pagothenia_borchgrevinki|Rh1	Pagothenia borchgrevinki	DQ498791.1	22178363		GCCTACATGTTCTTCCTCATCCTTGTTGGCTTCCCCATCAACTTCCTCACTCTGTTCGTCACCATCCAACACAAGAAGCTGCGTACCCCTCTAAACTACATCCTGCTGAACCTTGCCGTGGCTGACCTCTTCATGGTGTTCGGAGGATTCACCACCACCATGTACAGCTCTATGCACGGCTACTTCGTCCTAGGACGCCTCGGCTGCAATCTTGAAGGATTCTTTGCTACCCTTGGTGGTGAGATTGCCCTCTGGTCACTGGTTGTCCTGGCTGTTGAAAGGTGGATCGTTGTCTGCAAGCCCATCAGTAGCTTCCGCTTCGGGGAGGATCACGCAATCATGGGTTTGGGCTTCGCTTGGGTGATGGCTTTAGCTTGTGCTGTGCCCCCTCTTGTCGGC…
Rh1	Paracheirodon_innesi|Rh1	Paracheirodon innesi	AB245433.1	22178363		ATGAACGGTACAGAGGGTCCATTCTTCTACGTGCCCATGTCCAATGCCACCGGCATTGTGAGGAGCCCATATCCATATGAGTACCCTCAGTACTACCTGGCGCCACCATGGGCGTACGCTTGCCTGGCTGCCTACATGTTCTTCCTCATCCTGGCCGGCTTCCCCATCAACTTCCTTACACTCTATGTCACCATCGAGCACAAGAAGCTGCGTACGCCCCTAAACTACATCCTGCTGAACTTGGCTGTGGCTGACTTGTTCATGGTCTTCGGCGGCTTCACTACCACAATGTACACATCGCTGCATGGCTACTTCGTCTTCGGGCGCCTCGGCTGCAACCTGGAAGGCTTCTTCGCGACCTTCGGTGGTATCAACTCACTCTGGTGCCTGGTCGTGCTG…
Rh1	Petromyzon_marinus|RhA	Petromyzon marinus	AH005459.1	22178363	Tuning sites: N/E/A	ATGAACGGCACAGAGGGAGAAAACTTCTACATTCCCTTCTCGAACAAGACGGGCCTTGCCCGCAGTCCGTTCGAATACCCCCAGTACTACCTCGCCGAGCCATGGAAATACTCGGTCCTGGCCGCCTACATGTTTTTCCTCATCCTCGTGGGCTTCCCGGTCAACTTCCTCACGCTGTTCGTCACGGTGCAACACAAGAAGCTGAGGACGCCGCTCAACTACATCCTGCTCAACCTGGCAGTGGCCAACCTCTTTATGGTCCTCTTCGGCTTCACCCTCACCATGTACTCCTCCATGAACGGCTACTTCGTCTTCGGCCCCACCATGTGCAACTTCGAGGGCTTCTTCGCTACTCTGGGCGGCGAGATGTCTCTCTGGTCGCTCGTGGTCCTCGCCATT…
Rh1	Plecoglossus_altivelis|Exorh	Plecoglossus altivelis	AB089247.1	22178363		ATGAACGGCACTGAGGGGCCCAACTTTTACGTGCCCATGTCGAACAAAACGGGCGTGGTACGGAGCCCATTTGAGTTCCCCCAGTACTATCTGGCTGAGCCCTGGAAGTACTCTCTTGTGGCTTCCTACATGGTCTTCCTCATCCTCACCGCCTTCCCCATCAACTTCTTAACACTGTACGTCACCATCGAGCACAAGAAGCTGAGGACCGCCCTAAACTACATCCTGCTGAACCTGGCTGTGGCTGACCTCTTCATGGTGGTGGGCGGCTTCACCGTGACCCTCTACACTGCTCTCAATGGCTACTTTGTCCTGGGAGTAGTCGGCTGCAACATTGAAGGATTCTTTGCCACTATGGGAGGAGAGATCGCTCTCTGGTCTCTGGTGGTCCTGGCCATC…
Rh1	Plecoglossus_altivelis|Rh1	Plecoglossus altivelis	AB074484.1	22178363		ATGAACGGCACAGAGGGACCCTTTTTCTATGTCCCTATGTCAAATGCCTCCGGCATTGTCAGGAGTCCTTATGAATACCCTCAGTACTACCTTATCAACCCAGCAGCATACTTCATGCTGGCCTGCTACATGTTCTTTCTCATCATCACCGGCTTCCCCATCAACTTCCTAACACTGTACGTCACCATCGAGCACAAGAAGCTGAGGACCGCCCTAAACTACATCCTGCTGAACCTGGCTGTGGCTGACCTCTTCATGGTGATCGGTGGCTTCACCACCACATTGTACACATCCATGCATGGCTACTTCGTCTTCGGTAGGACTGGCTGCAACATCGAAGGATTTTGTGCCACCCTCGGTGGTGAGATTGCCATGTGGTCCCTGGTTGTCCTGGCTATT…
Rh1	Polyodon_spathula|Rh1	Polyodon spathula	AF369050.1	22178363		TTTATGGTGTTCGGGGGATTCACCACCACAATGTACACATCGATGAACGGCTACTTTGTCTTCGGGACCACTGGGTGCTACATTGAAGGATTCTTTGCTACTCTCGGAGGTGAAATCGCTCTGTTGTGCCTGGTGGTGCTGGCTATCCAGAGATATATAGTTATCTGCAAGCCCATGAGCAACTTCCGATTTGGTGACAATCATGCCATCATGGGAGTTGTATTCACCTGGATAATGGCCCTGTCTTGTGCTGCTCCACCTCTTTTCGGATGGTCCAGGTACATCCCAGAAGGCATGCAGTGCTCCTGCGGAATTGACTATTACACTCTGAAGCCTGAGGTGAACAACGAGTCTTTTGTGATCTACATGTTCATTGTCCACTTCATCATTCCACTGATC…
Rh1	Pomatoschistus_minutus|Rh1	Pomatoschistus minutus	FN430594.1	22178363		ATGAACGGCACGGAGGGACCCTTCTTCTACATCCCTATGGTGAACACCACCGGCATCGTCCGGAGTCCATATGAATACCCTCAGTACTACCTAGTCAACCCTGCGGCCTACGCTGCCCTGGGCGCCTACATGTTCTTCCTTATCCTGACGGGCTTCCCTATCAACTTCCTCACACTCTATGTCACCCTCGAACACAAGAAGCTGCGGACCGCTCTAAACTTAATTCTGCTCAACCTGGCGGTAGCTGACCTCTTCATGGTGTTTGGAGGATTTACCACAACGATGTATACCTCAATGCACGGCTACTTTGTTCTCGGACGCCTCGGCTGCAACGTGGAAGGGTTTTTTGCCACTCTGGGCGGTGAGATCGCCCTGTGGTCTCTGGTGGTCCTGGCTGTT…
Rh1	Pseudopleuronectes_americanus|Rh1	Pseudopleuronectes americanus	AY631036.1	22178363		ATGAACGGCACAGAGGGACCATATTTTTATGTCCCTATGCAAAATACTACCGGCATTGTCCGGAGTCCTTATGAGTACCCTCAGTATTACCTTGTCAACCCAGCAGCTTATGCTGCTCTGGGTGCCTATATGTTCCTGCTCATCCTCGTTGGTTTTCCCGTCAACTTCCTCACTCTCTACGTTACCCTCGAACACAAGAAGCTGCGAACCCCTCTAAACTACATCCTGCTGAACCTTGCGGTGGCTGACCTCTTCATGGTGTTTGGAGGATTCACTACAACGATGTACACCTCTATGCATGGCTACTTCGTTCTAGGTCGTCTTGGCTGCAACCTAGAAGGATTCTTTGCAACCCTTGGAGGTGAAATTTCCCTGTGGTCACTGGTTGTTCTGGCTATT…
Rh1	Pseudotropheus acei|Rh1	Pseudotropheus acei	GQ422475.1	22178363		ATGAATGGCACAGAGGGACCCTTTTTCTATGTCCCTATGGTAAACACCACTGGTATTGTCCGGAGTCCTTATGAATACCCTCAGCACTACCTTGTCAGCCCAGCAGCTTATGCTGCTCTGGGTGCCTACATGTTCTTTCTCATCCTTGTTGGATTTCCCATCAACTTCCTTACTCTCTATGTCACCATTGAACACAAGAAGCTGCGAACCCCACTAAACTACATCCTTCTGAACCTTGCGGTGGCTGACCTCTTCATGGTGTTTGGAGGATTCACCACAACGGTTTACACCTCTATGCATGGCTACTTCGTCCTAGGTCGCCTTGGCTGCAATCTGGAAGGATTCTTTGCTACCCTCGGTGGTGAGATTGGTCTCTGGTCACTGGTTGTCCTTGCTGTT…
Rh1	Pundamilia_pundamilia|Rh1	Pundamilia pundamilia	AY673739.1	22178363		ATGAATGGCACAGAGGGACCCTTTTTCTATGTCCCTATGGTAAACACCACTGGTATTGTCCGGAGTCCTTATGAATACCCTCAGCACTACCTTGTCAGCCCAGCAGCTTATGCTGCTCTGGGTTGCTACATGTTCTTTCTCATCCTTGTTGGATTTCCCATCAACTTCCTTACTCTCTATGTCACCATTGAACACAAGAAGCTGCGAACCCCACTAAACTACATCCTTCTGAACCTTGCGGTGGCTGACCTCTTCATGGTGTTTGGAGGATTCACCACAACGGTTTACACCTCTATGCATGGCTACTTCATCCTAGGTCGCCTTGGCTGCAATCTGGAAGGATTCTTTGCTACCCTTGGTGGTGAGATTGGTCTCTGGTCACTGGTTGTCCTTGCTGTT…
Rh1	Scopelarchus_analis|Rh1-1	Scopelarchus analis	EF517404.1	22178363		ATGAACGGCACAGAGGGACCAGATTTTTATGTCCCTATGGTAAATACCACTGGTGTTGTCCGGAGCCCCTTTGAATACCCTCAGTACTACCTTGTCAGCCCGGCGGCCTATTCCGCCCTGGGTGCCTACATGTTTCTTCTCATTCTGGTCGGCTTCCCCGTCAACTTCCTCACTCTGTATGTTACCATCGAGCACAAGAAGTTGAGGACCCCGCTAAACTACATCCTGCTCAACCTGGCTGTTGCTAACCTCTGGATGGTGGTGGGAGGATTCACCACCACAATGTACAGCTCCATGCATGGCTACTTTGTCTTAGGGCGCACCGGCTGCAACATTGAAGGATTCTTTGCTACCTTTGGCGGTGAAATAGCCCTCTGGTCCCTGGTTGTCCTGGCTATT…
Rh1	Scopelarchus_analis|Rh1-2	Scopelarchus analis	EF517405.1	22178363		ATGAACGGCACAGAAGGACCGGACTTCTACGTCCCCTTTTCCAACCTTACAGGCGTGGTGCGGAGCCCCTTTGAATATCCACAGTATTACCTGGCTCCACCAGAGGCCTACTCGGCCCTGGCTGCCTACATGTTCCTCCTCATTGCGGTCGGCTTCCCCGTCAACTTCCTCACTCTCTACGTCACCATCGAGCACAAGAAGCTCCGGACTCCCCTCAACTACATCCTCCTGAACCTGGCCGTCGCCAACCTCTTCGTAGTCATCGGGGGATTCACCACGACTGCGTACACGGCGGTGCACGGATACTTTGTCCTGGGACCGTCTGGTTGTAACGTCGAGGGGTTCTTCGCCACCCACGGAGGAGAGATCTCCCTGTGGTCCTTAGTGGTGCTCGCCATC…
Rh1	Sinocyclocheilus_anophthalmus|Rh1	Sinocyclocheilus anophthalmus	EU606007.1	22178363		ATGAACGGTACAGAGGGACCGGCATTCTACGTGCCTATGTCCAATGCCACCGGCATTGTTAGGAGCCCGTACGAGTATCCCCAGTACTACTTGGTGGCGCCATGGGCATACGCCTGCCTGGCCGCGTACATGTTCTTCCTCATCCTCACCGGCTTCCCTGTCAATTTCCTCACTCTGTATGTCACCATCGAGCACAAGAAGCTGCGTACACCTCTCAACTACATTCTGCTGAACCTCGCCATTTCCGACCTCTTCATGGTGTTCGGTGGCTTCACCACGACGATGTACACCTCGATGCATGGCTACTTCGTTCTTGGACGCATTGGCTGCAACCTCGAAGGCTTCTTCGCAACCCTGGGGGGTGAAATGGGCCTTTGGTCCCTGGTGGTGCTGGCCTTT…
Rh1	Sinocyclocheilus_jii|Rh1	Sinocyclocheilus jii	EU605989.1	22178363		ATGAACGGTACAGAGGGACCGGCATTCTACGTGCCTATGTCCAACGCCACCGGCATTGTTAGGAGCCCGTACGAGTATCCCCAGTACTACCTGGTGGCGCCATGGGCATACGCCTGCCTGGCCGCATACATGTTCTTCCTCATCCTCACCGGCTTCCCCGTCAATTTCCTCACTCTGTATGTTACCATCGAGCACAAGAAGCTGCGTACACCTCTCAACTACATTCTGCTGAACCTCGCCATTTCCGACCTCTTCATGGTTTTCGGTGGCTTCACCACGACGATGTACACCTCGATGCATGGCTACTTCGTTTTAGGACGCATCGGCTGCAACCTCGAAGGCTTCTTCGCAACCCTGGGTGGTGAAATGGGCCTTTGGTCCCTGGTGGTGCTGGCCTTC…
Rh1	Stenobrachius_leucopsarus|Rh1	Stenobrachius leucopsarus	EU407251.1	22178363		ATGAACGGCACAGAGGGAGATGGATTCTACGTCCCCATGTCCAACGCCACGGGCATCGTCCGCAGCCCATTTGAATATCCCCAGTACTACCTGGTCAATCCGGCGGCGTACGCGATGCTGGGCGCCTACATGTTCTTCCTCATCCTGGTCGGGTTCCCCGTCAACTTCCTCACGCTGTACGTCACCATCGAGCACAAGAAGCTGCGAACCCCCTTAAACTACATCCTGCTCAACCTGGCGGTGGGAGACCTCCTGATGGTGTTAGGAGGGTTCACCACCACCATCTACACCTCCATGCACGGCTACTTCGTCCTAGGGAAACTTGGCTGCGCCATCGAAGGTTTCATGGCCACCCATGGTGGTCAGGTCGCCCTTTGGTCCCTGGTGGTTTTGGCCGTG…
Rh1	Tramitichromis_intermedius|Rh1	Tramitichromis intermedius	GQ422473.1	22178363		ATGAATGGCACAGAGGGACCCTTTTTCTATGTCCCTATGGTAAACACCACTGGTATTGTCCGGAGTCCTTATGAATACCCTCAGCACTACCTTGTCAGCCCAGCAGCTTATGCTGCTCTGGGTGCCTACATGTTCTTTCTCATCCTTGTTGGATTTCCCATCAACTTCCTTACTCTCTATGTCACCATTGAACACAAGAAGCTGCGAACCCCACTAAACTACATCCTTCTGAACCTTGCGGTGGCTGACCTCTTCATGGTGTTTGGAGGATTCACCACAACGGTTTACACCTCTATGCATGGCTACTTCGTCCTAGGTCGCCTTGGCTGCAATCTGGAAGGATTCTTTGCTACCCTCGGTGGTGAGATTGGTCTCTGGTCACTGGTTGTCCTTGCTATT…
Rh2	Acanthopagrus_butcheri|Rh2-1	Acanthopagrus butcheri	EU090913.1	22178363		ATGGCTTGGGAAGGAGGAATCGAGCCCAATGGCACTGAGGGCAAGAACTTCTACATCCCCATGTCCAACAGGAGTGGGATCGTTCGAAGTCCTTTTGAATACCCGCAGTACTACATGGTGGATCCCATGATTTACAAGCTTCTGGCTTTCTACATGTTCTTCCTGATCTGCACTGGAACTCCCATCAACGGTCTGACATTGTTGGTAACGGCTCAGAACAAGAAGCTCCGGCAACCTCTCAACTACATCCTGGTCAACCTGGCTGTGGCTGGACTGATCATGTGCGCCTTCGGATTCACCATCACCATCACATCTGCTTTAAACGGCTACTTCATCCTCGGACCCACTTTCTGCGCTATTGAGGGGTTCATGGCCACACTCGGAGGTGAAGTTGCTCTC…
Rh2	Acanthopagrus_butcheri|Rh2-2	Acanthopagrus butcheri	EU090914.1	22178363		ATGGTTTGGGACGGCGGAATCGAGCCCAATGGCACTGAGGGCAAGAACTTCTACATCCCCATGTCCAACAGGAGTGGGATCGTTCGAAGTCCTTTTGAATACCCGCAGTACTACATGGTGGATCCCATGATTTACAAGCTTCTGGCTTTCTACATGTTCTTCCTGATCTGCACTGGAACTCCCATCAACGGTCTGACATTGTTGGTAACGGCTCAGAACAAGAAGCTCCGGCAACCTCTCAACTACATCCTGGTCAACCTGGCTGTGGCTGGACTGATCATGTGCGCCTTCGGATTCACCATCACCATCACATCTGCTATAAACGGCTACTTCATCCTCGGAGCCACTTTCTGCGCTATTGAGGGGTTCATGGCCACACTCGGAGGTGAAGTTGCTCTC…
Rh2	Anableps_anableps|Rh2-2	Anableps anableps	FJ711150.1	22178363		AGTCCCTTTGAGTATCCACAGTACTATTTGGCAGATCCATGGCAATTCAAATTACTAGCTGCGTACATGTTCTTCCTGCTCATCACTGGCCTCCCAATCAACGCTCTGACGCTGGTGGTCACAGCTCAGAACAAGAAGCTCAGGCAGCCTCTCAACTATATCCTGGTGAACTTGGCGGTGGCAGGATTGATCATGATCCTTTTTGGATTCACAACAACCATTTACTCTTCCATGATGGGCTATTTTGCTATGGGACCCATTGGCTGTGATATGGAAGGTTTCTTTGCTACAGTTGGAGGTCAAGTATCACTATGGTCTCTTGTGGTCTTAGCTATTGAGCGATACATAGTGGTCTGTAAACCAATGGGTAGTTTTAAATTTACTGCCACCCATTCTGCA…
Rh2	Anableps_anableps|Rh2-1	Anableps anableps	FJ711149.1	22178363		AACTCCCATTAATGGCCTGACGCTGTTTGTAACGGCTCAAAACAAGAAGCTACGGCAACCCCTCAACTACATCCTAGTGAACTTGGCTGTGGCCGGACTCATCATGTGCTGCTTCGGCTTCACCATCACCATCACATCCGCTGTTAATGGTTACTTCATTCTTGGACCCACCTTCTGTGCTATTGAGGGATTCATGGCAACACTCGGGGGTGAAGTTGCACTCTGGTCCCTGGTTGTTCTGGCTATTGAGAGATATATTGTGGTGTGCAAACCCATGGGTAGCTTCAAATTCACTGGAACTCATGCCGCAGCTGGAGTCATTTCCACCTGGATCATGGCTCTTGCTTGTGCTGCACCCCCACTTTTTGGATGGTCCAGGTACCTTCCAGAAGGCATGCA…
Rh2	Candidia_barbatus|Rh2-1	Candidia barbatus	EU410460.1	22178363		ATGAATGGCACTGAGGGAAACAACTTCTACATCCCCATGTCCAACAGGACAGGGCTAGTGAGGAGTCCTTTCGAGTATCCGCAGTATTATCTAGCTGAGCCGTGGCAGTTCAAAATCCTTGCTGTGTACATGTTCTTCCTCATCTGCTTGGGTCTACCCATCAATGGCCTTACATTGGTGGTTACAGCTCAACACAAAAAGCTCAGGCAACCTCTCAACTTCATTTTGGTCAACCTGGCAGTGGCTGGTACCATCATGGTTTGTTTTGGATTCACTTTCACATTCTACACAGCAATTAATGGCTACTTTGTTCTGGGTCCTACTAACTGTGCGATTGAGGGCTTCATGGCCACACTTGGAGGAGAAGTTGCTCTTTGGTCACTTGTGGTGCTGGCCATC…
Rh2	Candidia_barbatus|Rh2-2	Candidia barbatus	EU410461.1	22178363		ATGAATGGCACTGAGGGAAACAACTTCTACATCCCCATGTCCAACAGGACAGGGCTAGTGAGGAGTCCTTTCGAGTATCCGCAGTATTATCTAGCTGAGCCGTGGCAGTTCAAAATCCTTGCTGTGTACATGTTCTTCCTCATCTGCTTGGGTCTACCCATCAATGGCCTTACATTGGTGGTTACAGCTCAACACAAAAAGCTCAGGCAACCTCTCAACTTCATTTTGGTCAACCTGGCTGTGGCTGGTACCATCATGGTTTGTTTTGGATTCACAGTCACTTTCTACACAGCAATTAATGGCTACTTTGCTCTGGGTCCAATTGGCTGTGCGGTTGAGGGCTTCATGGCCACACTTGGAGGTGAAGTTGCTCTTTGGTCACTTGTGGTGCTGGCCATC…
Rh2	Carassius_auratus|Rh2-1	Carassius auratus	L11865.1	22178363		ATGAACGGCACTGAGGGAAAAAACTTCTACGTCCCCATGTCCAACAGGACCGGGCTAGTGAGGAGTCCTTTTGAGTATCCGCAGTATTATCTAGCTGAACCATGGCAGTTTAAAATTCTTGCCCTCTACCTTTTCTTCCTCATGTCCATGGGTCTACCCATCAATGGCCTTACATTGGTGGTTACAGCTCAACACAAAAAGCTCAGGCAACCTCTCAACTTCATTTTGGTCAACCTGGCTGTGGCTGGTACAATCATGGTATGTTTCGGATTCACAGTCACTTTCTACACAGCAATTAATGGCTACTTTGTTCTGGGACCAACTGGCTGTGCGGTTGAAGGCTTCATGGCCACGCTTGGAGGTGAAGTTGCCCTTTGGTCACTTGTGGTGCTGGCCATC…
Rh2	Carassius_auratus|Rh2-2	Carassius auratus	L11866.1	22178363		ATGAATGGCACTGAGGGAAACAACTTCTACGTCCCCTTGTCCAACAGGACAGGTCTAGTGAGGAGTCCTTTCGAGTATCCTCAGTATTATCTCGCTGAACCATGGCAGTTTAAATTGCTTGCTGTCTACATGTTCTTTCTCATCTGTTTGGGTCTACCCATCAATGGCCTTACATTGATTTGTACAGCTCAACACAAAAAGCTCAGACAACCTCTCAACTTTATTTTGGTCAACCTGGCTGTGGCTGGTGCCATCATGGTTTGTTTTGGATTCACGGTCACTTTCTACACAGCAATTAATGGCTACTTTGCTCTGGGACCGACTGGCTGTGCGGTTGAGGGCTTCATGGCCACACTTGGAGGTGAAGTTGCACTTTGGTCACTTGTGGTGCTGGCTATC…
Rh2	Dissostichus_mawsoni|Rh2	Dissostichus mawsoni	AY771352.1	22178363		ATGGAGACCAATGGCACAGAAGGCAATAACTTCTACATCCCGATGTCCAACAGGACTGGGATTGTTAGAAGTCCTTATGAATACCAACAGTATTATTTGGCAGATCCCATCATGTTCAAGCTTCTAGCTTTCTACATGCTCTTCCTGATCTTCACTGGAACTCCCATCAACGCTCTGACATTGCTAGTAACAATCCAGAACAAGAAGCTCCAGACGCCTCTCAACCTCATCCTGGTAAACCTGGCTGTGGCTGGGCTGATCATGTGCGCCTTTGGATTCACCATCACCTTCGTATCTTCTATCAACGGCTACTTCATTCTTGGCCCCACTTTCTGTGCTATTGAGGGATTCATGGCTACACTTGGAGGTCAGGTGTCCCTCTGGTCTCTGGTAGTGCTG…
Rh2	Geotria_australis|RhB	Geotria australis	AY366494.1	22178363		ATGAACGGAACCGAGGGAGCGAACTTCTACATCCCCTTCCATAACCGGACAGGCGTGGTTCGAAGTCCCTACGAATATCCGCAGTACTACCTGGCCGACCCATGGATGTACTCGGCCATCTCGGCCTATGTGTTCACGCTCATCCTGATTGGCTTCCCCGTCAATTTCATGACCCTGTTTGTGACCTTCAAGCTCAAGAAGCTCCGCCAGCCGCTCAACTTTATCCTCGTCAACCTGTGCGTCGCCGATCTCTTAATGATCATGTTCGGGTTCACCACCACCTTCTACACGGCCATGAACGGCTACTTCGTGTTCGGCCCGACGGGATGCAACATCGAAGGCTTCTTCGCCACCCTGGGCGGCGAGGTGTCGCTGTGGTCACTCGTGATGCTGGCCATC…
Rh2	Gymnodraco_acuticeps|Rh2	Gymnodraco acuticeps	AY771355.1	22178363		ATGGAGACCAATGGCACAGAAGGCAATAACTTCTACGTCCCGATGTCCAACAGGACTGGGATTGTTAGAAGTCCTTATGAATACAACCAGTATTATATGGCAGATCCCATCATGTTCAAGATTCAAGCTTTCTACATGCTCTTCCTGATCTTCACTGGAACTCCCATCAACGCTCTGACATTGCTAGTAACAATCCAGAACAAGAAGCTCCAGACGCCTCTCAACTTAATCCTGGTAAACCTGTCTGTGGCTGGGCTGATCATGTGCGCCTTTGGATTCACCATCACCTTCATATCTTCTATCAACGGCTACTTCATTCTTGGCCCCACTTTCTGTGCTATGGAGGGATTCTTGGCCACACTTGGAGGTCAGGTGTCTCTCTGGTCTCTGGTAGTCCTG…
Rh2	Hippoglossus_hippoglossus|Rh2	Hippoglossus hippoglossus	AF156263.1	22178363		ATGGTTTGGGACGGCGGTATCGAGCCCAATGGCACAGAGGGCAAGAACTTCTACATCCCCATGTCCAACAGGACTGGGATCGTTAGGAGTCCTTTTGAATACCCTCAGTTTTACATGGTAGATTCCATGATGTTCAAATTTCTAGCTTTCTACATGTTTTTCCTGGTCTGCACCGGAACCCCCATCAACGGACTGACGTTGTTCGTCACGGCTCAGAACAAGAAACTCAGGCAACCTCTCAACTACATCCTGGTCAACCTGGCCGTGGCCGGACTCATCATGTGCTGCTTCGGATTCACCATCACCATCACCTCTGCTTTTAACGGCTATTTCATTCTGGGAGCCACTTTCTGCACTATTGAGGGATTCATGGCCACACTCGGAGGTGAAGTCGCTCTC…
Rh2	Jenynsia_onca|Rh2-1	Jenynsia onca	GQ221668.1	22178363		AACAAAACTGGTATCGTCAGAAGTCCCTATGAATACCCGCAGTATTACATGGTGGACCCAATGATCTACAAGCTCCTGGCTTTCTACATGTTCTTCCTGATCTGCACTGGAACTCCCATCAATGGCCTGACGTTGTTTGTAACAGCTCAAAACAAGAAGCTACGGCAACCTCTCAACTACATCCTAGTGAACTTGGCTGTGGCTGGACTCATCATGTGCTGCTTTGGCTTCACCATCACCATCACATCCGCTGTCAACGGTTACTTCATTCTTGGACCCACATTCTGTGCTATTGAGGGATTCATGGCCACACTCGGGGGTGAAGTTGCGCTCTGGTCCCTGGTTGTTCTGGCTATTGAGAGATATATTGTGGTGTGCAAACCCATGGGCAGCTTCAAA…
Rh2	Jenynsia_onca|Rh2-2	Jenynsia onca	GQ221669.1	22178363		AGTCCCTTTGAGTATCCACAGTACTATTTGGCAGATCCATGGCAATTCAAATTACTAGCTGCGTACATGTTCTTCCTGCTCGTCACTGGTCTCCCAATCAATGCTCTGACGCTGGTGGTCACAGCCCAGAACAAGAAGCTGCGGCAGCCTCTCAACTATATCCTGGTGAACTTGGCGGTGGCAGGATTGATCATGATAATTTTTGGATTCACAGCAACCATTTACTCTTCCATGATGGGCTATTTTTCTATGGGACCCATTGGCTGTGATATGGAAGGTTTCTTTGCTACAATTGGAGGTCAAGTATCACTATGGTCTCTTGTGGTCTTAGCTATTGAGAGATACATAGTGGTCTGTAAACCAATGGGTAGTTTTAAATTTACTGCCACCCATTCTGCA…
Rh2	Lepidopus_fitchi|Rh2-A	Lepidopus fitchi	GQ414752.1	22178363		ATGAACGGCACAGAGGGTTCCAACTTCTACATCCCCATGTCCAACCGGACTGGGCTTGTAAGGAGTCCCTATGAATACCCACAGTACTACCTTGGGGCCAAGTGGCAGTACTACCTGACGGCGTTGTACATGTTCTTCCTCATCTCTTTCGGTTTCCCCATCAACGCTCTGACACTGGTGGTCACAGCTCAGCACAAGAAGCTCCGTCAGCCCCTCAACTTCATCCTGGTGAACCTGGCCGTGGCCGGGCTCGTCATGGTCTGCTTTGGCTTCACCGTCACCATCATCACCGCTCTCAACGGCTACTTCATCTTCGGGCCCTTGGGCTGCGCCATTGAGGGCTTCATGGCTACACTCGGAGGTGAGGTTGCTCTGTGGTCTCTGGTGGTCCTGGCCGTT…
Rh2	Lepidopus_fitchi|Rh2-B	Lepidopus fitchi	GQ421593.1	22178363		ATGAACGGCACAGAGGGTTCCAACTTCTACATCCCCATGTCCAACCGGACTGGGCTTGTAAGGAGTCCCTATGAATACCCACAGTACTACCTTGGGGCCCCTTGGCAGTTCAAGCTGCTGGCGTTGTACATGTTCTTCCTCATCTCTTTCGGTTTCCCCATCAACGCTCTGACACTGGTGGTCACAGCTCAGCACAAGAAGCTCCGTCAGCCCCTCAACTTCATCCTGGTGAACCTGGCCGTGGCCGGGCTCGTCATGGTCTGCTTTGGCTTCACCGGCACCATCATCACCGCTCTCAACGGCTACTTCATCTTCGGGCCCTTGGGCTGCGCCATTGAGGGCTTCATGGCTACACTCGGAGGTCAGGTTGCTCTGTGGTCCCTGGTGGTCCTGGCCGTT…
Rh2	Lepidopus_fitchi|Rh2-C	Lepidopus fitchi	GQ421594.1	22178363		ATGAACGGCACAGAGGGTTCCAACTTCTACATCCCCATGTCCAACCGGACTGGGCTTGTAAGGAGTCCCTATGAATACCCACAGTACTTTTTTGGGGCCCCTTGGCAGTTCAAGCTGTTGGCGTTGTACATGTTCTTCCTCATCTCTTTCGGTTTTCCCATCAACGCTCTGACGCTGGTGGTCACAGCTCAGCACAAGAAGCTCCGTCAGCCCCTCAACTTCATCCTGGTGAACCTGGCCGTGGCCGGGCTTGTCATGGTCTGCTTTGGCTTCACCGGCACCATCATCACCGCTCTCAACGGCTACTTCATCTTCGGGCCCTTGGGCTGCGCCATTGAGGGCTTCGTGGCTACACTCGGAGGTCAGGTTGCTCTGTGGTCTCTGGTGGTCCTGGCCGTT…
Rh2	Lepidopus_fitchi|Rh2-D	Lepidopus fitchi	GQ421595.1	22178363		ATGAACGGCACAGAGGGTTCCAACTTCTACATCCCCATGTCCAACCGGACTGGGCTTGTAAGGAGTCCCTATGAATACCCACAGTACTACCTTGGGGCCCCTTGGCAGTTCAAGCTGTTGGCGTTGTACATGTTCTTCCTCATCTCTTTCGGTTTTCCCATCGACGCTCTGACACTGGTGGTCACAGCTCAGCACAAGAAGCTCCGTCAGCCCCTCAACTTCATCCTGGTGAACCTGGCCGTGGCCGGGCTTGTCATGGTCTGCTTTGGCTTCACCGGCACCATCATCACCGCTCTCAACGGCTACTTCATCTTCGGGCCCTTGGGCTGCGCCATTGAGGGCTTCATGGCTACACTCGGAGGTCAGGTTGCTCTGTGGTCTCTGGTGGTCCCGGCCGTT…
Rh2	Lucania_goodei|Rh2	Lucania goodei	AY296739.1	22178363		ATGGGATACGGGCCCAACGGCACCGAGGGCAACAACTTCTACATCCCGATGTCCAACAAAACCGGCATTGTCAGAAGTCCCTTCGAATACCCGCAGTACTACATGGTGGACCCAATGATCTACAAGGTCCTAGCCTTCTACATGTTCTTCCTGATCTGTACTGGAACACCCATCAACGGCCTGACGTTGTTTGTAACAGCTCAGAACAAGAAGCTACGGCAGCCTCTAAACTACATCCTGGTGAACCTGGCCGTGGCAGGACTCATCATGTGCTGCTTTGGCTTCACCATCACCATCACATCTGCTGTAAATGGTTACTTCATTCTTGGACCCACCTTCTGCGGTATTGAGGGATTCATGGCAACACTCGGAGGTGAGGTTGCTCTCTGGTCCCTGGTT…
Rh2	Melanochromis_vermivorus|Rh2B	Melanochromis vermivorus	DQ088646.1	22178363		ATGGCTTGGGATGGAGGACTTGAGCCTAATGGCACAGAGGGCAAAAACTTCTACATCCCCTTGAACAACAAGACAGGACTCGTGAGGAGTCCTTTTGAATATCCGCAGTATTATTTGGCAGATCCATGGTTCTTCAGATTGCTTGCTTTCTATATTTTTTCCCTTGTCATTACTGGATTCCCCATCAACTTTCTGACACTGCTGGTCACCGCTCAAAACAAAAAGCTCCGACAACCTCTCAACTTTATCCTGGTTAATTTGGCAGTGGCTGGACTGATCATGGTCATATTTGGATTCACAGTCACCATTTTTTCTTGTGTCAATGGCTATTTCGCCTTGGGTCCTTTGAGCTGTGCTATTGAAGGATTCATGGCTACAATTGGAGGTCAGGTATCTCTG…
Rh2	Melanochromis_vermivorus|Rh2A_alpha	Melanochromis vermivorus	DQ088631.1	22178363		ATGGCTTGGGATGGAGGAATTGAGCCCAATGGCACTGAAGGCAAGAACTTCTACATTCCCATGTCCAACAGGACTGGGATTGTTAGAAGTCCTTTTGAGTACACTCAGTATTATATGGTAGACCCGATAATTTACAAAGTTCTAGCTTTCTACATGTTCTTCCTGATCTGCACTGGGACTCCCATCAACGGCCTGACATTGTTTGTAACTGCTCAGAACAAGAAGCTCCGGCAACCTCTCAACTATATCCTGGTCAACCTGGCTGTGGCTGGACTCATCATGTGCTGCTTTGGATTCACCATCACCATCACATCAGCTCTTAATGGCTACTTCATTCTTGGACCCACCTTCTGTGCTATTGAGGGATTCATGGCCACACTTGGAGGTGAAGTTGCTCTC…
Rh2	Melanochromis_vermivorus|Rh2A_beta	Melanochromis vermivorus	DQ088634.1	22178363		ATGGCTTGGGAAGGAGGAATTGAGCCCAATGGCACTGAAGGCAAGAACTTCTACATTCCCATGTCCAACAGGACTGGGATTGTTAGAAGTCCTTTTGAGTACACTCAGTATTACCTGGCAGACCCGATCTTTTTCAAGCTCCTGGCTTTCTACATGTTCTTCCTGATCTGCACTGGGACTCCCATCAACGGCCTGACATTGTTTGTAACTGCTCAGAACAAGAAGCTCCGGCAACCTCTCAACTATATCCTGGTCAACCTGGCTGTGGCTGGACTCATCATGTGCTGCTTTGGATTCACCATCACCATCACATCAGCTTTTAGTGGCTACTTCATTCTTGGATCCACCTTCTGTGCAATTGAGGGATTCATGGCCACACTAGGAGGTGAAGTTGCTCTC…
Rh2	Melanotaenia_australis|Rh2	Melanotaenia australis	FJ940703.1	22178363		ATGGGTTGGGATGGAGGAATGGACTCCAATGGCACGGAGGGCCAGAACTTCTACATCCCCATGTCCAACAGGACTGGGCTTGTGAGAAGTCCATTTGAATACCCTCAGTTCTACATGGTAGACCCAATCATGTACAAGATTCTAGCTTTCTACATGTTCTTCCTGATCTGCACTGGAACTCCCATCAACGCCCTGACGCTGTTTGTAACATTTACAAACAAAAAGCTTCAGCAGCCTCTCAACTTCATCCTGGTGAACCTGGCTGTGGCTGGACTCATCATGTGCTGCTTTGGATTCACCATTACCATCACATCTTCTTATTTTGGCTACTTCGTCCTTGGACCCACCTTCTGTGCTATTGAGGGATTCATGGCTACACTCGGAGGTCAGGTTGCTCTC…
Rh2	Mullus_surmuletus|Rh2	Mullus surmuletus	Y18680.1	22178363		ATGAACGGTACTGAGGGCAAGAACTTCTACATCCCCATGTCCAACAGGACTGGGATCGTCAGGAGCCCCTTCGAGTACCCGCAGTACTACATGGTGGACCCCATGATCTACAAGCTCCTGGCATTCTACATGTTCTTCCTCATCTGCACCGGGACTCCCATCAACGGCCTCACGCTGCTGGTCACCTTCCAGAACAAGAAGCTCCAGCAGCCCCTCAACTACATCCTGGTCAACCTGGCCGTGGTCGGGCTCATCATGTGCGCCTTTGGATTCACCATCACCATCACGTCGGCCCTCAACGGCTACTTCATCCTGGGACCCACTTTCTGCGCTATCGAGGGATTCATGGCCACTCTCGGAGGTGAGGTCGCCCTCTGGTCTCTGGTGGTATTGGCTGTT…
Rh2	Neoceratodus_forsteri|Rh2	Neoceratodus forsteri	EF526296.1	22178363		ATGAACGGCACAGAAGGGATCAATTTCTATGTTCCCCATTCTAACAAGACCGGGGTGGTGCGTAGCCCCTTTGAGTACCCACAGTATTACCTAGCGGATCCCTGGAAGTACTCCATTGTCTGCGCATACATGTTCTTCCTCATCATCACAGGACTGCCTATTAACCTCCTTACACTGGTCGTAACTTTTAAACACAAGAAGTTGCGGCAGCCTCTTAACTACATTTTGGTGAATCTTGCAGTTGCCGACCTTTTTATGGTCTGCTTCGGTTTCACTGTCACATTTTCCACAGCCATCAACGGCTACTTCATATTTGGACCCAGAGGCTGTGCCATTGAGGGCTTCATGGCTACTTTGGGAGGAGAGGTAGCTCTCTGGTCTCTGGTGGTGCTCGCCATT…
Rh2	Notothenia_angustata|Rh2	Notothenia angustata	AY771354.1	22178363		ATGGAGACCAATGGCGCAGAAGGCAATAACTTCTACATCCCNATGTCCAACAGGACTGGGATTGTTAGAAGTCCTTATGAATACAACCAGTATTATTTGGCAGATCCCATCATGTTCAAGGTTCTAGCTTTCTACATGGTCTTCCTGATCTTCACTGGAACTCCCATCAACGCTCTGACATTGCTAGTAACAATCCAGAACAAGAAGCTCCAGACGCCTCTCAACTTCATCCTGGTAAACCTGGCCGTGGCTGGGCTGATCATGTGCGCCTTTGGATTCACCATCACCTTCATATCTTCTATGAACGGCTACTTCATTCTTGGCCCCACTTTCTGTGCTATTGAAGGATTCATGGCTACACTTGGAGGTGAAGTTGCTCTCTGGTCTCTGGTAGTGCTG…
Rh2	Oncorhynchus_gorbuscha|Rh2	Oncorhynchus gorbuscha	AY214152.1	22178363		ATGCAGAACGGCACAGAAGGAAGCAACTTCTACATTCCCATGTCCAACCGGACTGGGCTTGTAAGGAGTCCTTTTCTATACCAACAGTACTACTTGGCGCCTCCATGGCAATTCTATGGTCTTGTTTTCTACATGTTTTTCCTGATCTGTTTTGGATTCCCCATCAATGGTCTGACCTTGTACGTCACAGCCACAAACAAGAAGCTCCGGCAACCCCTCAACTTCATCCTGGTCAACTTGGCTGCAGCTGGAATGATCATGGTCCTCTTTGGATTCACCATCACCATCACATCTGCTGTCAATGGTTACTTCATCTGGGGACCAATGGGCTGTGCTATTGAGGGCTTCATGGCTACACTTGGAGGTGAGGTTGCCCTGTGGTCTCTGGTAGTGCTGGCT…
Rh2	Oncorhynchus_keta|Rh2	Oncorhynchus keta	AY214142.1	22178363		ATGCAGAACGGCACAGAAGGAAGCAACTTCTACATTCCCATGTCCAATCGGACTGGGCTTGTAAGGGGTCCTTTTCTATACCAACAGTACTACTTGGCGCCTCCATGGCAATTCTATGGTCTTGCTGTCTATATGTTCTTCCTGATCTGCTTAGGATTCCCCATCAACGGGCTGACCTTGTATGTCACAGCCACAAACAAGAAGCTTCGGCAACCCCTTAACTTCATCCTGGTCAACTTGGCTGCAGCTGGAATGATCATGGTCCTCTTTGGATTCACCATCACCATCACATCTGCTGTCAATGGTTACTTCATCTGGGGACCATTGGGCAGTGCCATTGAGGGCTTCATGGCTACACTTGGAGGTGAGGTTGCCCTGTGGTCTCTGGTAGTGCTGGCT…
Rh2	Oncorhynchus_kisutch|Rh2-1	Oncorhynchus kisutch	DQ309027.1	22178363		ATGCAGAACGGCACTGAAGGAAACAACTTCTACATCCCCATGTCCAACAGGACTGGACTTGTAAGAAGTCCCTTTGAATACCCTCAGTACTACTTGGCGGATCCATGGCAATTCTATCTGCTTGCTGTCTACATGTTTTTCCTGATCTGTTTTGGATTCCCCATCAACGGTCTGACCTTGTACGTCACAGCGACAAACAAGAAGCTCCAGCAACCCCTCAACTTCATTCTGGCCAACTTGGCTGCAGCTGGAATGATCATGGTAATGTTTGGATTCACCATCACCATTACATCTGCTGTCAATGGCTACTTCGTCTTTGGACCTATGGGCTGTGCCATCGAGGGTTTCATGGCTACACTTGGAGGTCAGGTTGCTCTGTGGTCTCTGGTGGTGCTGGCC…
Rh2	Oncorhynchus_kisutch|Rh2-2	Oncorhynchus kisutch	AY214147.1	22178363		ATGCAGAACGGCACAGAAGGAAGCAACTTCTACATTCCCATGTCCAACCGGACTGGGCTTGTAAGGAGTCCTTTTCTATACCAACAATACTACTTGGCGCCTCCATGGCAATACTATTGTCTTGCTGTCTATACGTTCTTCCTGATCTGCTTTGGATTCCCCATCAACGGTCTGACCCTGTATGTCACAGCCACGAACAAGAAGCTCCGGCAACCCCTTAACTTCATCCTGGTCAACTTGGCTGCAGCTGGAATGATCATGGTCCTCTTTGGATTCACCATCACCATCACATCTGCTGTCAATGGTTACTTCATCTGGGGACCATTGGGCTGTGCCATTGAGGGCTTCATGGCTACACTTGGAGGTGAGGTTGCCCTGTGGTCTCTGGTAGTGCTGGCT…
Rh2	Oncorhynchus_nerka|Rh2	Oncorhynchus nerka	AY214157.1	22178363		ATGCAGAACGGCACAGAAGGAAGCAACTTCTACATTCCCATGTCCAACAGGACTGGGCTTGTAAGGAGTCCTTTTCTATACCAACAGTACTACTTGGCGCCTCCATGGCAATACTATGGTCTTGCTGTCTATATGTTCTTCCTGATCTGCTTTGGATTCCCCATCAACGGGCTGACCTTGTATGTCACAGCCACAAACAAGAAGCTTCGGCAACCCCTTAACTTCATCCTGGTCAACTTGGCTGCAGCTGGAATGATAATGGTCCTCTTTGGATTCACCATCACCATTACATCTGCTGTCAATGGTTACTTCATCTGGGGACCATTGGGCTGTGCCATTGAGGGATTCATGGCTACACTTGGAGGTGAGGTTGCCCTGTGGTCTCTGGTAGTGCTGGCT…
Rh2	Oncorhynchus_tshawytscha|Rh2	Oncorhynchus tshawytscha	AY214137.1	22178363		ATGCAGAACGGCACAGAAGGAAGCAACTTCTACATTCCCATGTCCAACCGGACTGGGCTTGTAAGGAGTCCTTTTCTATACCAACAGTACTACTTGGCGCCTCCATGGCAATTCTATGGTCTTGCTGTCTACATGTTTTTCCTGATCTGTTTGGGATTCCCCATCAATGGTCTGACCTTGTACGTCACAGCCACAAACAAGAAGCTCCGGCAACCCCTCAACTTCATCCTGGTCAACTTGGCTGCAGCTGGAATGATCATGGTCCTCTTTGGATTCACCATCACCATCACATCTGCTGTCAATGGTTACTTCATCTGGGGACCAATGGGCTGTGCTATTGAGGGCTTCATGGCTACACTTGGAGGTGAGGTTGCCCTGTGGTCTCTGGTAGTGCTGGCT…
Rh2	Opsariichthys_pachycephalus|Rh2-2	Opsariichthys pachycephalus (Zacco pachycephalus)	EU410463.1	22178363		ATGAACGGCACTGAGGGAAACAACTTCTATATCCCCATGTCCAACAGGACAGGACTAGTGAGGAGTCCTTACGAGTATCCGCAGTACTATCTAGCTGAGCCGTGGCAGTTTAAACTCCTTGCTGTGTACATGTTCCTCCTCATCTGCTTGGGTCTACCCATCAATGGCCTTACATTGGTGGTTACAGCTCAACACAAAAAGCTCAGGCAACCTCTCAACTTCATTTTGGTCAACCTGGCTGTGGCTGGTACCATCATGGTTTGTTTTGGATTCACGGTCACTTTCTACACAGCAATTTATGGCTACTTTGTACTGGGTCCAATTGGCTGTGCTGTTGAGGGCTTCATGGCCACACTTGGAGGACAAGTTTCTCTTTGGTCACTTGTGGTGCTGGCCATC…
Rh2	Opsariichthys_pachycephalus|Rh2-3	Opsariichthys pachycephalus (Zacco pachycephalus)	EU410464.1	22178363		ATGAATGGCACTGAGGGAAACAACTTCTACATCCCCATGTCCAACAGGACAGGGCTAGTGAGGAGTCCTTTCGAGTATCCGCAGTACTATCTAGCTGAGCCGTGGCAGTTTAAACTCCTTGCTGTGTACATGTTCCTCCTCATCTGCTTGGGTCTACCCATCAATGGCCTTACATTGGTGGTTACAGCTCAACACAAAAAGCTCAGGCAACCTCTCAACTTCATTTTGGTCAACCTGGCTGTGGCTGGTACCATCATGGTTTGTTTTGGATTCACTGTCACTTTCTACACAGCAATTCACGGCTACTTTGCTCTGGGTCCAATTGGCTGTGCTGTTGAGGGCTTCATGGCCACACTTGGAGGAGAAGTTGCTCTTTGGTCACTTGTGGTGCTGGCCATC…
Rh2	Opsariichthys_pachycephalus|Rh2-1	Opsariichthys pachycephalus (Zacco pachycephalus)	EU410465.1	22178363		GGCAGAACCATGGCAATTCAAGGCACTTGGTTTTTATATGTTTTTGCTGATTTGCTTTGGGCTACCGATCAATGTGCTTACGCTAGTGGTCACAGCTCAGCACAAAAAGTTAAGGCAACCTCTAAATTTCATTTTGGTAAACCTGGCTGTCGCTGGAACAATTATGGCCCTTTTTGGATTCACAGTTTCATTCTACTGCTCCCTTGTTGGTTATATGGCTCTGGGTCCCACAGGTTGTGCTATTGAAGGCTTCTTTGCTACAATTGGTGGCCAGGTTTCGCTTTGGTCTTTGGTGGTGCTTGCAGTTGAAAGGTACATTGTGGTGTGCAAGCCAATGGGGAGCTTCAAATTCTCCGCAAACCATGCGATAGCTGGCATCTTATTCACGTGGGTGATGGC…
Rh2	Pagothenia_borchgrevinki|Rh2	Pagothenia borchgrevinki	AY771353.1	22178363		ATGGAGACCAATGGCACAGAAGGCAATAACTTCTATATCCCGATGTCCAACAGGACTGGGATTGTTAGAAGTCCTTATGAATACCAACAGTATTATTTGGCAGATCCCATCATGTTCAAGCTTCTAGCTTTCTACATGGTCTTCCTGATCTTCACTGGAACTCCCATCAACGCTCTGACATTGCTAGTAACAATCCAGAACAAGAAGCTCCAGACGCCTCTCAACTTGATCCTGGTAAACCTGGCTGTGGCTGGGCTGGTCATGTGCGCCTTTGGATTCACCATCACCTTCATATCTTCTATCAGCGGCTACTTCATTCTTGGCCCCACTTTCTGTGCTATGGAGGGATTCATGGCTACACTTGGAGGTCAGGTGTCTCTCTGGTCTCTGGTAGTCCTG…
Rh2	Plecoglossus_altivelis|Rh2-2	Plecoglossus altivelis	AB098704.1	22178363		ATGAACGGCACTGAGGGCAACAACTTCTACATCCCCATGTCCAACAGGACAGGGCTGGTCAGGAGTCCTTTTGAATATACACAGTACTACTTGGCGGAACCATGGCAATTCAAGCTTCTTGCTTTCTACATGTTTATGTTAATCTGTTTAGGCCTTCCCATCAATGGCCTCACATTGGTGGTTACAGCTCAGCACAAGAAACTCCGGCAACCTCTCAACTTTATTCTGGTGAACTTGGCCGTGGCTGGAATGATCATGGTCTGCTTTGGATTCACCATTACTATCACATCTGCTCTTAATGGCTACTTTGTCTTTGGGCCAATGGGCTGTGCCATTGAAGGCTTCATGGCGACTCTTGGAGGACAAGTGGCTTTGTGGTCATTGGTAGTGCTGGCCATC…
Rh2	Plecoglossus_altivelis|Rh2-1	Plecoglossus altivelis	AB098703.1	22178363		ATGAACGGCACGGAGGGCAACAACTTCTACATCCCCATGTCTAACAGGACTGGGCTTGTCAGGAGTCCTTTTGAATACACACAGTACTACTTGGCAGACCCATGGCAATTCAAATTGCTTGCTGTCTACATGTTTTTCTTGATCTGTTTTGGCTTACCTATCAACGGTCTGACACTGTTGGTGACAGCCCAGCACAAGAAGCTCCGGCAACCTCTCAACTTCATCCTGGTCAACTTAGCAGTCGCTGGAATGATCATGGTTCTGTTTGGGTTCACCATCACCATCACATCTGCTATTAATGGCTACTTTGTCTTCGGGCCACTGGGCTGTGCCGTTGAGGGCTTCATGGCTACCCTTGGAGGTGAAGTTGCTCTGTGGTCACTGGTAGTCCTGGCCGTT…
Rh2	Pomatoschistus_minutus|Rh2	Pomatoschistus minutus	Y18679.1	22178363		AATGGCACAGAAGGAAAGAACTTCTACATTCCCATGTCCAACAGGACAGGGATTGTTAGAAGTCCTTATGAATATCCTCAATACTACATGGTCGATCCCTGGATCTACAAGCTCCTGGCATTCTACATGTTTTTCCTCATCTGCACTGGCACTCCTATCAACGCTCTGACTCTGCTGGTCACCTTCCAGAACAAGAAGCTGCGACAGCCCCTGAACTTCATCCTGGTCAATCTGGCTGTAGCTGGTCTTATCATGTGCGCTTTTGGCTTCACCATCACCATCACCTCTGCTTTGAACGGCTATTTCATCCTGGGAGCCACTTTCTGTGCGATTGAGGGATTCATGGCCACACTAGGAGGAGAAGTAGCCCTCTGGTCTCTGGTCGTGCTGGCTGTTGAG…
Rh2	Pseudopleuronectes_americanus|Rh2	Pseudopleuronectes americanus	AY631037.1	22178363		ATGGCTTGGGACGGCGGAATCGAGCCCAATGGCACAGAGGGCAAGAACTTCTACATCCCCATGTCCAACAGGACTGGGATCGTTAGAAGTCCTTTTGAATACCCTCAGTTTTACATGGTGGATTCCATGATGTACAAAGTTCTAGCTTTCTACATGTTCTTCCTGATCTGCACTGGAACCCCCATCAACGGTCTGACGTTGTTCGTCACAGCTCAGAACAAGAAACTCAGGCAACCCCTGAACTACATCCTGGTCAACCTGGCCGTGGCTGGGCTCATCATGTGCGCTTTCGGATTCACCATCACCATCACCTCTGCTTTTAACGGCTACTTCATTCTGGGAGCCACTTTCTGCCAAATTGAGGGATTCATGGCCACACTCGGAGGTGAAGTCGCTCTC…
Rh2	Pseudotropheus acei|Rh2B	Pseudotropheus acei	DQ088645.1	22178363		ATGGCTTGGGATGGAGGACTTGAGCCTAATGGCACAGAGGGCAAAAACTTCTACATCCCCTTGAACAACAAGACAGGACTCGTGAGGAGTCCTTTTGAATATCAGCAGTATTATTTGGCAGATCCATGGTTCTTCAGATTGCTTGCTTTCTATATGTTTTGCCTTGTCATTACTGGATTCCCCATCAACTTTCTGACACTGCTGGTCACCGCTCAAAACAAAAAGCTCCGACAACCTCTCAACTTTATCCTGGTTAATTTGGCAGTGGCTGGACTGATCATGGTCATATTTGGATTCACAGTCACCATTTTTTCTTGTGTCAATGGCTATTTCGCCTTGGGTCCTTTGAGCTGTGCTATTGAAGGATTCATGGCTACAATTGGAGGTCAGGTATCTCTG…
Rh2	Pseudotropheus acei|Rh2A_alpha	Pseudotropheus acei	DQ088630.1	22178363		ATGGCTTGGGATGGAGGAATTGAGCCCAATGGCACTGAAGGCAAGAACTTCTACATTCCCATGTCCAACAGGACTGGGATTGTTAGAAGTCCTTTTGAGTACACTCAGTATTATATGGTAGACCCGATAATTTACAAAGTTCTAGCTTTCTACATGTTCTTCCTGATCTGCACTGGGACTCCCATCAACGGCCTGACATTGTTTGTAACTGCTCAGAACAAGAAGCTCCGGCAACCTCTCAACTATATCCTGGTCAACCTGGCTGTGGCTGGACTCATCATGTGCTGCTTTGGATTCACCATCACCATCACATCAGCTCTTAATGGCTACTTCATTCTTGGACCCACCTTCTGTGCTATTGAGGGATTCATGGCCACACTTGGAGGTGAAGTTGCTCTC…
Rh2	Pseudotropheus acei|Rh2A_beta	Pseudotropheus acei	DQ088633.1	22178363		ATGGCTTGGGAAGGAGGAATTGAGCCCAATGGCACTGAAGGCAAGAACTTCTACATTCCCATGTCCAACAGGACTGGGATTGTTAGAAGTCCTTTTGAGTACACTCAGTATTACCTGGCAGACCCGATCTTTTTCAAGCTCCTGGCTTTCTACATGTTCTTCCTGATCTGCACTGGGACTCCCATCAACGGCCTGACATTGTTTGTAACTGCTCAGAACAAGAAGCTCCGGCAACCTCTCAACTATATCCTGGTCAACCTGGCTGTGGCTGGACTCATCATGTGCTGCTTTGGATTCACCATCACCATCACATCAGCTTTTAGTGGCTACTTCATTCTTGGATCCACCTTCTGTGCAATTGAGGGATTCATGGCCACACTAGGAGGTGAAGTTGCTCTC…
Rh2	Pundamilia_pundamilia|Rh2A_beta	Pundamilia pundamilia	AY673699.1	22178363		ATGGCTTGGGAAGGAGGAATTGAGCCCAATGGCACTGAAGGCAAGAACTTCTACATTCCCATGTCCAACAGGACTGGGATTGTTAGAAGTCCTTTTGAGTACACTCAGTATTACCTGGCAGACCCGATCTTTTTCAAGCTCCTGGCTTTCTACATGTTCTTCCTGATCTGCACTGGGACTCCCATCAACRGCCTGACATTGTTCGTAACTGCTCAGAACAAGAAGCTCCGGCAACCTCTCAACTATATCCTGGTCAACCTGGCTGTGGCTGGACTCATCATGTGCTGCTTTGGATTCACCATCACCATCACATCAGCTTTTAATGGCTACTTCATTCTTGGACCCACCTTCTGTGCAATTGAGGGATTCATGGCCACACTAGGAGGTGAAGTTGCTCTC…
Rh2	Scopelarchus_analis|Rh2	Scopelarchus analis	EF517406.1	22178363		ATGGAGAACGGCACAGAGGGCAAGAACTTCTATATCCCCATGAACAACAGGAGTGGGCTCGTGAGGAGTCCCTATGAATACCCACAGTACTACCTGGCGGATCCCATACTGTACAAGTTCCAGGCTGCCTACATGCTTTTCCTGATGTTCACTGGCGGCCCCATCAATATTCTGACCTTGGTGGTCACAGCTCAGAACAAGAAGCTCCGGCAACCTCTTAACTTCATTCTGGTCAACTTGGCTCTCGCTGGAGCAATTATGGTGTTTGGTGGATTTGTAATCACCTTTTATACTTCAATGAATGGCTACTTTCTTTTGGGACCGACGAGCTGTGCTGTTGAGGGCTTCATGGCCACACTTGGAGGTCAGATATCCCTGTGGTCTCTCGTGGTTCTGGCC…
Rh2	Scophthalmus_maximus|Rh2-1	Scophthalmus maximus	AF385827.1	22178363		AAGAAGTTCAGTCCACCTCTTAATTACATCCTGGTCAACCTGGCCGTGGCCGGACTCATCATGTGCGCCTTCGGATTCACCATCACCATCACCTCAGCTCTTAACGGCTACTTCATCCTCGGAGCCACTTTCTGCGCTATTGAAGGATTCATGGCCACACTTGGAGGCGAAGTTGCTCTCTGGTCCCTGGTCGTCCTGGCTGTTGAGAGATACATTGTCGTCTGCAAACCCATGGGCAGCTTCAAGTTCTCTGGAACTCACGCAGCAGTTGGAGTCGCTTTCACCTGGATCATGGCTTTTGCATGTGCTGGTCCCCCACTCTTTGGCTGGTCCAGGTACCTTCCCGAAGGCATGCAGTGCTCCTGCGGACCGGACTACTACACCCTGGCCCCAGGCTTC…
Rh2	Scophthalmus_maximus|Rh2-2	Scophthalmus maximus	AF385828.1	22178363		AAGAAGTTCCGTCCACCTCTTAATTACATCCTGGTGAACCTGGCCGTGGCCGGACTCATCATGTGCTGCTTCGCCTTCACCTTAACATTTGTCTCATCAATCAGCGGCTACTTCATCCTCGGGCCCACCGCCTGCGCTATTGAAGGATTCTTTTCCACAGTGGGAGGTCAGGTTTCCCTCTGGTCTCTGGTGATCCTGGCTGTCGAGAGATACATCGTCGTCTGCAAACCCATGGGGAGCTTCAAGTTCTCTGGAACTCACGCAGCAGCTGGAGTCGCGTTCACCTGGATCATGGCTCTCGCGTGTGCCACTCCTCCACTTGTTGGCTGGTCCAGGTACATCCCCGAGGGCTTGCAATGCTCCTGCGGACCCGACTACTACACCCTGGCCCCAGGCTTC…
Rh2	Stenobrachius_leucopsarus|Rh2-B	Stenobrachius leucopsarus	GQ414754.1	22178363		ATGGAGAACGGCACGGAAGGCAATAACTTTTATATTCCTATGAACAACAGGAGTGGGCTTGTGCGGAGTCCTTTCTATTATCCTCAGTATTACTTGGCGCCACCAATGGCGTTCTATGCACTCGCATTCTACATGTTTTTCCTGATCTGCACTGGCTTCCCCATCAACGCTTTAACAATCGTGGTCACTATGCAGAACAAGAAGCTCCGTCAACCTCTCAACTTCATTCTCGTAAACTTGGCTGTAGCTGGACTAATCATGGTCATGTTTGGATTCACCATCACCATCACCAGTGCTCTGAATGGCTACTTTGTTTTTGGAGCAATGGGTTGCGCCATTGAGGGCTTCATGGCTACACTCGGAGGTCAAGTTTCTCTGTGGTCATTGGTGGTGCTGGCT…
Rh2	Stenobrachius_leucopsarus|Rh2-A	Stenobrachius leucopsarus	GQ414753.1	22178363		ATGGAGAACGGCACGGAAGGCAATAACTTTTATATTCCCATGAACAACAGGAGTGGGCTTGTGCGGAGTCCTTTCTATTATCCTCAGTATTACTTGGCGCCACCAATGGCGTACTATGCACTCGCATTCTACATGTTTTTCCTGATCTGCACTGGCTTCCCCATCAACGCTTTAACAATCGTGGTCACTATGCAGAACAAGAAGCTCCGTCAACCTCTCAACTTCATTCTCGTAAACTTGGCTGTAGCTGGACTAATCATGGTCTTGTTTGGATTCACCATCACCATCACCAGTGCTCTGAATGGCTACTTTGTTTTTGGACCAATGGGTTGCGCCATTGAGGGCTTCATGGCTACACTCGGAGGTCAAGTTTCTCTGTGGTCATTGGTGGTGCTGGCT…
Rh2	Stenobrachius_leucopsarus|Rh2-D	Stenobrachius leucopsarus	GQ414756.1	22178363		ATGGAGAATGGCACAGAGGGCAATAACTTCTACATTCCCATGAACAACAGGTCTGGTCTTGTGCGGAGTCCTTTCCTCTATCCTCAGTATTACTTGGCGCCAGCGGCAGCTTACTACGCACTCGCAGCATGGATGTTTTTCCTCATCTGCACTGGCTTCCCCATCAACGGTTTAACATTGTTGGTCACTTTTACCAACAAGAAGCTCCGTCAACCTCTCAACTTCATTCTCGTAAACCTGGCTGGGGCTGGAATGATCATGGTCTGTTTTGGATTCACCGTCACCTTTTGCACGTGTATGTTTGGTTACTTTATTTTTGGACCAATCGGTTGCACCATTGAGGGCTTCATGGCTACAATGGGAGGTCAAGTTTCTCTGTGGTCATTGGTGGTGCTGGCT…
Rh2	Stenobrachius_leucopsarus|Rh2-C	Stenobrachius leucopsarus	GQ414755.1	22178363		GTCAAATTTCTCTGTGGTCATTGGTGGTGTTGGCTGTTGAAAGATATATTGTTGCGGGCAAACCCATGGGCAGCTTCAAATTCACGGACAGTCACGCTGGAGCCGGAGTTGGTTTCAGCTGGATCATGGCTGCCTCCTGTGCTGTCCCTCCACTTGGCATCCAGGCCTCCTGTGGACCAGATTACTACACCAATGCTCCAGGATTCAACAATGATGCATACGTCATGTACATGTTCAGCTGCCACTTCTGTGTTCCAGTTGTCACAATCTTCTTCACCTACGGAAGCCTTGTACTGACAGTCAAAGCTGCAGCAGCTCAGCAGCAGGACTCAGCATCCACCCAGAAAGCTGAGAAGGAAGTCACACGCATGTGTGTGCTCATGGTTTTGGGATTCTTGT…
Rh2	Tramitichromis_intermedius|Rh2B	Tramitichromis intermedius	DQ088647.1	22178363		ATGGCTTGGGATGGAGGACTTGAGCCTAATGGCACAGAGGGCAAAAACTTCTACATCCCCTTGAACAACAAGACAGGACTCGTGAGGAGTCCTTTTGAATATCAGCAGTATTATTTGGCAGATCCATGGTTCTTCAGATTGCTTGCTTTCTATATGTTTTGCCTTGTCATTACTGGATTCCCCATCAACTTTCTGACACTGCTGGTCACCGCTCAAAACAAAAAGCTCCGACAACCTCTCAACTTTATCCTGGTTAATTTGGCAGTGGCTGGACTGATCATGGTCATATTTGGATTCACAGTCACCATTTTTTCTTGTGTCAATGGCTATTTCGCCTTGGGTCCTTTGAGCTGTGCTATTGAAGGATTCATGGCTACAGTTGGAGGTCAGGTATCTCTG…
Rh2	Tramitichromis_intermedius|Rh2A_alpha	Tramitichromis intermedius	DQ088632.1	22178363		ATGGCTTGGGATGGAGGAATTGAGCCCAATGGCACTGAAGGCAAGAACTTCTACATTCCCATGTCCAACAGGACTGGGATTGTTAGAAGTCCTTTTGAGTACACTCAGTATTATATGGTAGACCCGATAATTTACAAAGTTCTAGCTTTCTACATGTTCTTCCTGATCTGCACTGGGACTCCCATCAACGGCCTGACATTGTTTGTAACTGCTCAGAACAAGAAGCTCCGGCAACCTCTCAACTATATCCTGGTCAACCTGGCTGTGGCTGGACTCATCATGTGCTGCTTTGGATTCACCATCACCATCACATCAGCTCTTAATGGCTACTTCATTCTTGGACCCACCTTCTGTGCTATTGAGGGATTCATGGCCACACTTGGAGGTGAAGTTGCTCTC…
Rh2	Tramitichromis_intermedius|Rh2A_beta	Tramitichromis intermedius	DQ088635.1	22178363		ATGGCTTGGGAAGGAGGAATTGAGCCCAATGGCACTGAAGGCAAGAACTTCTACATTCCCATGTCCAACAGGACTGGGATTGTTAGAAGTCCTTTTGAGTACACTCAGTATTACCTGGCAGACCCGATCTTTTTCAAGCTCCTGGCTTTCTACATGTTCTTCCTGATCTGCACTGGGACTCCCATCAACAGCCTGACATTGTTTGTAACTGCTCAGAACAAGAAGCTCCGGCAACCTCTCAACTATATCCTGGTCAACCTGGCTGTGGCTGGACTCATCATGTGCTGCTTTGGATTCACCATCACCATCACATCAGCTTTTAATGGCTACTTCATTCTTGGACCCACCTTCTGTGCAATTGAGGGATTCATGGCCACACTAGGAGGTGAAGTTGCTCTC…
