# Supplementary material for: The rises and falls of opsin genes in 59 ray-finned fish genomes and their implications for environmental adaptation
Source: Sci Rep. 2017 Nov 14;7:15568. doi: 10.1038/s41598-017-15868-7 (PMC5686071; doi:10.1038/s41598-017-15868-7)
Supplement: Supplementary file 5 — Dataset 4 [file 41598_2017_15868_MOESM5_ESM.xlsx]

## Sheet: Table S4
Supplementary Table S4. The genomic locations of the opsin gene syntenies identified in the 59 ray-finned fish genomes.
Family	Species	block number	Chromosome/Scaffold/Contigs	estimated start position	estimated end position	Note
LWS,SWS2	Lepisosteus oculatus	Block 1	NC_023179.1	2503022	2753666	HCFC1-TMEM187-IRAK1-MECP2-SWS2-LWS-GNL3L
LWS,SWS2	Anguilla japonica	Block 1	KI306509.1	47889	100729	HCFC1-IRAK1-MECP2
			KI312017.1	1185	29087	FGD1-TFE3
		Block 2	KI313563.1	17334	20347	SWS2
LWS,SWS2	Anguilla anguilla	Block 1	AZBK01S003510.1	10924	49327	HCFC1-IRAK1
		Block 2	AZBK01S003174.1	1119	3908	SWS2
LWS,SWS2	Anguilla rostrata	Block 1	LTYT01004197.1	4001	69262	HCFC1-IRAK1
			LTYT01005985.1	60148	69868	MECP2
			LTYT01005518.1	72928	132234	FGD1-TFE3
		Block 2	LTYT01001783.1	43602	46353	SWS2
LWS,SWS2	Scleropages formosus	Block 1	KV410161.1	12179	114368	HCFC1-IRAK1-MECP2-FGD1
		Block 2	KV410171.1	974036	1066238	HCFC1-SWS2-LWS1-LWS2-GNL3L-TFE3
		Block 3	KV409927.1	27912	50091	PKNP-LWS3-C2
LWS,SWS2	Clupea harengus	Block 1	NW_012220942.1	354953	452149	HCFC1-IRAK1-MECP2-?-FGD1-TFE3
		Block 2	NW_012224044.1	1076277	1148797	HCFC1-MECP2-LWS1-LWS2-GNL3L-TFE3
LWS,SWS2	Danio rerio	Block 1	NC_007119.6	7488096	7770940	HCFC1-IRAK1-MECP2-?-FGD1-TFE3
		Block 2	NC_007122.6	25198824	25283200	HCFC1-SWS2-LWS1-LWS2-GNL3L-TFE3
LWS,SWS2	Ctenopharyngodon idellus	Block 1	LG21..S010..CI01000010.rev	2848717	2995472	HCFC1-IRAK1-MECP2-FGD1-TFE3
		Block 2	LG10..S010..CI01000306	3086600	3149372	HCFC1-SWS2-LWS-GNL3L-TFE3
LWS,SWS2	Leuciscus waleckii	Block 1	FLSR01004871.1	18968962	19094427	HCFC1- IRAK1-MECP2 - FGD1 - TFE3
		Block 2	FLSR01004884.1	20186085	23387326	HCFC1 - SWS2 - LWS1 - LWS2 - GNL3L - TFE3
LWS,SWS2	Cyprinus carpio	Block 1-1	LN592299.1	99966	200189	HCFC1-IRAK1-MECP2-FGD1-TFE3
		Block 1-2	LN590678.1	18921830	19025556	HCFC1-IRAK1-MECP2-FGD1-TFE3
		Block 2-1	LN590682.1	7087544	7312153	HCFC1 - SWS2-1 - LWS1 - TFE3
		Block 2-2	LN591115.1	127032	165553	CLEC3B - CDCP1A - SWS2-2 - LWS2 -GNL3L
LWS,SWS2	Sinocyclocheilus rhinocerous	Block 1-1	NW_015662061.1	311866	471341	HCFC1-IRAK1-MECP2-FGD1-TFE3
		Block 1-2	NW_015632978.1	1135481	1277154	HCFC1-IRAK1-MECP2-FGD1-TFE3
		Block 2-1	NW_015638024.1	2267148	2318047	HCFC1 - SWS2-1 - LWS1 -GNL3L - TFE3
		Block 2-2	NW_015662167.1	1666439	1731734	HCFC1 - SWS2-2 - LWS2 -GNL3L - TFE3
LWS,SWS2	Sinocyclocheilus anshuiensis	Block 1-1	NW_015555768.1	580045	748377	HCFC1-IRAK1-MECP2-FGD1-TFE3
		Block 1-2	NW_015547636.1	231440	375821	HCFC1-IRAK1-MECP2-FGD1-TFE3
		Block 2-1	NW_015539889.1	2208294	2269320	HCFC1 - SWS2-1 - LWS1 -GNL3L - TFE3
		Block 2-2	NW_015548242.1	4948	63297	HCFC1 - SWS2-2 - LWS2 -GNL3L - TFE3
LWS,SWS2	Sinocyclocheilus grahami	Block 1-1	NW_015505243.1	560277	726699	HCFC1-IRAK1-MECP2-FGD1-TFE3
		Block 1-2	NW_015505621.1	2151867	2298380	HCFC1-IRAK1-MECP2-FGD1-TFE3
		Block 2-1	NW_015505181.1	334496	385153	HCFC1 - SWS2-1 - LWS1 -GNL3L - TFE3
		Block 2-2	NW_015505182.1	1474431	1532118	HCFC1 - SWS2-2 - LWS2 -GNL3L - TFE3
LWS,SWS2	Electrophorus electricus	Block 1	scaffold3302	32429	130789	HCFC1-IRAK1-MECP2-FGD1-TFE3
		Block 2	scaffold4576	1	27905	GNL3L-LWS-TFE3
			scaffold5467	112756	122907	HCFC1
LWS,SWS2	Astyanax mexicanus	Block 1	NW_006743206.1	757	16701	HCFC1-IRAK1
			NW_006749281.1	2336351	2550818	HCFC1-MECP2-FGD1-TFE3
		Block 2	NW_006739174.1	234952	260744	RAB7-SWS2-LWS-GNL3L (lost of HCFC1 and TFE3 genes in this synteny)
		Block 3	NW_006749498.1	373093	581381	RNF214-TAGLN-TPPP3-LWS(g103)-LWS(g101)-TRIM16-NFKBIB-GJD2
LWS,SWS2	Pygocentrus nattereri	Block 1	NW_016244113.1	62486	248802	HCFC1-IRAK1-MECP2-uncharacterized LOC108440552-FGD1-TFE3 (---+++)
		Block 2	NW_016244103.1	31705	154111	HCFC1-SWS2-LWS1-LWS2-GNL3L-TFE3
		Block 3	NW_016243978.1	200204	376474	RNF214-TAGLN-TPPP3-LWS(g1)-LWS(g2)-LWS(g3)-TRIM16-NFKBIB-GJD2(---++++-+)
LWS,SWS2	Tachysurus fulvidraco	Block 1	scaffold_298	489106	533123	HCFC1-IRAK1-MECP2
			scaffold_111	61702	116420	FGD1-TFE3
		Block 2	scaffold_9	123271	135752	LWS-GNL3L
LWS,SWS2	Ictalurus punctatus	Block 1	NC_030420.1	29891134	30033982	HCFC1-IRAK1- MECP2-FGD1 (TFE3 lost)
		Block 2	NC_030436.1	20912669	20986017	EIF4G1 - LWS - GNL3L(-++)
LWS,SWS2	Esox lucius	Block 1	NC_025979.2	2057641	2206448	HCFC1-IRAK1-MECP2-FGD1-FGD1-TFE3
		Block 2	NC_025984.2	28619475	28722543	HCFC1-LWS1-LWS2-GNL3L-TFE3
		Block 3	NC_025975.2	7371599	7376226	SWS2 (possibly translocated)
		Block 4	NC_025985.2	20133104	20789476	RAB21-TBC1D15-TRHDE-LWS3-LWS4-IRAK3-HELB-GRIP1
LWS,SWS2	Salmo salar	Block 1-1	NC_027312.1	2922523	3024887	HCFC1-IRAK1-MECP2- RPS21 (40S ribosomal protein S21) - LAMA5 (laminin subunit alpha-5) -FGD1-TFE3
		Block 1-2	NC_027314.1	100180885	100273759	HCFC1-MECP2
		Block 2-1	NC_027311.1	70872111	71038902	HCFC1-SWS2-LWS1-LWS2-GNL3L-TFE3
		Block 2-2	NC_027321.1	15645502	15734331	HCFC1-LWS3-TFE3
LWS,SWS2	Oncorhynchus mykiss	Block 1-1	chrUn	605174535	605197098	HCFC1-IRAK1
		Block 1-2	chrUn	765774867	765858449	HCFC1-MECP2
		Block 2-1	chrUn	746362676	746549769	HCFC1-SWS2-LWS1-LWS2-GNL3L-TFE3
		Block 2-2	chrUn	922284477	922312863	LWS (blast hit) - TFE3
LWS,SWS2	Gadus morhua	Block 1	GeneScaffold_94	6088	24590	MECP2
		Block 2	GeneScaffold_2467	841457	886555	HCFC1-SWS2A-SWS2B-GNL3L-TFE3
LWS,SWS2	Boleophthalmus pectinirostris	Block 1	KN522366.1	350001	506757	TFE3-HCFC1-IRAK1-MECP2-FGD1 (rearrangement)
		Block 2	KN525025.1	419632	458489	HCFC1-SWS2Ab-LWS1-GNL3L-TFE3
		Block 3	KN523301.1	762938	768503	LWS2
LWS,SWS2	Periophthalmus magnuspinnatus	Block 1	KN463784.1	192081	300717	TFE3-HCFC1-IRAK1-MECP2-FGD1 (rearrangement)
		Block 2	KN462510.1	333983	371214	HCFC1-SWS2Ab-SWS2B-LWS1-GNL3L-TFE3
		Block 3	KN462523.1	40660	47016	LWS2
LWS,SWS2	Hippocampus comes	Block 1	NW_017804975.1	174224	274581	HCFC1-IRAK1-MECP2
			NW_017842056.1	185656	219957	FGD1-TFE3
		Block 2	NW_017805546.1	2614686	2681633	HCFC1 - SWS2Aa1 - 1SWS2Aa2 - SWS2Aa3 - LWS1 - LWS2 - GNL3L - TFE3
LWS,SWS2	Thunnus orientalis	Block 2	superscaffoldBa00003399	16698	55300	SWS2Aa - SWS2B - LWS -GNL3L - TFE3
LWS,SWS2	Lates calcarifer	Block 1	NW_017364604.1	175235	212354	HCFC1- IRAK1- MECP2
			NW_017364604.1	66741	101497	FGD1 -TFE3
		Block 2	NW_017363914.1	1230695	1292568	HCFC1 - SWS2Ab - 1SWS2Aa - SWS2B - LWS1 - LWS2 - GNL3L - TFE3
LWS,SWS2	Cynoglossus semilaevis	Block 1	NC_024316.1	151791	255998	HCFC1- IRAK1-MECP2-?-FGD1-TFE3
		Block 2	NC_024317.1	12938854	13021895	HCFC1-SWS2Aa-KCNK15-UBAP2-DIDO1-TFE3-GNL3L-LWS
LWS,SWS2	Amphilophus citrinellus	Block 1	CCOE01000166.1	469304	614660	HCFC1-IRAK1-MECP2-FGD1-TFE3
		Block 2	CCOE01001335.1	489752	556769	HCFC1 - SWS2Aa - SWS2B - LWS - GNL3L - TFE3
LWS,SWS2	Oreochromis niloticus	Block 1	NT_167631.1	526714	671908	HCFC1- IRAK1-MECP2-FGD1-TFE3
		Block 2	NC_022203.1	9825095	9883512	HCFC1 - SWS2Aa - SWS2B - LWS - GNL3L - TFE3
LWS,SWS2	Neolamprologus brichardi	Block 1	NW_006272108.1	796318	941680	HCFC1- IRAK1-MECP2-FGD1-TFE3
		Block 2	NW_006272007.1	12586814	12646291	HCFC1 - SWS2Aa - SWS2B - LWS - GNL3L - TFE3
LWS,SWS2	Astatotilapia burtoni	Block 1	NW_005179527.1	472536	615457	HCFC1- IRAK1-MECP2-?-FGD1-TFE3
		Block 2	NW_005179410.1	410206	469347	HCFC1 - SWS2Aa - SWS2B - LWS - GNL3L - TFE3
LWS,SWS2	Maylandia zebra	Block 1	NW_014447616.1	4149007	4290813	HCFC1- IRAK1-MECP2-?-FGD1-TFE3
		Block 2	NW_014447246.1	434863	495471	HCFC1 - SWS2Aa - SWS2B - LWS - GNL3L - TFE3
LWS,SWS2	Pundamilia nyererei	Block 1	NW_005187611.1	702896	847167	HCFC1- IRAK1-MECP2-?-FGD1-TFE3
		Block 2	NW_005187579.1	3376	61593	HCFC1 - SWS2Aa - SWS2B - LWS - GNL3L - TFE3
LWS,SWS2	Notothenia coriiceps	Block 1	NW_011349160.1	939	3402	MECP2 gene segment
		Block 2	NW_011342699.1	163126	238413	HCFC1-SWS2Ab-SWS2Aa-LWS-GNL3L-TFE3
LWS,SWS2	Nothobranchius furzeri	Block 1	KN849806.1	152911	232473	MECP2-FGD1-TFE3
		Block 2	KN852058.1	20055	21988	SWS2B
			JNBZ01083099.1	7511	9183	LWS1
			KN858519.1	9865	12155	LWS2
			KN853386.1	28764	62754	LWS3-GNL3L-TFE3
LWS,SWS2	Kryptolebias marmoratus	Block 2	NW_016094379.1	615037	691511	HCFC1-SWS2B-LWS1-LWS2-GNL3L-TFE3
		Block 1	NW_016096276.1	512	11677	MECP2
LWS,SWS2	Austrofundulus limnaeus	Block 1	NW_013953420.1	64377	155424	IRAK1- MECP2-FGD1 -TFE3
		Block 2	NW_013953028.1	92018	206168	HCFC1-SWS2B-LWS1-LWS2-GNL3L-TFE3
LWS,SWS2	Cyprinodon variegatus	Block 1	KL652528.1	278108	399055	HCFC1- IRAK1-MECP2-FGD1-TFE3
		Block 2	KL652529.1	1811503	1886643	HCFC1- SWS2Aa - SWS2B- LWS_S180-1 - LWS_P180 - LWS-S180-2 - GNL3L - TFE3
		Block 3	KL652537.1	181421	254875	gephyrin and LWS_S180r (in gephyrin intron)
LWS,SWS2	Fundulus heteroclitus	Block 1	NW_012224814.1	4579	132242	HCFC1- IRAK1-MECP2-?-FGD1-TFE3
		Block 2	NW_012224858.1	1157	108944	HCFC1- SWS2Aa - SWS2B- LWS_S180-1 - LWS_P180 - LWS-S180-2 - GNL3L
			NW_012224479.1	261	14596	GNL3L-TFE3
		Block 3	NW_012234329.1	219357	399114	gephyrin and LWS_S180r (in gephyrin intron)
LWS,SWS2	Xiphophorus maculatus	Block 1	NW_005372306.1	1363862	1445683	HCFC1- IRAK1-MECP2 - FMNL14 - FGD1 - TFE3
		Block 2	NW_005372230.1	8154	40358	HCFC1- SWS2Aa - SWS2B
			NW_005373700.1	973	32227	LWS_P180 - LWS_S180 - GNL3L - TFE3
		Block 3	NW_005372267.1	827839	918198	gephyrin and LWS_S180r (in gephyrin intron)
LWS,SWS2	Xiphophorus hellerii	Block 1	KQ556841.1	28115870	28184969	HCFC1- IRAK1-MECP2 - FGD1
			KQ556841.1	21341623	21359140	TFE3
		Block 2	KQ556845.1	5908907	5938712	HCFC1- SWS2Aa - SWS2B
			KQ556858.1	39069550	39099898	LWS_P180 - LWS_S180 - GNL3L - TFE3
		Block 3	KQ556862.1	7426044	7469117	gephyrin and LWS_S180r (in gephyrin intron)
		Block 2 (Watson et al.)	GQ999832	89583	164742	HCFC1 - SWS2Aa - SWS2B - LWS_S180-1 - LWS_P180 - LWS_S180-2 - GNL3L - TFE3
		Block 3 (Watson et al.)	GQ999833	29449	95747	gephyrin and LWS_S180r (in gephyrin intron)
LWS,SWS2	Xiphophorus couchianus	Block 1	KQ557201.1	28073367	28154545	HCFC1- IRAK1-MECP2 - FGD1 - TFE3
		Block 2	KQ557213.1	5896063	5925774	HCFC1- SWS2Aa - SWS2B
			KQ557225.1	26094064	26127312	LWS_P180 - LWS_S180 - GNL3L - TFE3
		Block 3	KQ557207.1	7400237	7454773	gephyrin and LWS_S180r (in gephyrin intron)
LWS,SWS2	Poecilia reticulata	Block 1	NW_007615022.1	317410	387718	HCFC1- IRAK1-MECP2-?-FGD1-TFE3
		Block 2	NC_024335.1	30896413	30990049	HCFC1- SWS2Aa - SWS2B- LWS_A180 - LWS_P180 - LWS-S180 - GNL3L - TFE3
		Block 3	NC_024351.1	11285010	11373796	gephyrin and LWS_S180r (in gephyrin intron)
LWS,SWS2	Poecilia latipinna	Block 1	NW_015116986.1	6745	21957	HCFC1
			NW_015114750.1	883	91337	IRAK1-MECP2-?-FGD1-TFE3
		Block 2	NW_015114353.1	8243	46607	HCFC1- SWS2Aa - SWS2B
			NW_015113513.1	218445	244262	LWS-S180 - GNL3L - TFE3
		Block 3	NW_015113566.1	102767	201730	gephyrin and LWS_S180r (in gephyrin intron)
LWS,SWS2	Poecilia formosa	Block 1	NW_006800606.1	178262	194284	HCFC1- IRAK1
			NW_006800814.1	50368	78419	IRAK1 - MECP2
			NW_006800606.1	12549	42640	FGD1-TFE3
		Block 2	NW_006800120.1	8248	44328	HCFC1- SWS2Aa - SWS2B
			NW_006800119.1	915557	941592	LWS-GNL3L-TFE3
		Block 3	NW_006799940.1	3265100	3417675	gephyrin and LWS_S180r (in gephyrin intron)
LWS,SWS2	Poecilia mexicana	Block 1	NW_015098286.1	19756	34237	HCFC1
			NW_015098528.1	681	31714	FGD1-TFE3
		Block 2	NW_015096674.1	8121	44033	HCFC1- SWS2Aa - SWS2B
			NW_015096525.1	88350	114481	LWS-S180 - GNL3L - TFE3
		Block 3	NW_015095406.1	113845	202843	gephyrin and LWS_S180r (in gephyrin intron)
LWS,SWS2	Oryzias latipes	Block 1	NW_004095167.1	2308639	2356561	IRAK1-MECP2
			NW_004089506.1	2825	93196	FGD1-TFE3
		Block 2	NC_019863.1	28092583	28154028	HCFC1- SWS2Aa - SWS2B- LWS-A - LWS-B - GNL3L - TFE3
LWS,SWS2	Stegastes partitus	Block 1	NW_007578764.1	107011	237510	HCFC1- IRAK1- MECP2 - FGD1 - TFE3
		Block 2	NW_007578619.1	253259	309515	HCFC1 - SWS2B- LWS - GNL3L - TFE3
LWS,SWS2	Labrus bergylta	Block 1	FKLU01000995.1	59969	81465	HCFC1-IRAK1
			FKLU01002423.1	12888	16858	MECP2
			FKLU01000027.1	332581	344665	FGD1
			FKLU01000067.1	1003997	1010656	TFE3
		Block 2	FKLU01000062.1	1149719	1213250	HCFC1 - SWS2B - LWS1 - GNL3L - TFE3
			FKLU01002639.1	8185	20907	LWS-2 - GNL3L
LWS,SWS2	Dicentrarchus labrax	Block 1	UN	10892976	10904282	HCFC1- IRAK1
			UN	42232899	42241813	MECP2
		Block 2	LG1A	8198596	8269336	GATA1A - SWS2Ab - SWS2B- LWS - GNL3L - TFE3
LWS,SWS2	Takifugu flavidus	Block 1	KE120516.1	7429	92935	HCFC1- IRAK1- MECP2 - FGD1 - TFE3
		Block 2	KE120329.1	1708426	1743680	HCFC1 - SWS2B- LWS - GNL3L - TFE3
LWS,SWS2	Takifugu rubripes	Block 1	NC_018892.1	855477	924793	HCFC1- IRAK1 - MECP2 - FGD1 - TFE3
		Block 2	NC_018908.1	12605023	12637344	HCFC1 - SWS2B- LWS - GNL3L - TFE3
LWS,SWS2	Tetraodon nigroviridis	Block 1	Un_random	74709645	74748743	HCFC1 - IRAK1 - MECP2
			Un_random	40406997	40408957	TFE3
		Block 2	Chr. 11	10106018	10132997	HCFC1 - SWS2B- LWS - GNL3L - TFE3
LWS,SWS2	Mola mola	Block 1	KV751364.1	3426161	3532738	HCFC1-IRAK1-MECP2-FGD1-TFE3
		Block 2	KV751324.1	10739980	10792970	HCFC1- SWS2Ab - SWS2Aa - SWS2B - LWS - GNL3L - TFE3
LWS,SWS2	Larimichthys crocea	Block 1	NW_011323640.1	175470	247491	HCFC1- IRAK1- MECP2 - ? - FGD1 - TFE3
		Block 2	NW_011322462.1	903389	951154	HCFC1- SWS2Ab- SWS2Aa - LWS - GNL3L - TFE3
LWS,SWS2	Miichthys miiuy	Block 1	JXSJ01000141.1	345685	420544	HCFC1-IRAK1-MECP2-FGD1-TFE3
		Block 2	JXSJ01000008.1	6876704	6925648	HCFC1- SWS2Ab- SWS2Aa - LWS - GNL3L - TFE3
LWS,SWS2	Sebastes aleutianus	Block 1	LHVS01S000798.1	57106	109473	HCFC1- IRAK1
			LHVS01S000798.1	214681	298410	MECP2 - FGD1 - TFE3
		Block 2	LHVS01S000726.1	42921	141764	HCFC1- SWS2Ab- SWS2Aa - LWS - GNL3L - TFE3
LWS,SWS2	Gasterosteus aculeatus	Block 1	scaffold_237	4162	12587	IRAK1
			scaffold_141	1715	54690	MECP2 - ? - FGD1 - TFE3
		Block 2	groupXVII	10600984	10642201	HCFC1- SWS2Ab -LWS - GNL3L - TFE3
SWS1	Lepisosteus oculatus	Block 1	NC_023186.1	10377082	10454728	TNPO3 - SWS1-1 - SWS1-2 - CALU
SWS1	Anguilla japonica	Block 1	KI307894.1	27315	51952	TNPO3 - CALU
SWS1	Anguilla anguilla	Block 1	AZBK01S001585.1	16794	39103	TNPO3 - CALU
SWS1	Anguilla rostrata	Block 1	LTYT01003809.1	63924	88442	TNPO3 - CALU
SWS1	Scleropages formosus	Block 1	KV410441.1	1024030	1050467	TNPO3 - SWS1 - CALU
SWS1	Clupea harengus	Block 1	NW_012221898.1	316977	352049	TNPO3 - SWS1 - CALU
SWS1	Danio rerio	Block 1	NC_007115.6	13569611	13577368	TNPO3 - SWS1 - CALU
SWS1	Ctenopharyngodon idellus	Block 1	LG11..S020..CI01000020	4195892	4223532	TNPO3 - SWS1 - CALU
SWS1	Leuciscus waleckii	Block 1	FLSR01004879.1	5069489	5097072	TNPO3 - SWS1 - CALU
SWS1	Cyprinus carpio	Block 1-1	LN590722.1	625385	726595	TNPO3 - SWS1-1 - CALU
		Block 1-2	LN590677.1	5388345	5494289	TNPO3 - SWS1-2 - CALU
SWS1	Sinocyclocheilus rhinocerous	Block 1-2	NW_015643253.1	1599584	1628767	TNPO3 - SWS1-2 - CALU
		Block 1-1	NW_015660878.1	1251893	1282216	TNPO3 - SWS1-1 - CALU
SWS1	Sinocyclocheilus anshuiensis	Block 1-1	NW_015548264.1	722230	754069	TNPO3 - SWS1-1 - CALU
		Block 1-2	NW_015542553.1	427694	459464	TNPO3 - SWS1-2 - CALU
SWS1	Sinocyclocheilus grahami	Block 1-1	NW_015505269.1	803461	839403	TNPO3 - SWS1-1 - CALU
		Block 1-2	NW_015505180.1	1736055	1768733	TNPO3 - SWS1-2 - CALU
SWS1	Electrophorus electricus	Block 1	scaffold836	313526	335612	TNPO3 - CALU
SWS1	Astyanax mexicanus	Block 1	NW_006749274.1	1891513	1926485	TNPO3 - CALU
SWS1	Pygocentrus nattereri	Block 1	NW_016243875.1	1915610	1953850	TNPO3 - CALU
SWS1	Tachysurus fulvidraco	Block 1	scaffold_1315	11091	13319	CALU
			scaffold_907	45765	57838	TNPO3
SWS1	Ictalurus punctatus	Block 1	NC_030434.1	2087688	2108860	TNPO3
SWS1	Esox lucius	Block 1	NC_025990.2	4330281	4363401	TNPO3 - SWS1 - CALU
SWS1	Salmo salar	Block 1-1	NC_027316.1	34718482	34765064	TNPO3 - SWS1-1 - CALU
		Block 1-2	NC_027306.1	33022956	33079406	TNPO3 - SWS1-2 - CALU
SWS1	Oncorhynchus mykiss	Block 1-1	chrUn_21	1118914	1159058	TNPO3 - SWS1-1 - CALU
		Block 1-2	chrUn_21	14527134	14555523	TNPO3 - SWS1-2 - CALU
SWS1	Gadus morhua	Block 1	GeneScaffold_17	64509	79660	TNPO3
		Block 1	GeneScaffold_13	1875	4109	CALU
SWS1	Boleophthalmus pectinirostris	Block 1	KN523646.1	10872361	10880852	TNPO3 - CALU
SWS1	Periophthalmus magnuspinnatus	Block 1	KN466595.1	43245	52687	TNPO3 - CALU
SWS1	Hippocampus comes	Block 1	NW_017806179.1	12720	19427	TNPO3
SWS1	Thunnus orientalis	Block 1	superscaffoldBa00007059	5311	13375	SWS1-CALU
SWS1	Lates calcarifer	Block 1	NW_017364987.1	63824	83243	TNPO3 - SWS1 - CALU
SWS1	Cynoglossus semilaevis	Block 1	NC_024314.1	18468745	18482188	TNPO3 - CALU
SWS1	Amphilophus citrinellus	Block 1	CCOE01000877.1	129258	170153	TNPO3 - SWS1
			CCOE01000802.1	89249	91575	CALU
SWS1	Oreochromis niloticus	Block 1	NC_022215.1	11747620	11767386	TNPO3 - SWS1 - CALU
SWS1	Neolamprologus brichardi	Block 1	NW_006272002.1	19169736	19188012	TNPO3 - SWS1 - CALU
SWS1	Astatotilapia burtoni	Block 1	NW_005181680.1	3093	8106	SWS1-CALU
		Block 1	NW_005179647.1	206546	215785	TNPO3
SWS1	Maylandia zebra	Block 1	NW_014444709.1	2310211	2330091	TNPO3 - SWS1 - CALU
SWS1	Pundamilia nyererei	Block 1	NW_005187458.1	1586507	1605747	TNPO3 - SWS1 - CALU
SWS1	Notothenia coriiceps	Block 1	NW_011366355.1	2063	2402	SWS1 gene segment
SWS1	Nothobranchius furzeri	Block 1	KN860328.1	5879	19746	TNPO3 - SWS1 - CALU
SWS1	Kryptolebias marmoratus	Block 1	NW_016094888.1	54235	85463	TNPO3 - SWS1 - CALU
SWS1	Austrofundulus limnaeus	Block 1	NW_013952666.1	472149	788580	impg2 interphotoreceptor matrix proteoglycan 2-target of Nesh-SH3-like-adgrg7 adhesion G protein-coupled receptor G7-SWS1-protein SCO2 homolog, mitochondrial-like-ncaph2 non-SMC condensin II complex subunit H2-ptpro protein tyrosine phosphatase, receptor type O
SWS1	Cyprinodon variegatus	Block 1	KL652902.1	461507	670093	TNPO3 - SWS1-1 - SWS1-2 - CALU
SWS1	Fundulus heteroclitus	Block 1	NW_012234443.1	199663	239860	TNPO3 - SWS1-1 - SWS1-2 - CALU
SWS1	Xiphophorus maculatus	Block 1	NW_005372802.1	86172	112477	TNPO3 - SWS1 - CALU
SWS1	Xiphophorus hellerii	Block 1	KQ556864.1	89811	104076	TNPO3 - SWS1 - CALU
SWS1	Xiphophorus couchianus	Block 1	KQ557209.1	89017	103320	TNPO3 - SWS1 - CALU
SWS1	Poecilia reticulata	Block 1	NW_007615013.1	1377079	1401602	TNPO3 - SWS1 - CALU
SWS1	Poecilia latipinna	Block 1	NW_015114519.1	111963	121099	tnpo3 (SWS1 gene not assembled)
SWS1	Poecilia formosa	Block 1	NW_006800533.1	88057	115775	TNPO3 - SWS1 - CALU
SWS1	Poecilia mexicana	Block 1	NW_015095919.1	99160	129744	TNPO3 - SWS1 - CALU
SWS1	Oryzias latipes	Block 1	NW_004089765.1	45175	61058	TNPO3 - SWS1
SWS1	Stegastes partitus	Block 1	NW_007578677.1	104878	145991	TNPO3 - SWS1 - CALU
SWS1	Labrus bergylta		FKLU01000854.1	94793	119634	TNPO3 - SWS1 - CALU
SWS1	Dicentrarchus labrax	Block 1	UN	33920874	33939361	TNPO3-CALU (Lost of SWS1 gene)
SWS1	Takifugu flavidus	Block 1	KE122033.1	14882	20680	TNPO3
SWS1	Takifugu rubripes	Block 1	NW_004072899.1	188	6429	TNPO3
SWS1	Tetraodon nigroviridis	Block 1	Un_random	23016626	23023498	TNPO3
SWS1	Mola mola	Block 1	KV751334.1	11509544	11530599	TNPO3 - CALU
SWS1	Larimichthys crocea	Block 1	NW_011323657.1	37856	51065	TNPO3 - CALU
SWS1	Miichthys miiuy	Block 1	JXSJ01000105.1	536734	552000	TNPO3 - CALU
SWS1	Sebastes aleutianus	Block 1	LHVS01S000099.1	817700	869319	TNPO3 - SWS1 - CALU
SWS1	Gasterosteus aculeatus	Block 1	scaffold_90	443389	462671	TNPO3 - SWS1
Rh2	Lepisosteus oculatus	Block 1	NC_023181.1	36554395	36756077	SLC6A13- …. -Rh2
			NC_023181.1	36988103	37011159	IP6K3-LEMD2-MLN
Rh2	Anguilla japonica	Block 1	KI305356.1	24714	48935	SLC6A13
			KI306366.1	12603	80851	Rh2-3 - Rh2-2 - Rh2-1 - OARD1 - APOBEC2 -ITPR3
Rh2	Anguilla anguilla	Block 1	AZBK01S003203.1	2128	23617	SLC6A13
			AZBK01S002633.1	34438	34539	SLC6A13L
			AZBK01S001508.1	15434	47162	Rh2-1 - Rh2-2 - Rh2-3
			AZBK01S006458.1	4415	21904	OARD1 - APOBEC2 -ITPR3
Rh2	Anguilla rostrata	Block 1	LTYT01005445.1	39092	59165	SLC6A13
			LTYT01001072.1	151829	242688	Rh2-1 - Rh2-2 - Rh2-3 - OARD1 - APOBEC2 - ITPR3
Rh2	Scleropages formosus	Block 1	KV409498.1	412070	501220	SLC6A13 - SLC6A13L - OARD1 - APOBEC2 -ITPR3
Rh2	Clupea harengus	Block 1	NW_012219340.1	1	57369	SLC6A13 - SLC6A13L - Rh2-1 - Rh2-2
			NW_012220361.1	1	26239	Rh2-3 - Rh2-4 - SYNPR
		Block 2	NW_012219504.1	6463	108010	? - MSH5 - Rh2-5 - AIF1 - FZD6
			NW_012221352.1	1093477	1537113	ROBO1 - ROBO2
Rh2	Danio rerio	Block 1	NC_007117.6	41121367	41232251	SLC6A13 - SLC6A13L - Rh2-1 - Rh2-2 - Rh2-3 - Rh2-4 - SYNPR
		Block 2	NC_007126.6	38648436	40108926	MSH5 - ROBO1 - ROBO2
Rh2	Ctenopharyngodon idellus	Block 1	LG18..S010..CI01000340.rev	9454063	9520444	SLC6A13 - SLC6A13L - Rh2-1 - Rh2-2 - Rh2-3 - SYNPR
		Block 2	LG15..S030..CI01000095.rev	1433994	2083790	MSH5 - ROBO1 - ROBO2
Rh2	Leuciscus waleckii	Block 1	FLSR01004884.1	264845	339585	SLC6A13 - SLC6A13L - Rh2-1 - Rh2-2 - Rh2-3 - Rh2-4 - Rh2-5 -SYNPR
		Block 2	FLSR01001203.1	90194	94811	MSH5
			FLSR01004886.1	28829949	29066488	ROBO1-ROBO2
Rh2	Cyprinus carpio	Block 1-1	LN590705.1	1478736	1738614	SLC6A13 - SLC6A13L - Rh2-1 - Rh2-2 - SYNPR
		Block 1-2	LN590720.1	6582727	6639436	? - Rh2-3 - SYNPR
		Block 2-1	LN590687.1	21437559	24539539	MSH5 - …. - ROBO1
		Block 2-2	LN590707.1	15793750	16211851	MSH5 - ROBO1
Rh2	Sinocyclocheilus rhinocerous	Block 1-1	NW_015638949.1	1300625	1343291	SLC6A13L - Rh2-1 -Rh2-2 -SYNPR
		Block 1-2	NW_015650690.1	376294	436803	SLC6A13 - SLC6A13L - Rh2-3 -Rh2-4 -SYNPR
		Block 2-1	NW_015634026.1	636691	1220540	MSH5-ROBO1-ROBO2
		Block 2-2	NW_015631145.1	211005	921137	MSH5-ROBO1-ROBO2
Rh2	Sinocyclocheilus anshuiensis	Block 1-1	NW_015537929.1	874627	917283	SLC6A13L - Rh2-1 -Rh2-2 -SYNPR
		Block 1-2	NW_015555746.1	527232	588334	SLC6A13 - SLC6A13L - Rh2-3 -Rh2-4 -SYNPR
		Block 2-1	NW_015546037.1	11212	507715	MSH5-ROBO1-ROBO2
		Block 2-2	NW_015544149.1	124249	516382	MSH5-ROBO1-ROBO2
Rh2	Sinocyclocheilus grahami	Block 1-1	NW_015506306.1	476415	541051	SLC6A13 - SLC6A13L - Rh2-1 -Rh2-2 -SYNPR
		Block 1-2	NW_015505239.1	392762	466555	SLC6A13 - SLC6A13L - Rh2-3 -Rh2-4 -SYNPR
		Block 2-1	NW_015505253.1	1068108	1836342	MSH5-ROBO1-ROBO2
		Block 2-2	NW_015505856.1	183412	762312	MSH5-ROBO1-ROBO2
Rh2	Electrophorus electricus	Block 1	scaffold3031	123062	191248	SLC6A13 - SLC6A13L - SYNPR
		Block 2	scaffold7234	105710	173665	msh5 - Rh2 - ?
			scaffold4537	10166	108710	ROBO1 - ROBO2
Rh2	Astyanax mexicanus	Block 1	NW_006749372.1	1496120	1562475	SLC6A13 - SLC6A13L - SYNPR
		Block 2	NW_006739962.1	4004	39554	CCDC105 - SPACA4 - msh5 - Rh2
			NW_006749432.1	918332	1171775	ROBO1 - ROBO2
Rh2	Pygocentrus nattereri	Block 1	NW_016245040.1	82886	95368	SLC6A13
			NW_016243959.1	8604	47531	SLC6A13L-RH2-1-SYNPR
		Block 2	NW_016243881.1	199843	1248526	CCDC105 - SPACA4 -MSH5-Rh2-2-ROBO1-ROBO2
Rh2	Tachysurus fulvidraco	Block 1	scaffold_3	7115546	7141703	SLC6A13 - SLC6A13L - SYNPR
		Block 2	scaffold_347	219858	408331	SPACA4 - msh5 - Rh2 -ROBO1
Rh2	Ictalurus punctatus	Block 1	NC_030426.1	14773688	14847576	SLC6A13 - SLC6A13L - SYNPR
		Block 2	NC_030432.1	4755650	5367844	KIFAP3-MSH5-Rh2-2-ROBO1-ROBO2
Rh2	Esox lucius	Block 1	NC_025984.2	12688015	12726728	SLC6A13-SLC6A13L-SYNPR
		Block 2	NC_025984.2	12844404	12966001	PATZ1 - SLC2A11 - TGFA - Rh2-1 - Rh2-2 - HDHD3 - TRUB2 - ENTPD8
		Block 3	NC_025984.2	10282455	10405091	DEF6 - ASCL5 - CACNA1S - Rh2-3 - Rh2-4 - KCTD20 - STK38 - CEPT1
Rh2	Salmo salar	Block 1-1	NC_027321.1	37564058	37792638	SLC6A13 - SLC6A13L - Rh2-1 - Rh2-2 - Rh2-3 - Rh2-4 - SYNPR
		Block 1-2	NC_027311.1	49641132	49714246	SLC6A13-SYNPR
Rh2	Oncorhynchus mykiss	Block 1-1	chrUn	347785142	347978870	SLC6A13 - SLC6A13L - Rh2-1 - Rh2-2 - Rh2-3 - Rh2-4 - SYNPR
		Block 1-2	chrUn_17	11050546	11155617	SLC6A13-SYNPR
Rh2	Gadus morhua	Block 1	GeneScaffold_169	763603	821968	? -Rh2A1- Rh2A2 - Rh2A3 - SYNPR
Rh2	Boleophthalmus pectinirostris	Block 1	KN524870.1	2192095	2254330	SLC6A13 - SLC6A13L - Rh2B - Rh2A - SYNPR
Rh2	Periophthalmus magnuspinnatus	Block 1	KN467085.1	224324	273287	SLC6A13 - SLC6A13L - Rh2B - Rh2A - SYNPR
Rh2	Hippocampus comes	Block 1	NW_017806163.1	546292	614687	SLC6A13 - SLC6A13L - Rh2A -SYNPR
Rh2	Thunnus orientalis	Block 1	superscaffoldBa00000714	142551	204056	Rh2B - Rh2_g6740 - Rh2A2 - Rh2_g6738 - Rh2A1 - SYNPR
Rh2	Lates calcarifer	Block 1	NW_017364376.1	8711	57238	SLC6A13 - SLC6A13L - Rh2-1 - Rh2-2
			NW_017364484.1	468099	485608	Rh2-3 - Rh2-4 - SYNPR
Rh2	Cynoglossus semilaevis	Block 1	NC_024317.1	1828423	1860512	SLC6A13 - SLC6A13L - Rh2A1 - Rh2A2 - SYNPR
Rh2	Amphilophus citrinellus	Block 1	CCOE01001741.1	628824	747199	SLC6A13 - SLC6A13L - Rh2B - Rh2Aa - Rh2Ab - SYNPR
Rh2	Astatotilapia burtoni	Block 1	NW_005179487.1	1892435	1980994	SLC6A13 - SLC6A13L - Rh2B - Rh2Aa - Rh2Ab - SYNPR
Rh2	Maylandia zebra	Block 1	NW_014447316.1	1125895	1220573	SLC6A13 - SLC6A13L - Rh2B - Rh2Aa - Rh2Ab - SYNPR
Rh2	Neolamprologus brichardi	Block 1	NW_006272005.1	10715209	10808579	SLC6A13 - SLC6A13L - Rh2B - Rh2Aa - Rh2Ab - SYNPR
Rh2	Oreochromis niloticus	Block 1	NC_022203.1	26055644	26141793	SLC6A13 - SLC6A13L - Rh2B - Rh2Aa - Rh2Ab - SYNPR
Rh2	Pundamilia nyererei	Block 1	NW_005187413.1	2875369	2960473	SLC6A13 - SLC6A13L - Rh2B - Rh2Aa - Rh2Ab - SYNPR
Rh2	Notothenia coriiceps	Block 1	NW_011357368.1	3195865	3284580	DBNL-POMGNT2-SNFK-Rh2A-SYNPR
Rh2	Nothobranchius furzeri	Block 1	KN854062.1	86274	88313	Rh2B
Rh2	Kryptolebias marmoratus	Block 1	NW_016094250.1	6279764	6340078	SLC6A13 - SLC6A13L - Rh2B - Rh2A - SYNPR
Rh2	Austrofundulus limnaeus	Block 1	NW_013952437.1	1292924	1356749	SLC6A13 - SLC6A13L - Rh2A -SYNPR
Rh2	Cyprinodon variegatus	Block 1	KL653672.1	109203	208065	SLC6A13 - SLC6A13L - Rh2B - Rh2A1 - Rh2A2 - SYNPR
Rh2	Fundulus heteroclitus	Block 1	NW_012234375.1	643023	725207	SLC6A13 - SLC6A13L - Rh2B - SYNPR
			NW_012227109.1	3838	5498	Rh2A
Rh2	Xiphophorus maculatus	Block 1	NW_005372495.1	337307	407814	SLC6A13 - SLC6A13L - Rh2B - Rh2A - SYNPR
Rh2	Xiphophorus hellerii	Block 1	KQ556845.1	14521206	14591202	SLC6A13 - SLC6A13L - Rh2B - SYNPR
Rh2	Xiphophorus couchianus	Block 1	KQ557213.1	14500354	14769421	SLC6A13 - SLC6A13L - Rh2B - Rh2A - SYNPR
Rh2	Poecilia reticulata	Block 1	NC_024335.1	3861290	3928003	SLC6A13 - SLC6A13L - Rh2B - Rh2A - SYNPR
Rh2	Poecilia latipinna	Block 1	NW_015113204.1	15861	107176	SLC6A13 - SLC6A13L - Rh2B - Rh2A - SYNPR
Rh2	Poecilia formosa	Block 1	NW_006799941.1	5721638	5787041	SLC6A13 - SLC6A13L - Rh2B - Rh2A - SYNPR
Rh2	Poecilia mexicana	Block 1	NW_015094812.1	541750	609986	SLC6A13 - SLC6A13L - Rh2B - Rh2A - SYNPR
Rh2	Oryzias latipes	Block 1	NW_004095157.1	1548507	1663418	SLC6A13 - Rh2-A - Rh2-B - Rh2-C - SYNPR
Rh2	Stegastes partitus	Block 1	NW_007577741.1	838878	932084	SLC6A13 - SLC6A13L - CCDC151 - Rh2B - Rh2A - SYNPR
Rh2	Labrus bergylta		FKLU01000416.1	3611	54804	SLC6A13 - SLC6A13L - Rh2-1
			FKLU01000931.1	5852	38194	Rh2-2 - Rh2-3 - Rh2-4 - SYNPR
Rh2	Dicentrarchus labrax	Block 1	LG1A	17083045	17152201	TMCC1 - H1FOO - ? - Rh2-1 - SYNPR
		Block 2	UN	86720201	86839791	OLFCD2 - TX1 - BTNL10 - Rh2-2 - LRRC57 - CaSRL
		Block 3	UN	81767659	81867153	TRMT13 - TNNT1 - MOG - Rh2-3 - ? - OR11A1 - K31
Rh2	Takifugu flavidus	Block 1	KE120693.1	26207	47339	SLC6A13 - SLC6A13L
			KE122019.1	980341	990168	Rh2B - Rh2A - SYNPR
Rh2	Takifugu rubripes	Block 1	NC_018908.1	5946045	6001914	SLC6A13 - Rh2B - Rh2A - SYNPR
Rh2	Tetraodon nigroviridis	Block 1	Chr. 11	5962259	5992707	SLC6A13 - Rh2B - Rh2A - SYNPR
Rh2	Mola mola	Block 1	KV751324.1	19566604	19648827	SLC6A13 - SLC6A13L - Rh2-1 - Rh2-2 - Rh2-3 Rh 2-4 -SYNPR
Rh2	Larimichthys crocea	Block 1	NW_011322779.1	5905	46435	SLC6A13L - Rh2A1 - Rh2A2 - SYNPR
Rh2	Miichthys miiuy	Block 1	JXSJ01000043.1	1771309	1826596	SLC6A13 - SLC6A13L - Rh2 -SYNPR
Rh2	Sebastes aleutianus	Block 1	LHVS01S000085.1	347364	471987	SLC6A13 - SLC6A13L - Rh2-1 - Rh2-2 - Rh2-3 - Rh2-4 - SYNPR
Rh2	Gasterosteus aculeatus	Block 1	scaffold_27	4139907	4186751	SLC6A13 - Rh2A1 - Rh2A2 - SYNPR
Rh1	Lepisosteus oculatus	Block 1	NC_023183.1	40386452	40484440	PLXND1-H1FOO-Rh1-1(Exorh)-IFT122
		Block 2	NC_023183.1	23504874	23944819	MAGI1- Rh1-2(intronless) - ADAMTS9 - PRICKLE2
Rh1	Anguilla japonica	Block 1	KI304708.1	18593	100725	PLXND1- Exorh -IFT122
		Block 2	KI304561.1	55187	212277	MAGI1-Rh1-2(intronless)-ADAMTS9
		Block 3	KI304581.1	65183	224833	MAGI1-Rh1(intronless)-PRICKLE2
Rh1	Anguilla anguilla	Block 1	AZBK01S000022.1	458301	538523	PLXND1- Exorh -IFT122
		Block 2	AZBK01S000177.1	84701	378302	MAGI1- Rh1-2 (intronless) - ADAMTS9 - PRICKLE2
		Block 3	AZBK01S000274.1	57945	213934	MAGI1- Rh1(intronless) - PRICKLE2
Rh1	Anguilla rostrata	Block 1	LTYT01002840.1	49367	122824	PLXND1- Exorh-1 -IFT122
		Block 2	LTYT01001599.1	20820	99012	MAGI1-Rh1-2
			LTYT01002619.1	12167	168211	ADAMTS9 -PRICKLE2
		Block 3	LTYT01001505.1	133429	251549	Rh1-1 -PRICKLE2
			LTYT01001622.1	1	80127	MAGI1
Rh1	Scleropages formosus	Block 1	KV409965.1	1619351	1702635	PLXND1- Exorh -IFT122
		Block 2	KV409962.1	959589	1173250	MAGI1- Rh1 (intronless) - ADAMTS9 - PRICKLE2
		Block 3	KV410385.1	817865	930284	MAGI1-PRICKLE2
Rh1	Clupea harengus	Block 1	NW_012223468.1	4176504	4278537	PLXND1- Exorh -IFT122
		Block 2	NW_012224044.1	3323384	3626945	MAGI1-Rh1-2(intronless)-ADAMTS9-PRICKLE2
		Block 3	NW_012220942.1	972294	1206916	MAGI1-Rh1(intronless)-PRICKLE2
Rh1	Danio rerio	Block 1	NC_007119.6	54172020	54191541	PLXND1- Exorh
			NW_008805390.1	1	7203	IFT122
		Block 2	NC_007122.6	18710757	19306737	MAGI1-Rh1-2(intronless)-ADAMTS9-PRICKLE2
		Block 3	NC_007119.6	53645587	53696387	MAGI1-Rh1(intronless)-PRICKLE2
Rh1	Ctenopharyngodon idellus	Block 1	LG21..S040..CI01000050	1374628	1502675	PLXND1- Exorh -IFT122
		Block 2	LG10..S020..CI01000058	3977379	4179912	MAGI1-Rh1-2(intronless)-ADAMTS9-PRICKLE2
		Block 3	LG21..S040..CI01000050	71592	185242	MAGI1-Rh1(intronless)-PRICKLE2
Rh1	Leuciscus waleckii	Block 1	FLSR01004886.1	820554	886744	PLXND1- Exorh -IFT122
		Block 2	FLSR01004884.1	13018669	13231749	MAGI1 - Rh1-2 - ADAMTS9 - PRICKLE2
		Block 3	FLSR01000330.1	21424	95488	MAGI1-Rh1-1(intronless)-PRICKLE2
Rh1	Cyprinus carpio	Block 1-1	LN594556.1	25163	80072	PLXND1- Exorh-1 -IFT122
		Block 1-2	LN595875.1	51036	68229	PLXND1- Exorh-2 -IFT122
		Block 1-3	LN590683.1	18365441	18408681	PLXND1- Exorh-3
		Block 2-1	LN590676.1	1458821	1500886	MAGI1 - Rh1-2-1 - ?
		Block 2-2	LN592921.1	15733	16785	Rh1-2-2
		Block 3	LN590706.1	15026085	15172242	ASB2B - Rh1-1-1 - Rh1-1-2 - RAP1GAP
Rh1	Sinocyclocheilus rhinocerous	Block 1-1	NW_015644382.1	38569	159617	PLXND1- Exorh-2 -IFT122
		Block 1-2	NW_015636371.1	85844	292651	PLXND1- DNA-directed RNA polymerase II subunit RPB1 - Exorh-1 -MAGI1 - Rh1-1-1 (plxnd1=+,++-+-)
		Block 3-1	NW_015655381.1	163631	382668	MAGI1-Rh1-2-1-ADAMTS9
			NW_015629561.1	2213099	2238309	PRICKLE2
		Block 3-2	NW_015662957.1	299437	600385	MAGI1-Rh1-2-2-ADAMTS9-PRICKLE2
		Block 2-1	NW_015636371.1	85844	292651	PLXND1- DNA-directed RNA polymerase II subunit RPB1 - Exorh-2 -MAGI1 - Rh1-1-1 (plxnd1=+,++-+-)
		Block 2-2	NW_015667295.1	70343	71924	Rh1-1-2
Rh1	Sinocyclocheilus anshuiensis	Block 1-1	NW_015537942.1	108896	233033	PLXND1- Exorh-2 - IFT122
		Block 1-2	NW_015545835.1	31513	106095	PLXND1- Exorh-1
		Block 2-1	NW_015544201.1	662316	1004325	MAGI1-Rh1-2-1-ADAMTS9 -PRICKLE2
		Block 2-2	NW_015548296.1	2239155	2542483	MAGI1-Rh1-2-2-ADAMTS9 -PRICKLE2
		Block 3-1	NW_015536475.1	26434	181263	Rh1-1-1(intronless)-PRICKLE2
		Block 3-2	NW_015547717.1	112847	243420	PRICKLE2
			NW_015555856.1	1232	129594	MAGI1-Rh1-1-2(intronless)
Rh1	Sinocyclocheilus grahami	Block 1-1	NW_015505533.1	391719	513723	PLXND1- Exorh-2 -IFT122
		Block 1-2	NW_015506179.1	233109	294379	PLXND1- Exorh-1
		Block 2-1	NW_015505181.1	3707379	4014085	MAGI1-Rh1-2-1-ADAMTS9 -PRICKLE2
		Block 2-2	NW_015505304.1	1616066	1914535	MAGI1-Rh1-2-2-ADAMTS9 -PRICKLE2
		Block 3-1	NW_015513650.1	4130	4999	Rh1-1-1(intronless)
			NW_015506179.1	68437	218942	MAGI1
		Block 3-2	NW_015505533.1	101220	325212	MAGI1-Rh1-1-2(intronless)-PRICKLE2
Rh1	Electrophorus electricus	Block 1	scaffold6653	48376	121536	PLXND1- Exorh -IFT122
		Block 2	scaffold6397	4282	85451	MAGI1-Rh1-2(intronless)
		Block 3	scaffold183	284515	374740	MAGI1-Rh1(intronless)-PRICKLE2
Rh1	Astyanax mexicanus	Block 1	NW_006739246.1	65602	273274	PLXND1- Exorh -IFT122
		Block 2	NW_006749405.1	1313233	1859665	MAGI1-Rh1-2(intronless)-ADAMTS9-PRICKLE2
		Block 3	NW_006739126.1	4173340	4542489	MAGI1-Rh1(intronless)-PRICKLE2
Rh1	Pygocentrus nattereri	Block 1	NW_016243868.1	243749	419293	PLXND1- Exorh -IFT122
		Block 2	NW_016243761.1	2508515	3127190	MAGI1-Rh1-2(intronless)-ADAMTS9-PRICKLE2
		Block 3	NW_016244680.1	9019	183866	MAGI1
			NW_016244648.1	21872	135061	Rh1(intronless)-PRICKLE2
Rh1	Tachysurus fulvidraco	Block 1	scaffold_82	1592203	1725472	PLXND1- Exorh -IFT122
		Block 2	scaffold_245	75377	374025	MAGI1-Rh1-2(intronless)-ADAMTS9-PRICKLE2
		Block 3	scaffold_82	1063354	1169511	MAGI1-Rh1(intronless)-PRICKLE2
Rh1	Ictalurus punctatus	Block 1	NC_030420.1	9757730	9924936	PLXND1- Exorh -IFT122
		Block 2	NC_030436.1	3159835	3525997	MAGI1-Rh1-2(intronless)-ADAMTS9-PRICKLE2
		Block 3	NC_030420.1	10559470	10789915	MAGI1-Rh1(intronless)-PRICKLE2
Rh1	Esox lucius	Block 1	NW_013184388.1	902004	1008785	PLXND1- Exorh -IFT122
		Block 2	NC_025984.2	25898398	26249570	MAGI1-ADAMTS9-PRICKLE2
		Block 3	NW_013184388.1	311175	549769	MAGI1-Rh1(intronless)-PRICKLE2
Rh1	Salmo salar	Block 1-1	NC_027314.1	58715116	58859590	PLXND1- Exorh-1 -IFT122
		Block 1-2	NC_027312.1	17960134	18108189	PLXND1- Exorh-2 (pseudogene) -IFT122
		Block 2-1	NC_027311.1	66919286	67428897	MAGI1-Rh1-2-2 (intronless) -ADAMTS9-PRICKLE2
		Block 2-2	NC_027321.1	18948195	19438598	MAGI1-Rh1-2-1 (intronless) -ADAMTS9-PRICKLE2
		Block 3-1	NC_027312.1	17177478	17505192	MAGI1-Rh1(intronless)-PRICKLE2
		Block 3-2	NC_027314.1	57788683	58252638	MAGI1-PRICKLE2
Rh1	Oncorhynchus mykiss	Block 1-1	chrUn	1041149917	1041177203	PLXND1- Exorh-1 -IFT122
		Block 1-2	chrUn_16	33275035	33429706	PLXND1 - Exorh (blast hit) - IFT122
		Block 2-1	chrUn_17	23188791	23495016	MAGI1- Rh1-2-1 (intronless) - ADAMTS9-PRICKLE2
		Block 2-2	chrUn_7	23053411	23361431	MAGI1- Rh1-2 (intronless) (expected blast hit) - ADAMTS9-PRICKLE2
		Block 3-1	chrUn_16	35239780	35421036	MAGI1-Rh1(intronless)-PRICKLE2
		Block 3-2	chrUn_9	26903670	28256868	MAGI1-PRICKLE2
Rh1	Gadus morhua	Block 1	GeneScaffold_745	3968	11021	Exorh -IFT122
			GeneScaffold_4580	277	62997	PLXND1
		Block 2	GeneScaffold_1681	474428	756390	MAGI1-ADAMTS9-PRICKLE2
		Block 3	GeneScaffold_4578	110332	227160	MAGI1-Rh1(intronless)-PRICKLE2
Rh1	Boleophthalmus pectinirostris	Block 1	KN522949.1	1038264	1218858	PLXND1- Exorh -IFT122
		Block 2	KN524372.1	3179124	3429080	MAGI1-ADAMTS9-PRICKLE2
		Block 3	KN522949.1	697338	863396	MAGI1-Rh1(intronless)-PRICKLE2
Rh1	Periophthalmus magnuspinnatus	Block 1	KN468631.1	434649	566199	PLXND1- Exorh -IFT122
		Block 2	KN464303.1	47925	309772	MAGI1-ADAMTS9-PRICKLE2
		Block 3	KN465867.1	108823	199813	MAGI1-Rh1(intronless)-PRICKLE2
Rh1	Hippocampus comes	Block 1	NW_017806230.1	17294	122981	PLXND1- Exorh -IFT122
		Block 2	NW_017805625.1	183787	265479	MAGI1-ADAMTS9
			NW_017842055.1	1120104	1129086	PRICKLE2
		Block 3	NW_017805983.1	1290373	1440224	MAGI1-Rh1(intronless)-PRICKLE2
Rh1	Thunnus orientalis	Block 1	superscaffoldBa00000119	30558	115134	PLXND1- Exorh -IFT122
		Block 2	superscaffoldBa00000718	12078	156381	ADAMTS9 - PRICKLE2
		Block 3	superscaffoldBa00000133	82696	196682	MAGI1-Rh1(intronless)-PRICKLE2
Rh1	Lates calcarifer	Block 1	NW_017365936.1	21856	107774	PLXND1- Exorh -IFT122
		Block 2	NW_017366070.1	1118776	1255217	ADAMTS9-PRICKLE2
			NW_017363914.1	3054727	3185203	MAGI1
		Block 3	NW_017364425.1	1180167	1340440	MAGI1-Rh1(intronless)-PRICKLE2
Rh1	Cynoglossus semilaevis	Block 1	NC_024316.1	19683090	19768888	PLXND1- Exorh -IFT122
		Block 2	NC_024317.1	7955821	8229031	MAGI1-C2orf16-ADAMTS9-PRICKLE2
		Block 3	NC_024316.1	19921552	19985532	MAGI1-Rh1(intronless)-PRICKLE2
Rh1	Amphilophus citrinellus	Block 1	CCOE01000925.1	1316632	1412716	PLXND1- Exorh -IFT122
		Block 2	CCOE01001719.1	624728	857796	MAGI1-ADAMTS9-PRICKLE2
		Block 3	CCOE01000785.1	99829	215004	MAGI1-Rh1(intronless)-PRICKLE2
Rh1	Astatotilapia burtoni	Block 1	NW_005179658.1	181601	284751	PLXND1- Exorh -IFT122
		Block 2	NW_005179711.1	13574	324798	MAGI1-ADAMTS9-PRICKLE2
		Block 3	NW_005179535.1	70652	237935	MAGI1-Rh1(intronless)-PRICKLE2
Rh1	Maylandia zebra	Block 1	NW_014447305.1	4187984	4293433	PLXND1- Exorh -IFT122
		Block 2	NW_014447750.1	1174399	1492269	MAGI1-ADAMTS9-PRICKLE2
		Block 3	NW_014447305.1	3730658	3897367	MAGI1-Rh1(intronless)-PRICKLE2
Rh1	Neolamprologus brichardi	Block 1	NW_006272045.1	2494503	2598589	PLXND1- Exorh -IFT122
		Block 2	NW_006272007.1	10264651	10573155	MAGI1-ADAMTS9-PRICKLE2
		Block 3	NW_006272045.1	2025213	2166863	MAGI1-Rh1(intronless)-PRICKLE2
Rh1	Oreochromis niloticus	Block 1	NC_022218.1	12768880	12872027	PLXND1- Exorh -IFT122
		Block 2	NC_022203.1	11879253	12189752	MAGI1-ADAMTS9-PRICKLE2
		Block 3	NC_022218.1	13162489	13329774	MAGI1-Rh1(intronless)-PRICKLE2
Rh1	Pundamilia nyererei	Block 1	NW_005187637.1	567164	670328	PLXND1- Exorh -IFT122
		Block 2	NW_005187443.1	643057	957069	MAGI1-ADAMTS9-PRICKLE2
		Block 3	NW_005187501.1	2085966	2260910	MAGI1-Rh1(intronless)-PRICKLE2
Rh1	Notothenia coriiceps	Block 1	NW_011369951.1	2658981	2834340	PLXND1- Exorh -IFT122
		Block 2	NW_011369947.1	8494561	8674744	ADAMTS9-PRICKLE2
			NW_011349527.1	72101	151546	MAGI1 (partial)
		Block 3	NW_011354854.1	10539	195565	MAGI1-Rh1(intronless)-PPHLN1-PRICKLE2
Rh1	Nothobranchius furzeri	Block 1	KN849612.1	118616	225370	PLXND1- Exorh -IFT122
		Block 3	KN850112.1	117066	166098	MAGI1-Rh1(intronless)
Rh1	Kryptolebias marmoratus	Block 1	NW_016094253.1	4364786	4482058	PLXND1- Exorh -IFT122
		Block 2	NW_016094370.1	691251	1013800	MAGI1-ADAMTS9-PRICKLE2
		Block 3	NW_016094253.1	4702839	4882290	MAGI1-Rh1(intronless)-PRICKLE2
Rh1	Austrofundulus limnaeus	Block 1	NW_013952405.1	111918	266662	PLXND1- Exorh -IFT122
		Block 2	NW_013952464.1	1563502	1989635	MAGI1-ADAMTS9-PRICKLE2
		Block 3	NW_013952768.1	3938	59304	(X1)transcription factor LBX1-like-RH1-MAGI1 (-+-)
Rh1	Fundulus heteroclitus	Block 1	NW_012224443.1	359168	518902	PLXND1- Exorh -IFT122
		Block 2	NW_012234263.1	2306256	2751268	MAGI1-ADAMTS9-PRICKLE2
		Block 3	NW_012234264.1	60788	290747	MAGI1-Rh1(intronless)-PRICKLE2
Rh1	Cyprinodon variegatus	Block 1	KL653206.1	441930	309539	PLXND1- Exorh -IFT122
		Block 2	KL652835.1	137833	558421	MAGI1-ADAMTS9-PRICKLE2
		Block 3	KL652793.1	641359	798352	MAGI1-Rh1(intronless)-PRICKLE2
Rh1	Xiphophorus maculatus	Block 1	NW_005372322.1	380115	510519	PLXND1- Exorh -IFT122
		Block 2	NW_005372403.1	29043	53349	PRICKLE2
		Block 3	NW_005372322.1	6228	112278	MAGI1-Rh1(intronless)
			NW_005372244.1	2065031	2078769	PRICKLE2
Rh1	Xiphophorus hellerii	Block 1	KQ556841.1	18243019	18327192	PLXND1
		Block 2	KQ556858.1	22734033	22837280	MAGI1 - ADAMTS9
			KQ556845.1	3430076	3447143	PRICKLE2
		Block 3	KQ556841.1	17869173	17912832	MAGI1-Rh1-1(intronless)
			KQ556841.1	22697499	22701930	PRICKLE2
Rh1	Xiphophorus couchianus	Block 1	KQ557201.1	18219943	18299949	PLXND1
		Block 2	KQ557225.1	8394843	8478180	MAGI1
			KQ557225.1	16008011	16047891	ADAMTS9
			KQ557213.1	3419907	3438413	PRICKLE2
		Block 3	KQ557201.1	17770051	17886165	MAGI1-Rh1(intronless)-PRICKLE2
Rh1	Poecilia reticulata	Block 1	NC_024337.1	21874517	22014324	PLXND1- Exorh -IFT122
		Block 2	NC_024335.1	17122719	17478794	MAGI1-ADAMTS9-PRICKLE2
		Block 3	NC_024337.1	22308832	22485107	MAGI1-Rh1(intronless)-PRICKLE2
Rh1	Poecilia latipinna	Block 1	NW_015112884.1	141698	279858	PLXND1- Exorh -IFT122
		Block 2	NW_015113211.1	320305	480553	MAGI1-ADAMTS9
			NW_015113211.1	73257	109194	PRICKLE2
		Block 3	NW_015113432.1	101245	260173	MAGI1-Rh1(intronless)-PRICKLE2
Rh1	Poecilia formosa	Block 1	NW_006800074.1	822389	971850	PLXND1- Exorh -IFT122
		Block 2	NW_006800222.1	66521	467506	MAGI1-ADAMTS9-PRICKLE2
		Block 3	NW_006800074.1	323629	496893	MAGI1-Rh1(intronless)-PRICKLE2
Rh1	Poecilia mexicana	Block 1	NW_015095630.1	1208	64847	PLXND1- Exorh -IFT122
		Block 2	NW_015095248.1	69529	337872	MAGI1-ADAMTS9
			NW_015095433.1	1190	109542	PRICKLE2
		Block 3	NW_015096575.1	27740	85120	MAGI1-Rh1(intronless)
			NW_015095963.1	119712	134189	PRICKLE2
Rh1	Oryzias latipes	Block 1	NC_019865.1	17295660	17326598	PLXND1- Exorh -IFT122
		Block 2	NC_019863.1	15262321	15602004	MAGI1-ADAMTS9-PRICKLE2
		Block 3	NC_019865.1	16883472	17041642	MAGI1-Rh1(intronless)-PRICKLE2
Rh1	Stegastes partitus	Block 1	NW_007578351.1	269411	372552	PLXND1- Exorh -IFT122
		Block 2	NW_007578577.1	13930	287039	MAGI1-ADAMTS9-PRICKLE2
		Block 3	NW_007578885.1	54341	165567	MAGI1-Rh1(intronless)
			NW_007578351.1	13844	22592	PRICKLE2
Rh1	Labrus bergylta	Block 1	FKLU01000027.1	126554	212372	PLXND1- Exorh -IFT122
		Block 2	FKLU01000055.1	105429	333456	MAGI1-ADAMTS9-PRICKLE2
		Block 3	FKLU01000027.1	1010041	1112033	MAGI1-Rh1(intronless)-PRICKLE2
Rh1	Dicentrarchus labrax	Block 1	LG22-25	8167440	8253487	PLXND1- Exorh -IFT122
		Block 2	LG1A	10054520	10345287	MAGI1-ADAMTS9-PRICKLE2
		Block 3	LG22-25	8455588	8618974	MAGI1-Rh1(intronless)-PRICKLE2
Rh1	Takifugu flavidus	Block 1	KE122125.1	199591	272383	PLXND1- Exorh -IFT122
		Block 2	KE121518.1	37349	162624	MAGI1-ADAMTS9-PRICKLE2
		Block 3	KE122125.1	1781	49463	MAGI1-Rh1(intronless)-PRICKLE2
Rh1	Takifugu rubripes	Block 1	NC_018892.1	9784945	9859062	PLXND1- Exorh -IFT122
		Block 2	NC_018908.1	9685622	9851007	MAGI1-ADAMTS9-PRICKLE2
		Block 3	NW_004071265.1	45109	94677	MAGI1-Rh1(intronless)-PRICKLE2
Rh1	Tetraodon nigroviridis	Block 1	Chr. 9	6621142	6694064	PLXND1- Exorh -IFT122
		Block 2	Chr. 11	2450078	2571657	MAGI1-ADAMTS9-PRICKLE2
		Block 3	Chr. 9	6386205	6509253	REN-Rh1(intronless)-PRICKLE2
Rh1	Mola mola	Block 1	KV751327.1	6951207	7042366	PLXND1- Exorh -IFT122
		Block 2	KV751324.1	11866180	12101163	MAGI1-ADAMTS9-PRICKLE2
		Block 3	KV751327.1	6554239	6713645	MAGI1-Rh1(intronless)-PRICKLE2
Rh1	Larimichthys crocea	Block 1	NW_011322464.1	846368	932274	PLXND1- Exorh -IFT122
		Block 2	NW_011322676.1	68883	396416	MAGI1-ADAMTS9-PRICKLE2
		Block 3	NW_011322889.1	69569	226951	REN-Rh1(intronless)-PRICKLE2
Rh1	Miichthys miiuy	Block 1	JXSJ01000019.1	2057140	2141264	PLXND1- Exorh -IFT122
		Block 2	JXSJ01000008.1	4751634	4977025	MAGI1-ADAMTS9-PRICKLE2
		Block 3	JXSJ01000019.1	1750308	1852852	MAGI1-Rh1(intronless)-PRICKLE2
Rh1	Sebastes aleutianus	Block 1	LHVS01S000296.1	219047	336909	PLXND1- Exorh -IFT122
		Block 2	LHVS01S000518.1	2904	396861	MAGI1-ADAMTS9-PRICKLE2
		Block 3	LHVS01S000282.1	386243	527590	MAGI1-Rh1(intronless)-PRICKLE2
Rh1	Gasterosteus aculeatus	Block 1	groupXII	1131596	1186378	PLXND1- Exorh -IFT122
		Block 2	groupXVII	8877682	9122556	MAGI1-ADAMTS9-PRICKLE2
		Block 3	groupXII	764558	855389	REN-Rh1(intronless)-PRICKLE2
