# Supplementary material for: The rises and falls of opsin genes in 59 ray-finned fish genomes and their implications for environmental adaptation
Source: Sci Rep. 2017 Nov 14;7:15568. doi: 10.1038/s41598-017-15868-7 (PMC5686071; doi:10.1038/s41598-017-15868-7)
Supplement: Supplementary file 6 — Dataset 5 [file 41598_2017_15868_MOESM6_ESM.xlsx]

## Sheet: Statistics
Supplementary Table S5. The phylogenetic comparative analysis for opsin gene number differences between two groups. The tests which are statistically significant are labeled in red.
LWS-habitat	BM	OU(1)	OU(2)	OU(3)		LWS-habitat 3R only	BM	OU(1)	OU(2)	OU(3)
-2log L	150.069	144.74	141.1	137.136		-2log L	133.549	129.891	123.217	119.834
AIC	154.069	150.74	149.1	147.136		AIC	137.549	135.891	131.217	129.834
SIC	158.224	156.973	157.411	157.523		SIC	141.452	141.744	139.022	139.59
LR		5.3289	8.96848	12.9332		LR		3.6585	10.3317	13.7152
P value		0.069638	0.029714	0.011608		P value		0.160534	0.015952	0.008262
SWS1-habitat	BM	OU(1)	OU(2)	OU(3)		SWS1-habitat 3R only	BM	OU(1)	OU(2)	OU(3)
-2log L	95.7055	81.7477	78.21	79.0312		-2log L	85.3583	69.4651	67.2934	67.7941
AIC	99.7055	87.7477	86.21	89.0312		AIC	89.3583	75.4651	75.2934	77.7941
SIC	103.861	93.9803	94.5202	99.4189		SIC	93.2608	81.3188	83.0983	87.5503
LR		13.9579	17.4955	16.6743		LR		15.8932	18.0649	17.5641
P value		0.000932	0.000559	0.002236		P value		0.000354	0.000427	0.001501
SWS2-habitat	BM	OU(1)	OU(2)	OU(3)		SWS2-habitat 3R only	BM	OU(1)	OU(2)	OU(3)
-2log L	93.1913	92.262	92.2446	90.6576		-2log L	83.7258	83.1926	83.0403	81.9572
AIC	97.1913	98.262	100.245	100.658		AIC	87.7258	89.1926	91.0403	91.9572
SIC	101.346	104.495	108.555	111.045		SIC	91.6282	95.0464	98.8453	101.713
LR		0.9293	0.94675	2.53374		LR		0.53312	0.68541	1.76858
P value		0.628355	0.814146.	0.638612		P value		0.766018	0.876633	0.77824
Rh2-habitat	BM	OU(1)	OU(2)	OU(3)		Rh2-habitat 3R only	BM	OU(1)	OU(2)	OU(3)
-2log L	177.814	172.431	170.538	168.742		-2log L	155.772	151.064	149.268	147.387
AIC	181.814	178.431	178.538	178.742		AIC	159.772	157.064	157.268	157.387
SIC	185.969	184.664	186.848	189.129		SIC	163.674	162.918	165.073	167.143
LR		5.38271	7.27619	9.07236		LR		4.70775	6.5032	8.38498
P value		0.067789	0.063599	0.059318		P value		0.095003	0.089536	0.078454
LWS-depth	BM	OU(1)	OU(2)	OU(3)		LWS-depth 3R only	BM	OU(1)	OU(2)	OU(3)
-2log L	150.069	144.74	138.929	140.136		-2log L	133.549	129.891	122.146	122.048
AIC	154.069	150.74	146.929	150.136		AIC	137.549	135.891	130.146	132.048
SIC	158.224	156.973	155.239	160.524		SIC	141.452	141.744	137.951	141.805
LR		5.3289	11.1402	9.93253		LR		3.6585	11.4028	11.5007
P value		0.069638	0.010992	0.04158		P value		0.160534	0.009739	0.021484
SWS1-depth	BM	OU(1)	OU(2)	OU(3)		SWS1-depth 3R only	BM	OU(1)	OU(2)	OU(3)
-2log L	95.7055	81.7477	80.5133	81.5327		-2log L	85.3583	69.4651	66.4916	68.8272
AIC	99.7055	87.7477	88.5133	91.5327		AIC	89.3583	75.4651	74.4916	78.8272
SIC	103.861	93.9803	96.8234	101.92		SIC	93.2608	81.3188	82.2965	88.5834
LR		13.9579	15.1922	14.1728		LR		15.8932	18.8667	16.5311
P value		0.000932	0.00166	0.006766		P value		0.000354	0.000291	0.002383
SWS2-depth	BM	OU(1)	OU(2)	OU(3)		SWS2-depth 3R only	BM	OU(1)	OU(3)	OU(4)
-2log L	93.1913	92.262	90.7832	90.6401		-2log L	83.7258	83.1926	81.8238	82.0879
AIC	97.1913	98.262	98.7832	100.64		AIC	87.7258	89.1926	89.8238	92.0879
SIC	101.346	104.495	107.093	111.028		SIC	91.6282	95.0464	97.6288	101.844
LR		0.9293	2.40816	2.55127		LR		0.53312	1.90191	1.63787
P value		0.628355	0.492129	0.635492		P value		0.766018	0.593015	0.801983
Rh2-depth	BM	OU(1)	OU(2)	OU(3)		Rh2-depth 3R only	BM	OU(1)	OU(2)	OU(3)
-2log L	177.814	172.431	168.208	163.985		-2log L	155.772	151.064	147.929	144.528
AIC	181.814	178.431	176.208	173.985		AIC	159.772	157.064	155.929	154.528
SIC	185.969	184.664	184.518	184.373		SIC	163.674	162.918	163.734	164.284
LR		5.38271	9.60595	13.8287		LR		4.70775	7.84305	11.2441
P value		0.067789	0.022231	0.007865		P value		0.095003	0.04937	0.023954
						Notations:
						L	likelihood
						AIC	Akaike Information Criterion
						SIC	Schwarz Information Criterion
						LR	likelihood ratio test value

## Sheet: Parameters
LWS-habitat	BM	OU(1)	OU(2)	OU(3)		LWS-habitat 3R	BM	OU(1)	OU(2)	OU(3)
a		2.03452	2.78155	3.30571		a		1.75525	2.74674	2.53714
s	1.76361	2.25263	2.38117	2.4308		s	1.69359	2.16584	2.30849	2.1793
theta_f			1.97119	2.41103		theta_f			2.01581	2.87273
theta_m			0.90812	0.656486		theta_m			0.476294	0.73728
theta_ancestral				1.46516		theta_ancestral				1.15881
SWS1-habitat	BM	OU(1)	OU(2)	OU(3)		SWS1-habitat 3R	BM	OU(1)	OU(2)	OU(3)
a		3.89985	8.0743	5.67744		a		4.38043	5.88883	5.24974
s	1.11255	1.60786	2.07296	1.80797		s	1.06554	1.62295	1.78641	1.71383
theta_f			0.764078	0.744392		theta_f			0.623658	0.648811
theta_m			0.34091	0.300774		theta_m			0.301018	0.323212
theta_ancestral				0.627238		theta_ancestral				0.489534
SWS2-habitat	BM	OU(1)	OU(2)	OU(3)		SWS2-habitat 3R	BM	OU(1)	OU(2)	OU(3)
a		1.2585	1.28011	1.56747		a		1.11813	1.05695	1.35328
s	1.0891	1.30207	1.3059	1.341		s	1.04894	1.25451	1.24007	1.28702
theta_f			0.960247	0.388577		theta_f			0.934503	0.281827
theta_m			1.04784	0.842277		theta_m			0.615259	0.822096
theta_ancestral				1.32103		theta_ancestral				1.20816
Rh2-habitat	BM	OU(1)	OU(2)	OU(3)		Rh2-habitat 3R	BM	OU(1)	OU(2)	OU(3)
a		2.27411	2.35717	2.32444		a		2.30827	2.47615	2.48421
s	2.23109	2.93181	2.91384	2.85859		s	2.09704	2.86051	2.87129	2.82184
theta_f			1.93403	1.44173		theta_f			1.91733	1.79293
theta_m			2.9758	3.34775		theta_m			2.93438	3.31983
theta_ancestral				2.39127		theta_ancestral				1.86518
LWS-depth	BM	OU(1)	OU(2)	OU(3)		LWS-depth 3R	BM	OU(1)	OU(2)	OU(3)
a		2.03452	2.55128	2.58518		a		1.75525	2.85663	2.43221
s	1.76361	2.25263	2.27886	2.31148		s	1.69359	2.16584	2.31364	2.19796
theta_u			2.00693	2.23805		theta_u			2.05422	2.6898
theta_d			0.699593	0.763135		theta_d			0.626111	0.853973
theta_ancestral				1.5409		theta_ancestral				1.14929
SWS1-depth	BM	OU(1)	OU(2)	OU(3)		SWS1-depth 3R	BM	OU(1)	OU(2)	OU(3)
a		3.89985	4.31846	4.0772		a		4.38043	5.90203	4.78497
s	1.11255	1.60786	1.6502	1.63033		s	1.06554	1.62295	1.77436	1.66888
theta_u			0.66218	0.593176		theta_u			0.629376	0.571259
theta_d			0.405276	0.471385		theta_d			0.278909	0.364025
theta_ancestral				0.622583		theta_ancestral				0.473565
SWS2-depth	BM	OU(1)	OU(2)	OU(3)		SWS2-depth 3R	BM	OU(1)	OU(2)	OU(3)
a		1.2585	1.19738	1.32482		a		1.11813	1.01622	1.1187
s	1.0891	1.30207	1.27456	1.29662		s	1.04894	1.25451	1.21748	1.2413
theta_u			1.11814	0.648797		theta_u			1.05726	0.647837
theta_d			0.357959	0.183347		theta_d			0.252765	0.16968
theta_ancestral				1.2573		theta_ancestral				1.12445
Rh2-depth	BM	OU(1)	OU(2)	OU(3)		Rh2-depth 3R	BM	OU(1)	OU(2)	OU(3)
a		2.27411	2.75365	2.75382		a		2.30827	2.6155	2.58509
s	2.23109	2.93181	2.9869	2.8822		s	2.09704	2.86051	2.88249	2.77975
theta_u			1.85658	1.33087		theta_u			1.82242	1.66561
theta_d			3.19214	3.65501		theta_d			2.95409	3.58512
theta_ancestral				2.36643		theta_ancestral				1.9262
						Notations:
						a	strength for selection
						s	strength for random drift
						theta_f	optimal value of opsin gene copy number for freshwater fishes
						theta_m	optimal value of opsin gene copy number for marine fishes
						theta_u	optimal value of opsin gene copy number for fishes living in water above 30 m
						theta_d	optimal value of opsin gene copy number for fishes living in water below 50 m
						theta_ancestral	optimal value of opsin gene copy number of ancestral state (only for OU(3))
